# Supplementary material for: Algal MIPs, high diversity and conserved motifs
Source: BMC Evol Biol. 2011 Apr 21;11:110. doi: 10.1186/1471-2148-11-110 (PMC3111385; doi:10.1186/1471-2148-11-110)
Supplement: Additional file 2 — FASTA-file with coding sequences of algal MIPs [file 1471-2148-11-110-S2.FAS]

>Cc_MIPA1_1
ATGTCACAGCAGGCTGCTTTGAGCAGCAGCAACGGCAGCTCAAAGTTTGGAGGCGGCTTTGCCAACGGGCGCAAGGTGGAAAAGATCGGAGAGCAGTATGTGGTCACATTCGGCAATGTGAGCTCCGCTGAGAAGAAGAAGGTGTTCTGCGAGTTTGTCACCCAGGCTGCTTTCAACTTCTGCTCGTGCAGCATTGTGGCTGCGGCCGCCATGAATGCAGGAGGCAACGCCCTTCTGTCCACCGGCTTAGTCATGGCCGCCCACATGGTGCTGCTGCCTCTGTTGATCTTCACATTTGGGCCCGTCAGCGGAGCGCACTTCAACCCCATGGTCACTGCTACCTTCGTGGCCACAAAAGCCATGGCACTCAAGTTGGGAGTTGCCTACATCATAGCACAGGTCCTTGGTGGCGTTGTGGGCGCAGCTGCCGCCTTCTCCAGCTTGCCAGCGGCGCTTCAGACTGCAGCATATGCCGGCATTAACGCTGTCCCAGCAGACCACACTGTACTGCAGGCTTTCATGGGAGAGGTCTATGCCTCGTTCGTATTCATCTCCGTCTTGTTTGGGACAGTCGTGGACAAGAGGGGATGGGGCCGGCTGGGCCCCATAGCGGTGGGGCTGATAGTGCCGCTGCTGATGTTTCTGGAGGGCTCCGTCAGCAGCATGTGCATCAACCCGGCGCGCGCTTTCGGCCCGGCCCTCGTTTCAGGCGTGTGGGACAACCACTGGATCTATTGGACCGCCCCGTTCCTCGGGGGCGTTCCTGCCGGCCTCATCTACTCCAAGTTCTTCACTGCAGAGTGCGCACTCACAGCAACAAAGTCCATCAAAAGACTGCAGTGCCTTCCAGGGGGCATCGTTTTGGCGAGTGTGGGCTTGTGGACGTGA
>Ol_MIPB1_1
ATGCCCGCGCGCGAGATGGCGGTGAAACGCCCGACGTACGCGAAAGATGGACTGAAGTCGATCAACGCGCGAGGGTGCATCATCGAATTCGTGGCCACCATGACGTACGTGGCGCTGTGCGTGCCGGTGCAGATGATGTACGGGAACGGGTTCACGACGGCGGTGACGTACGGGGTGGTCGTGACGCTGCTGACGTACGCGTTCCGAAAGGAAACGGTGGCGCAGATGAACCCGAGCGTGTCGGTGACGTTTATGGCCACCGGGAAAATCACGGTGGAGCAAATGATCGGGAACATCGTGTCTCAGATCGCCGGTGCGCTCATCGGGGTGTGTTGGACGTGCGTTTGGGTCGCGGGCGGTAACGATCCCACCGGATACGTCGGCGCCACCTTGGGGTACTGGGGGCAGGCGAACGCCGGACGCGTCTTCTTCTGCGAAACCGTCGCGAACTGGCTGTTCCTCGTGACCATCGTGCAAGCCACGCACCCTTCGCTGAAGCAGAGCGCGTTCTTCTCTTCAATCTTCATCGGTTTTGCATATTATGTGTGCTTGCTGTTCACTGGCTCCGTCAGCGGTGGCATGATTAACGCCGCGAGGAGTTTCGCCTCCGCGTGCGCGGGTTCCATTCGCATCAAGGGTCGCGCCGCACCCGGCGCAGTCGTCTCCACGAAGATTCTCTGGGACCGTCACTGGATTGCCTGGGTCGCTCCTATGGCTGGCGGCGCCGCCGCGATCGTCGTTGACTTTTTCATGACCGGGTTCCCGGAGAAGAAGAACACCGAAGCGCCCCACTGGCTCGACGCGACAGTTTAA
>Or_MIPB1_1
ATGGCGGTGAAGCGCCCGACGTACGCCAAGGATGGATTCAAGTCGGTGAGCACCCGCGGGTGCATTATCGAATTCATCGCGACGATGACGTACGTCGCGCTGTGCGTGCCGTCGCAGATGAGATACGGCGCAGGATTCTCAACGGCGATGGTGTACGGCACCGTCGCGGCTCTGCTCACGTACGCGTTCCGAAAGGAAACGGTCGTACAAATGAATCCGAGCGTCTCCGTCGCATTCATGGCGACGGGAAAAATCACCGTGGAACAAATGGTCGCCAATGTGGTGTCCCAACTCGCCGGCGCGCTCATCGGCGTGTGTTGGACGTGCATCTGGCTCACGGGTTCGAACGACACGAGTGGCTACGTCGGCGCCACCAGGGGGGTCTGGGGCGACACGAGCGTCGGCCGCATCTTTTTTGCCGAAGCAATCGCGAATTGGCTGTTCCTCGTCACCGTCATCCAAGCAACGCACCCTTCGCTGAAGCAGAGCGCGTTCTTTTCCTCCATCTTCATCGGTCTTGCGTACTTCATCGCCTTCATGTTCACCGGCTACATCAGCGGCGGTATGATCAACGCAGCCAGGTGTTTCGCGTCCTCCGTCGCCGGGACTATTCGAGTCAAGGGGCGCGCCACTCCCGGCGAAATCGTCTCGACGAAGGTTCTCTGGGATCGCCACTGGATCGCTTGGATCGCGCCCATGGCGGGTGGCGCCGCGGCCATTATCGCCGACTTCTTCATGACCGGCTTCCCGGAGAAGAAGAACACCGAAGCCCCGCAGTGGCTCGACGCGACGGTGTGA
>Mp_MIPC1_1
ATGGCCGCGCTCGCGATGGGCGGCTCCACGAAGACGAAAGCGTTCCTCGCCGAGGCGGCGTCGTCCGCGTTCATGTCGTTCTTCATGAACACGCTCGGCGTGGAGGCGGCGGCGACGCGACGATTCCTCCCGGCCGCGATGACCGCGGGCGTGGACGCGCAGACGCTCACGCTGACGCTGCTGTTCCTTCACCTGTGCTTCTTCTTCTCGCCCTTCTACGTCAAGAAGAGCGCCGGCGCGGTGAACAACCCGACGGTGTACGTCCTCTTCTGGCTCATCGGCGACGTCGCGTTCGGCGCGATGGCGATCGGCGTCGCCGCGACCGTCGTCGGGCAGACCGCCGGTCTCTTCGCGTACGCGAGCGCGATGCGCGCGTTTCCCTTGCCGGGGCACGCGGCGATCACGCGCGGGGTAACGGCCGCGGGTGGTGCGTTTAACGGCGCGCTGTCCGAGGGCGTCGTCGCGTTCGCGAACTTTCTCTTCGCCGCGGTGGCGCTGCCGCTCGCGCCGACGGCGCTCGCGCCGGCGCTCGGCGCTGCGTTTTACTGCGCGTGTCTCGTGTACGAGCGTTGCGCGTACAGCTGCGGGTTTATGAACCCCGCGGTGGTGTTCGCCACGCACGCCGTCGCCGGCGACGTCCTCTCGCGCGAATCGCTTCGGCAGTGCGCCATATACACGGTCGGCGCGTTCGGCGGCGCGGCCGCGACCGCGGTGCTCGCCCGCGCGATCGGCGCGAAGGGAAGGACGCGCGGCGGCCGAGCGATCGGCGACGAGGTCGAGAGAACGACGACGACGACGACGAGGGCGAAGAAGAAGCCGGCGGCGGCGGGGAGATCCAAAAAAAAGCCCGCCGCCGCCGCCGCCGCGACGAAATCCAAATCCAAATCCGCCGCGCGGTCTCCCTCGCCGCCGCCGCGTCGTTCCGCGGCCGGCGCCGCTCCCGCGGAGACGCCGACGCGGCAGAGCGTGCGACGACGGAAAGAGAAGTTTCCCATGGACCTGTGA
>Mr_MIPC1_1
ATGTCCTTCTGCATGAACAACATCGCGGTGGAGATCGCGCTGGCCACGCCCCTCATCGAGCGCGTCACCGGCGTCGCGCCCGACCACACGCAGCTCCTGCTCACCTTCGTCTTCATCAACCTCTGCTTCTTCTTCGGTCCCTTCTACAGCAGGGTGTCCGGCGGAGCGTGCAACAACCCGACGGTGTACTTCCTCTTCTGGCTCCTCGGCGAGATACCCGGGGGCGCGGCGGCCGTCGGGTTCGTGTGCACCATCGTCGGCACCGCGGTCGGGACGATCGCGTACGGATTACTGCTCGACGCGCTTCCGATGGCCGGGTACGCGGGCATCAACGCGGTGAAGGCTGCCGCCGGGCCGGTGCACGGCGCTTTGGCGGAGGCGGCGGTCGCCTTCACCAACTTCCTCTTCGCGGGTGCGATCCAGCCCATGTTCGGCGACGTCATGGCACCGTACGCCGGCGCGTTCTTCTACGTGCTCACCGTCATGGTGGAGCGATGCGAGTACTCGTGCGGATTCATGAACCCGGCGGTGGTGTTGGCGACGCACGCGTGGGACGGGGACCTGACGTCTAAAGCGTCGGTGATGGAGTGCGCGACGTACTTCATCGGCGCGATGGGTGGAGCCGCGGCGGTGGCGGGGGTGAACGCGCTGGCCAAGCCGAGGAAGGCGGCGGGTGCGGAGAAGAAGAAAGAGCTCTGA
>Ot_MIPC1_1
ATGTCCGACGCCATGACATCGTTCACCGACGAATTCGTCTCCTCCTTCGTCGTCTCCGGATGTCTCGCGTCGCTCGGCGTCCAAGCGCGCGTGCTTCAGACGAGCGTTGTTCCGATCGCTACCCGGCTGCTCAACGCGCCTGATTTCATCCTCGACGACGTCTCCGCCATGGTCACCATGCTCTTCGTGAACCTGGTGATCATATTCGGTCCCACGTACGTCACACTCAGTCGTGGGGCGGCGAATAACCCGGTGGTGTACGTTCTCAAGGCGATGCTGGGACGATGCGGGAAACGCAGAGCGGGCGCGAACGCGTTGGCGTCCATTGCGGCGCACATCGCGTCTCTCTACGCGCTCGATCGAGCGGCGACAGCGTTTCCGGAGTACTTTCCAGGTAAAGCCCCGGTTCGAGCGCTGATCCCGAGCGGAGGGTTCACGCGCGGCGCGCTCGCGGAGGCGGCTGTGACGTCGGCGAATTTCATCTTCGCGGGCCTAGCCGAGAAGACGTTTTCCAGCCCCCTGTTGCCAGCGATCGGTAGTGGATTTTATGTCTTGACGATGATGATGGAAGGGTGCAAGAACTCGTGCGGATACATGAATCCCTCTCCGGTGATTGCCAGTCACGTCGTTGCGGGAAATATCTTTTCGCGAGAGGCGCTCGACGCTATTGGGACGTACGTCGTCGGCGCGCTCTTAGGTTGCGTCATCACGTGGTTGGTGGCGAAAGCAACCACGCCCGAGCCGAAGTCCGTACGACGACAGCGCTCTACCTCCAAGGCGGCGCAGCGTTCGCTCTCTAAGAGACAGCCGAGCGCTCGTAGCAAGGCGAAATCAAGTTAG
>Vc_MIPD1_1
ATGTCGCTGGAGGTTCAACCAAAGTATGACCGCAACTTCCATGACGAAGGCGCAGGGTTGGTGGAGTTGGGCAGCACATCTGGCAGCCAAGGATTAAAGCAGCCAGGGGCGCCCAAATATGCGGACGATGATGACCTACTGCCAGTGGTACTTGAACGCTACCTTGAGAAGGCTGGTGTCATGCAGAAGCTGCGCCCATATTTGGACGTCACAGGCCAGGTCAAGAATGAGTTTGCCCGCTGCTTAATGGCTGAATTCTTTGGAACGCTGCTGTTCCAAATGTTCGGTGGTTCTGCACCCGCCAAGGATACTACAGCGCCAGCTGCTAACGGCTTCGCGTTAGTTGCAGTCATTTACGCCTTCGCAAATATCTCTGGTGCACACATTAACCCGGCTGTCACTTTTGCGCTCATCTGCACGGGCCATATGAAGTGGTGGAAGGGCCTACTATACATGATTGCCCAGATTCTTGGCGCCATCTTCGGTGCACTGATTTACGCTGGCCTCATTCCGGCGCTCCACCTTGGTGCTGGCGCGGGCTCGCCTGGCTGCTTTGGCCCAGCAGCTGGTGTGCGCAATGGAGACGTGTTTGGCTGGGAGACGATGATGACCTTCCTGCTTGTAATGACCGTGTACGCTGCGGCCGTTGCCAAGCCCGGCCACGGCAATACTGCTCCCCTGGCTATTGGTCTTTCGCTGTACGCCGCTGCAATTTCAGGCGGCCCGTTTACAGGCGCGAGCTTGAACCCTGCTCGTACGATTGGCCCCGCCGTCGTCTTCACATGCAACGTCGGCGTCTCCTTCCTATACATAGCTGCGGAGCTGTTCGGCGCCGCCTTGGCTGCCGGTCTGTCTATTTTCCTGTACGGCCGTGCCCCGGCCAGCGTCCGGACGACTGGCTTGTGA
>Cc_MIPD1_1
ATGGAAATTCGTTGCACACAGGTGCACAGATATAGCAGGCGGCTCTGGGCGGCTCTTCTGGCAGAATTTATTGGGATGGCAATTTTCCAGATCTATGGGGGGAGCGCAAATGATGAGGTGGCGGCATTTGGCAACGGCCTCACTCTAGCAGTCATCATTTATGCGACGGCGAACGTGTCGGGGGGGCATGTGAATCCGGCAGTGACACTGGCCAACTGCCTGACTGGGCACATGTCCTGGGGCCGAGGCGGCCTCTACATGATCGCGCAGCTGCTTGGAGGCATCTTCGGCGCGCTCATTGAGTCCGGGCTGCTGCCGGACGTGGCTGTGGGCGGCGGCTCTGGCCCCGGCTGCTTCACGCACACAAAGGGCATCCACACGACAACCGGCCAGCTCTGGTGGTGGGAGACCATCATGACCTTCCTCCTCGTGGTTTATGCGACGGCGGTGACTAAGCCGGGTCATGGCAACATGGCACCACTCGCCATCGGCTTCACACTCTTCGCATCAGCCTTTGTAGGTGGTCCTTCAACCGGAGCTGCATTGAACCCGGCGCGTGTGCTTGGCCCAGCGTTGGTCTTCCACTGCTACTGGGACACAGCATTCGTCTACGTATTTGCCGAGTTCTTCGGAGCGGCTATTGCGGCTGCACTGGTTCTACCGCTGTATGGGTTTGGGCAGTTTGGGTCCCTATTTGATGCCCGCATCTTCCGCTGGCTTGGGCTGTCGGTGCCGCGCCACCTGGCAGAGGTGAGTCATTTCTGTGTTTGGATTACTCACCCTGAGCGTATACTTAGGGTTTCTTTCATCCCTTTAAAACCTAAAATAGAATGTAACAGGGAGGAATAA
>Cn_MIPD1_1
ATGGCGGACTTTGTGGCCAGCAAGTGGCGCGCCTTCATAGACTCCTGCCGCTCGCCGGTGGTGCGGTATGAGAAGTTTGGGGAGGGCGGCGACGTGGAGCCCAGCCACAAGAAGCTGTATGCCGCGCTGGCGGCAGAGTTCCTGGGCATGCTGCTGTTCGCGCTTTATGGCGGCGAGGCGCGCGACTCTGCCGCTGCCTATGGCAACGGCCTGGCGCTGGCGGTGCTTGTGTACGCCACTGCCAACGTGAGCGGCGGCCACCTGAACCCCGCCGTCACGCTGGGCACCATCATCAGCGGGCACATGGGCTGGCGTCGCGGCCTGCTCTACATGGCGGCGCAGTTCCTGGGCGGCATTGTGGGCGTGCTGTTCCAGGTGGCGCTGATCCCTGAGGCCAGCGTGGCGATGGGCAACGAGGGCCCGGGCTGCTTCACGCACCTGGGCGGCCACTACATCCGAGTGGACCAGCTGTTTGGCTGGGAGCTGCTCATGACCTTACTGCTGGTGTCGGTCGTCTATGCAGTGGCCATCTCCAAGCCGGGCCACGGCAACATCGGGCCGCTGGCGGTGGGCTACACCCTGTTTGCCAGCGCCTTCATCGGCGGCCCGCTGACGGGGGCGGCCCTCAACCCGGCCCGCGTGCTGGGCCCCGCCCTCATCTACAACTGCTACTGGAACACGGCCTTTGTTTACATCATCGCCCAGTACCTGGGCGGCGCCGTGGCGGCGCTGCTGGCCCTGGTGCTGTACGGCCCGGGGCCGGAGCACGGCGGCGAGCACGAGGTGGAGGCGGCGTTGGCAGGCATTGCGGTGGCGCCGGCAGCGGGGGCCAATGGGGCCACCAAGGGCGAGCGCGCGGGCCTCATCGCCATGTCAGCAAACGCCTCCAGCAGTGCGGCGCAGCCGGGGCGCTGGGAGGCGCGCTACTGA
>Cr_MIPD1_1
ATGTCTCTGGAGGTGCAGTCCAAGTATGACCGGGGGTACCAGGATGAGGGGCAAGGCCTGGTTGAGCTGGGGACGGCGCACGACGCTGTCCCTAAGACGACAGCACAGCCGAAGTATGGCGACGACGACGACCTGCTGCCCGTGGTGCTGGAGCGCTACTTGGAGAAGGCTGGCGTGATGCAGAAGCTGCGCCCCTACCTGGACCCGTCGGGCCAGGTGAAGAACGAGTTCGCGCGTTGCCTCATGGCAGAGTTCTTCGGCACGCTGCTGTTTCAGATGTTCGGTGGTTCCGCGCCAGCGAAGGACACCACCGCGCCCGCTGCCAACGGTTTCGCGCTGGTGGCTGTGATCTACGCCTTTGCCAACATCTCGGGCGCCCACATCAACCCCGCGGTGACCTTCGCGCTCATCTGCACTGGCCACATGAAGTGGTGGAAGGGACTGCTGTACATGATTGCTCAGATCCTGGGTGCTATCTTCGGCGCGCTCATCTACGCCGCTCTGATCCCCGCGCTGCACCTGGGCGCCGGCGCTGGCTCCCCCGGCTGCTTCAGCCCAACCGCGGGCGTGAAGAACGGCGACGTGTTCGGGTGGGAGGTGATGATGACGTTCCTGCTGGTCATGACCGTGTACGCTGCCGCCGTCGCCAAGCCGGGCCACGGCAACACCGCCCCCCTGGCCATCGGCCTGTCGCTGTACGCCGCCGCCATCTCGGGTGGCCCCTACACCGGCGCCTCGCTGAATCCCGCCCGTACCATCGGCCCCGCCGTGGTGTTCACCTGCAACGTGGGCGTCTCCTTCCTCTACATCTTCGCGGAGTTCTTTGGCGCTGCCTGCGCTGCCGGCCTGTCCATCTTCCTGTACGGCCGCGCCCCCGACAGCGTGCGCCGGCCGGCGATTTAA
>Vc_MIPD2_1
CAGAACGTATCGCAGCCAATCGCCAAACGAACGTCTTGCTCTGGCCGCTCGCATCCCCCCTGTCAGGCGCTCGTGGCCGAGTTTTTGGGTACTTTGCTGTTTCAGCTCTACTCCGGAGCCGTTGCGCGTGGACCAATCGAAACGGCCGCTTCGTTCGCTGCGATTATGTACTTGACGTACAACCTGAGTGGCGGTCATTTGAACCCCGCGGTCAGCCTTGCTGGCGCGGGTACCGGCCACGTGGATCTCGTACGGGGATTGCTGTACGCCATCGTACAGATTCTGGGCGCCATCGCCGGTGCGCTCATCCAAGTGGGCCTTGTGTACGACAACGACATCGGCCATCCCAGCGAGAGTTGCTTCTCCCCGCCTCGCCATGTGACTGGCCCTGAGCTGTGGGGCTGGGAGTTCATCAGCACTTTCTTCTTCTTGGCGGTCATGTACACCGCCGTATTCGTGGCGCCGGGGCAGGGTACCGCCGCCCCCCTGGCTGCGGGTCTGGCGCTACTGGCGGCTCTGTCCACAGGCGGTTTCTACACGGGCGGCTCCCCGCTCAACCCCGCCCGTGTCATCGCCAACATGATTGTCTACCGATGCAACATCTCCTGGGGCTGGTCCTACCTGCTCGCCCAGCTGGCCGCCATCGGCGCGGCGGTGGCGTGGGTATGGCCCGTGCACGGCCTGGGCATGTACATGGGAGGTGAGTGGATGGCTCTGCGTGCGGCGGCGGATCATTGTTATGTCCGGCCGGCTATGTACCTCTGTTTGTTGTATGAGTGTGTGTGCACGTGCTCAGTGCGTTTGGGGGGGACCTGGGGATGCACAGCCACTTAA
>Cr_MIPD2_1
ATGCGCAGCATTCGAATTCCGCACCCGCACATCGGGCTGGCCCTCAGGGACCGGCACTTCGCCCTCCTGGCCGAGTGCCTGGGTGTGCTGCTGTTCCAGCTGCTGGCCGGCAGCCTGGGGCCCGGCCCCGTGGAGACCGCCACAGCCTTCGCCGCAATCATGTACTTTGTGGGCCCGCTCAGTGGCGGGCATCTGAACCCGCTGGTGAGCCTGGCGGGCGCCGCCACCGGCCACATCGACCTGGTGCGCGGGCTGTGCTACGCAGTGGCGCAGATCCTGGGAGCCATCCTGGGAGCCATCCTGCAGGTGTGGCTCATCACCGACTTCAGCTTCGGCGCCCCCTCCGACAGCTGCCTGGCCCCGCCCAAGCACGTCAGCGGGCCGCAGCTGTGGGGCTGGGAGACCCTCCTGTCCTTCTTCTTCCTGGCGGTGATGTATTCGTCCGTGTTTGTGGCTCCCGGTCACGGCGGCGCCGCGCCCCTGGCCGCCGGACTGGCACTGCTGGCCGCCCTGTCCACTGGCGGCTTCTACACGGGAGGCAGCCCGCTCAACCCCGCCCGCATCTTCGCCAACATGGTCGTGTTCCGCTGCGACGCGGTGTGGGGCTGGACCTACCTGGCCGCGCACCTGGCGGCCATTGGCGCGGCGGTGGCCTGGGTGTGGCCAGTGCACGGCCTGGGAATGTTCATGGGAGGCCCCCGCCCCGACGCCTTCACCGGCGCCGCCAACACGCTGGGCGGCAGCAGCCTCACCGACCCCTTCCTGGCGGGCACCACTGGCAGCAGCAGCGGCGCCCCCGCCGGCCCCACCAGCGGCACCGGTGCCCGCGGCACAGGCGGAATGGAACCCGCCAGTGCGGGAGGCTACGTGT
>Cc_MIPD3_1
ATGGCGTGGGACAGTGGATTCGCGCGCGACCTTTTCGTTCCTAGGGACGCCCGCAACGCTCGACTCCTGCGAGCTGGATATGCCGAGTTCCTGGGGACGTTGCTGTTCCAATTCCTCGTGGGTTTCACGGGGACGGATCCCTTGGCGTCCGGCCTTTCTTACGGAATCCTCGTCTACTCCACCCAGCAAGTCAGCGGAGGTCACCTCAACCCGGCAATCACTCTGGCTGCCACCCTGAGCGGGCACTTCAACTATGTCACCAGCATCGTGTACATCATCGCACAGATTGTTGGCGCAGCCATTGGAGCAATGCTGCAGGTCGCTCTTGTACCAGGCATCCACTGGGGCCAGCAGCCGTCCTCGCCAGGCTGCTATGACCCCAACCCTGCCCTGACCGGCGTTGAGACGTGGGCCTGGGAGACCATCCTCACCTTTGTGCTCATCTACGTGGTCTACGCCACCGCCATCGCATCCCCCGGCCACGGATCGCTGTCGCCCCTGGCCATCGGGCTCACTGTTTATGTTGCCACTGTTGCAGGCAATGCACTCACAGGCGGCAACTGGACTGGGGCGTCCCTGAACCCTGCAAGAGTCCTGGCCGGCCTGATTGTGTACGGCTGCAACCTACATGGCATCTGGTGGATCTACCTGCTTGGCCAGATCGTCGGCGCTATCCTGGCATCTGCGGTGGCAGCATCAGTCTTTGGCTGGGGCAACGGATACACCGATGGGGATGAGGCCAGGCGCGACCCTCTGCTGCGCAGCCGCGAGACAGGAGAGAATGTGTAA
>Vc_MIPD4_1
ATGTGGTTCAGTAAAGCAGGAGGCCACATGAAGCCAGCGCTGGCATCGCTGGTGTACGCGCGGCCGCACATCGCGGCCAAGGCCCTGGCCGAGCTGCTGGGCTGCACCATGTTCCACTTTATCGGCTCGCTGTCGCCCACGCCCGTCGCCAATGGCGTGTCGCTCATGACGTCCGTCTACTACTCGGCCAAGGTCTCCGGTGCGCACCTCAACCCCACGGTGACCGGCGTCTTTTGCCTGCTGGGCTTCACCAACCCCCTCGAGGCGGCGGTCTACATGGCCGCGCAGGTGGCTGGCTGCGTGCTGGGCGCACTGCTGCTCGTGGTGGTCGTTCCCGGATGCGTGGTGGGCAGCGTGCCGGCGGCGGGCGTGCTGGCGTGCTGCTTCGTGCCACGGCCGGGGCTCTCAGTGGCGCGCGTCTTTGCGTGGGAGGCCATCGGCATGGTCATGTTCATCGTGCCGATCATGTCCGTCGTCTGGTACACGCAGACAAAGAGCGGCTACGGCAACACGGGCCCCATCATGGTGGGCATCTCGCTCTACACCAGTGCGCTGGCGGTGGGCGGCTGGACGGGCACCACGCTCAACCCGGCACACATGCTGGGCTCGGCCATCGTGTACAAGTGCACCCGGAACACCGTCACGGCGGCCTACGTCGCCAGCCAGGCGCTTGCCACGCTGCTGGTGCCGCTCTTCATCGCCCCGTGTCTCCGAAAGACCACTGTTGTTTTGCAGGGTGCGGCGGGCTGCAGTGGGCCCAGCAGTGGCAAGGGCGGTGGCAGCAAGGGGGGTGGCGGCACGGTCGACACAAAGAGGGTGGCGGCGCTGCTGCAGCCGCCGCTGCGGCTGCAGCGGCCGCTGCGGCTGCAGCGGCACAAGGTGTACAAGCTGACGCGCAAGCAGTACTACATGGAGAGCGGTGTGGTCAAGGCCAACACACAGAGCGCGGCCTGGCAGAGCTTGCCCGGCCATGCGGCAGGCGCTGGCGACACTGGCTGTGGAGGGCGCTCCAAGTGCGTGGATGCGGAGGGCTTTGGTGCTGTGAGACGCTGTGGGCGGGGAGCGCCTGAAGCCGCGGATGGCACCCAGGCGGGCAGCAAAAAGAAGGTGATCGTGGCCTACAGTGCCGTGAAGTTTGCGCTGGTGGGCCCGGGCGAGCTGGCAGTGCCGACGTCGCGGGCGTCCAAGGAGTGCTGCCAGCGGCTTGTGACGTTTCCTGTGGATGAGTTCAGGATGGTGGCGGTGTGGAATGGAGACAAGGCGACGGTCTTGCAGGATTTCTGGAGCCAGTCCCTCATGTGGCAGAAGCAGGCTCCGTACAAGGATGGACCATCAATGCTGTGCAGGATTTCTTCCACAAGGCTGACCAGGTTGCTGAGAGCGCTTTGA
>Or_MIPE1_1
ATGTTTACAAAGGTGCAGTCCATCAAGGAGCGACCGCGCGCGTTCGGGTTCAGATTTAAACAACGGACGCCGAGGCGATTGAATTGTCAAGCCGCAGCCGCGGAGTTGTTGGCCACGTTTCTGTTCGTGTTCACGTGCGTGGGGACGGTTATGAACGGTGTGGACGCCCAACAGATCGCGTGGACGTTTGGGGTGACTATTTCGACTTTGGTGTACTCTTTCGCGCATTATAGCGGCGCGCAAATCAATCCAGCCGTCAGCTTTGCCTTGGCGCTCAATGACAATTTGTCGTGGGTGCAATTCGCGATGAACGGCGTCGCTCAGCTCGTCGGTTCTACCATCGCGTGCGCGTTCCTCGCCCTCTTGATCGAAGGCTCCGAAGATGATGGTGGTTTTGGCAGCGTTGGAAGCAACTTGATCCGCCCCAACTCCACGACCGCGCAAGCTTGGTTCGGCGAGGCCATCATGACGGCGCTGCTGTGTATCGTCGTGCTCCAGGTCGCGATTAATCCTCAAACGGAAGCGAACCGCGCCCAGTGCGCGATCGCGATCGGCTTCGCGGTGTACATCTGCCATAGTGTCTTAATGACGATCGATGGATGCAGCGTGAATCCGGCCAGATCGTTTGGTTCGGCGGTCGTCGCGTCCATTCGTGCTCGCAAGCGCGCCGCTCCCCCCGTTTCGTCGCACAGCATCTGGAAAAACATCTGGGTGTTTGCGATCGGCCCCTTCACCGGTTCCGTGATCGCCGTGGCATTCTCTTTTGTGCTCGAATACGTTCCCACTGGTGAACAGGACGTGAATGTGAAGCAAATCGACACCGATCCCGTTTCGGTGGCAGCATAA
>Cn_MIPE1_1
ATGCGGCTGTCAGTCAAGGCCGTTGTGGCAGAGTGTGTGGCCACTTGCTTGTTTGTGTATATCGGCACCGGCGCTGCCACGAACTTCTCCGCCCTGCAAACTCCCGAAGACTGGGGCACGACCACCGCCCTCGCGTTTGGCTTTGCCATCACAGTGCTGGCCTACGCCACCTCCCACCTCAGCGGCGGCCAGATGAACCCCGCTGTGTCGCTGGGCCTGGCGCTGAGCGGCACGCTGGGCCCGCTGCAGGCGGCCGCCAACATGCTGGCGCAGCTGGTGGGCGCCATCCTGGGCAGCTCCTTCCTCTATGCCACCGTGCCGCACGCCGCCGCCAGCACGCTCGGCAGCAACGCCATCGCCCGCGGCGTCAGCACGGGCAACGCCTTTGTCGGCGAGGCGGTGATGACGTTTGTGCTGGTCAGCGTAGTCCTGGAGACAGCGGCCAACCGCAAGAGCACTGCCAGGGCGCAGGCGCCGCTGGCCATCGGCTTTGCCGTGTTCTGCGCCCACGCTGTCATGCTCCCAATCGACGGCTGCTCCATCAACCCTGCCCGCTCCCTGGGTCCTGCCATCGTCAGCGGCACCTGGCCGGGATCCTTCTGGATCTTCATGTGGGCTGCCCATGCAACGCCAATCGTACCTGCCATCAGCACGCTTGGGGCATGCTTTTCTCGATGGCGGCATGCCGTGCGCGGGTGCTTGCGCTGCTCGCCCGCGCCAACCTCCCGCTGCCGTGCGTGCTGCCATGCCTGCATGCAGCGTGGGCCCCTTCACCGGCGCCCTGTTTGCGGTTCCCTTTCACCTCTTCTTCCGCAGCGACTGGGTTGGTACTGCTGCTGTACTGCCGCTGCAGTGGGGGGCTGCCAGGCCACCAGGCTGTTTCTGCCAGGGATGGGCGCAGCCTGCAGCCGGGCTGCATGA
>Cn_MIPE1_2
ATGGCAGGGTCGAGCGCCGGCAAGAGCGTGGGGCCGGGCGACGTGATGCGGGCGCTCACCCGCCACAGCTTCAGCCTGCGCGCCGTGCTGGCTGAGCTGATCGGCATGACGCTGTTTGGTGAGTGTACAGGGGAGCGCAGCGGGCCCGTAATGCCTCCCAGACCGCCTTCTTGCTGCCGGCCAGCTGGACCTAAAGAGCCACCTCTGACTGGCCTGCTGCTCACTGCTGCAGGCATGTCCATCATGGCTCTTGCGTATGGCATCGGGCATGTCAGCGGGTGCCACCTGAATGCCGCCGTCACCATTTCCCTCCTGCTGTCTGGCAACTGCTGCCTCCTCCAGGGCATCGCCAACATCTGCGCCCAGCTCAGTGGCTCCCTGCTGGCTGCTGGCTTCCTGTACGGCACCGTCCCCGACCCCACAGTGTCCTCCCTGGGCTCAAATGCATTGTCCCCCGGCTTCACCAAAGGCCAGGCCCTGCTGGGAGAGATGGTGATGACCTGCTTCCTCTGCTACGTGGTGCACATGACCGCTGTGGACGTCCGCTCTGTGGCACAGAAAGGACTGGCGCCACTTGCAATTGGCATGACAGTCTTCCTCGGACATGCCGTGCTGCTGGCTGTTGACGGCTGCAGCATCAACCCGACACGCTCATTTGGCCCTGCTGCCATCAGTGGGACGTGGGACAACTTTTGGATCTTTGTGGTTGGGCCCATCGTGGGAGCCATGTTCTCAGGTGACCCAACAAGTGGCATGAAACCGCGCGTGATGTCCCAATTTTACAGCAGCAATGGTGCACCGCCACGTGGCGGCCTCGTTACCTGTGCCTTCCCAGCTGCTAGCCACCCCGGCTCAAGCTGTGCTGGACCCTGCTGCCCTGCCCTGCAGTCGTGCTCTGGTGGCTATCCACCCAGCCTGCGCTGA
>Cn_MIPE1_3
ATGTGGGAGGCCAGCCGCCGCACGCTCATCAAGACCGCCACCTCCCTGCACGTAAACCCGCGCCATGTCATTGCGGAGCTCGTCGGCATGACTCTGTTTGTGTTCATCGGTACTGGAGCTGCGGGCACCACCAACCAGATTGTGGCTGCCGTGTATGACAACCTCACCATCAACGCCAGCTTCGGCATCGTGACCGCCCTGGCCTTTGGCATGGCAATCATGGTCGCCGCCTTCTCCATCGGCCACGTCAGCGGCTGCCACCTCAACCCCGCCGTCACCGTCTCCCTCGTGCTCTCCGGCAACTGCGGGCTGGGCCAGGGCGTGGCCAACATGATTGCCCAGTTTGCGGGCGCCACGCTGGGCTCCCTGCTGCTGTGGGGCACCTCGTCCATGCGCGACGGCGGCCTGGGTGCCAACTCCATCGGCGACAGCTTCACTGTGGGCAACGCCATCCTGGGAGAGATCGTGATGACCTTTGTGCTGGGCCACGCGGTGCTCATCCCACTGGACGGCTGCAGCATCAACCCCGCCCGCTCCTTTGGCCCCGCCCTTGTAGCCAACAAGTGGACCGACTACTGGGTCTTTGTCGTGGGCCCCCTGGCCGGCGCCGTGCTGTCTGTGCCCTTCTTCTACCTGGTGTCGCAGCCGTGGGAGGCCAAGCGCGACGCCAAGGGCCAGGTGGTACTGGAGGAGACGGAGGGCATGAAGATCACTTCCGAGGTTTAA
>Cc_PIP4_1
ATGGGCACTCTGCATTGTGCCCTGCAGGCGCTGTTCGCAGAATTCTTTAGTACTCTGTTCTTTGTGTTCTTGGCCACCTCGTCACTTTCTGATGACGGAGTTTGTTGCGCAGCTGTCCCCGGCTCCTGCTTCCTGGCGAGCACAAATCTGCTCAACATCGCCATGTCTTTCGGAGGGGCCATCGCTGTTCTCGTTTATGCAGCAGCGTCTTTCAGCGGTGGTCACCTCAACCCGGCTGTGTCAGTGGCATTTTGGCTGGCCGGCAAGATCTCAGCTCTGCGGGCTGTTCTTTACATTGTGTGTCAATGCCTGGGAGCCTGTGCTGGATCAGCACTGGTGCTCGCGATCGACCATAATGGGTTCAAAGCTGCGCTGGGAGCCAGCAACAGGCTGAACACCGGCATCAATCCAGCAAATGCTTGGGGAGCTGAGACAATTCTAACATGCGTGCTTGTCTTTGTTGTCTTTGCCGCAACAGACACTCAGCGCTCAGCGACGAGCGGTCATCTCTCGGTGCTAGCCCCATTTTCAATCGGCCTTGCCGTCTTCCTAGCACACCTTGTCGCTGTGCCTATCGATGGATGCAGCATCAATCCTGCCCGTTCGTTTGGGACTGCGGCCGTGGCTCATGAGTGGACACATCAATGGATTTTCTGGGTGGGGCCCATTGGCGGCGGAATTTTGGCTGCTGCAATTTATGGCATATTACAGGTCAAGAATGAGCGGGTGCGCTGCCTGCTCTTGAAGCTGTCACCACGTACAACCTACTTGAAGTGCAGCTCATCAGAGCTTGTCATTATCCTGGCTCTACCTCGTGCAGACACTACCTTGTTATATTAA
>Cc_PIP4_2
ATGGACAACCCTCGCAAAGGTACCTCCCGCTCAAGCCCTGCTTCCCCCTTGTCTGGTACTTTTGCTTCGCACATCATATGCAAGTGCTGGCGTTCCAAAGCCACGAGCGATGTGACATTTGTTGCCAATCGGATCACTAAAGTGGATGCTCCCATCCCATGGGGTCCGGGTGCCCCATCTAACAGTCGCTGTTCATCCCAGGCGGTCGTCGCTGAGTATGCCGTCACGACCATGTTCCTTTTCTTCACCATCGGCACCGTCCTGGGTGATGTTGCAGCGGGCTTCGGCACTTGCTTCCTAGGGACGAGCAACGTGCTCAACATTGCAATCGCTTTCGGCTTCAGCATCTTCGTCTTGGTGTACTGCGCCGCCTCGTTTTCTGGAGGCCACATCAACCCTGCCGTGACCTTCGGCATGTTCGTTGCCAGGAAGATCTCCGTGCTGAGGGCGGTCCTGTACATGGTTGCCCAGTGCTTAGGCGCGTGCACAGGAGCCGGCCTTGTCAGGGCGATCGACGACGACGGCTGGCGCGCAGCGGGCGGGGGCGCCAACGCGTTGAGCCCCGGCTTTGGTGAAGCGGCGGGGTGGGGCCTGGAGACCATCCTGACGATGGCCCTCGTCTTTACCGTCTTCGCAGCCACCGACTCGGAGCGCGCCACCGACACCGCCCATCTGCCGGTTTTGGCGCCCTTTGCAATCGGCATGGTGGTCTTCCTGTGCCACCTGGTCGCCATCCCCCTCGACGGCTGCAGCATCAACCCAGCGCGGTCCTTTGGAGCGGCCGCGGTCTCTGGCAGCTGGGACAACCAGTGGGTCTTCTGGGTGGGCCCCCTGTCGGGCGCTGTCCTCGCAGCCGCCATCTACGAGCTCATCTTCCGCACCAAGGCCCACAAGGTGACACCATGA
>PbcvMT325_GIP1_1
ATGACTTACAACCTCCTCCAGATTTTTGCCTCTGAGGCTATTTCCTCATTCCTCGCAATCCTTATTGGCTTGAGCGTGGTTGCCAACGACCATCTTCTCAAGACCAAAGGTCATGGTGTCGGCTTTGGGTTCATCGCGTTTGGGTTTGGCATGGCATTTGCTATCCCACTTGTGATGTTTGGGTTTGTCTCGGCGCATCTCAACCCCGCGATGTGTCTCGCTCTTTTTATCCTTGACAAGATTGATGCTGTTGAGATGGGAGTTTCAATGGCGGGCGAATTCCTTGGTATGTTCCTTGGCGCCGTAGCAATGTATTGTATGTACTTCCCCCATTTCATGCTCCGTCCCAACAATGATATTGAGGTAGCCAATGACGAAGTTTTTGTCAAGGACCAGAAGAGGAAGTTGGCAGTGTTTGCGACTGGTCCCGCAGTCAAGATCCACTTTATCCACACCCTCCTCGTGGAGGTTCTCTGTACCACCATCCTTATCGCATGCGCTCTTGGTGTGTATTCTCGCCACACCCAGATCACTAACAAGGACGACTTCTTGATGTATCGTTCTATCGAAGGCATCACCATTGGATGGCTAGTTTTTGTGCTTGTCCTCGGTATGGGTGGTGTGACTTCAATTGCTGCCAACCCCGCACGTGATTTCTCACCCCGTCTTGCTCACTTTATTCTACCAATCAACAACAAGGGCCCGAGCAACTGGTCATATTCCTGGATCCCCATTGTGGCACCTTTTGTTGGTGGTGTCATCGGCGCCTATGCATTCAAGCTATTTACCGAGATCACTTCCTTTGCGATTTAA
>Cc_GIP1_1
ATGGGCTACCATGGCCCTTACAGCCTGGGTGCTAGATGTGGAACAGAAGCACTGGCCACAGGGCTAATGGTCTTTCTGGGGGAGGGTTGCCTGGCCAATGAACTGCTGTCCAACACAAAGGGTCAGGGCATGGGCTTCGGCTGGACAGCGTTCGGTTTCGGCTTTGCTTTCTTTGTGAGCCTGGCAATCTGGAATGGTGTCAGCGCTCACATGAACCCTGCCTTTGTGCTGGGGCTGTGGCTCATCGGTGAAGTCGACGCCGCGGACTTCTTTGCACTGTCAGCTGCGGAGCTAGGCGGGGCGATGGTTGGCGCACTCCTTGTCTGGATCCACTACCTGCCGCACTTCAAGACTTTGCCTGAACCTCCAGGACACGGCACCCACGACTCCCTCCTCAGGAGCAGAGACAGCCTCCCACGCGATGCTCTCAATCATGAGAATGCTGCGCAGGAGTTTCTGGCGATGGCGGTACTGTTTGTTGGGGCAAAGCTGATTGATGGGCGCGGTGCAGCGCTGACTGGGGAGCTGGCTGCTCTGTGGGGGCCCATGAAAGCATTCTACGTTGGGCTGTTCATTGTGGTGCTACTCCTCGGCACTGCTGGGCCCACAGGGAATGCTATCAATCCGGCCAGGGACTTTGGGCCGCGGCTGATGCACTGGGTGCTGCCGATCGCTGGCAAGGGCCCCTCCGAGTGGGGTTACGCGTGGGTGCCGGTAACTGCAAATTTTGTGGGCGGCCTCGTGGGCGGAGCGCTGTATAAGAAGATCAATGAGATCTACATCGTGGCCCCGGTGCACTAA
>Cn_GIP1_1
ATGAGCGGCGACACGGTTGTGAACCACAGTTATTCCCTGGCCGCGGAGTGCGGCTCTGAGATGATAGGCACATGCCTGGTGATCTACCTGGGGGAAAGCATCATTGCCAATGAGCTGCTCAGCAAAACCAAGGGGGCCAGGATGGGGTGGCTGGCTGTGGCGCTCGGCTTTGGCCTGTCCTTTGGCGTCGTCATCATGATGTTTGGATACATCTCCGCCCACCTCAACCCAGCCACCTGCCTGGCGCTGTGGGTGGCGGGCAAGATCTCCTTCACCCACTTCCTGGCGCTGTCTGGCGCGGAGTTTGCGGGGGCGTTTGTGGGCGCCTGCCTCGTCTTCCTGCACTACCTGCCACACTTCAAGACCGTGCCCGAGCCCATGGCCTCCACCGCCGACGACATGCTGCTGCGCACCCGCGACGCGCTCAGCCCCGAGGCCCTCAACATCGCCTCGTATGACACTCGGCGGCAGGCGCCTCGCGACTTCAAGGGCGTGGCCGCCACCATCAAGGACGCCATCAACGACGTCAGGTGGCGAGCGCTGTTCCAGGGCTACGAGGGCATGTGGGTGGGCTTCTACGTGTTTGTGGTGATCCTGGGGCTGGGCGGCCCCACGGGCATCGCCGCCAACCCGGCGCGAGACTTCTCACCCCGCCTCGCGCACGCGCTGCTGCCCATCGCCGGCAAGGGGCCCAGCGAGTGGTACTATTCCTGGATACCCTTCTTTGCGCCCCTGTGCGGCGGCGCCCTGGCGGGCGGCTTCTTCCTGGCGGTACAGGTGGGCGGCGGCGCAGGTCAGCTGCCGGGCAGCTGCCTTGCTGCTACAGGCAGGCGCCGGCCGATCCCGCCGACACACCCACCGACCCAGCTGCCCCTGCTGGCGTGCAGAAGATGA
