# Supplementary material for: Algal MIPs, high diversity and conserved motifs
Source: BMC Evol Biol. 2011 Apr 21;11:110. doi: 10.1186/1471-2148-11-110 (PMC3111385; doi:10.1186/1471-2148-11-110)
Supplement: Additional file 3 — The alignment file for Figure 2 in Nexus format [file 1471-2148-11-110-S3.NEX]

#NEXUS
BEGIN DATA;
DIMENSIONS  NTAX=75 NCHAR=330;
FORMAT DATATYPE=PROTEIN MISSING=? GAP=- ;
MATRIX
‘Pa_GLPF’ LFGQCLAEFLGTALLIFFGTGCVAALKVAGA-------------------------------------SFGLWEISIIWGVGVSMAIYLSAG--VSGAHLNPAVSIALWLFAGFEG--RKLPFYITAQVAGAFCAAALVYTLYSSLFI-----------EFEQAQNIVRGSQDSLALASVFSTYPHP------------ALSVGQAFLVEVVITAILMAVIMALT--DDGN--------GLPRGPLAPLLIGLLIAVIGSA-----MGPLTGFAMNPARDFGPKLMTYLAGWGPIAF----TGGREIPYFLVPIFAPILGACLGAGGYRV
‘Ec_GLPF’ LKGQCIAEFLGTGLLIFFGVGCVAALKVAGA-------------------------------------SFGQWEISVIWGLGVAMAIYLTAG--VSGAHLNPAVTIALWLFACFDK--RKVIPFIVSQVAGAFCAAALVYGLYYNLFF-----------NFEQTHHIVRGSVESVDLAGTFSTYPNP------------HINFVQAFAVEMVITAILMGLILALT--DDGN--------GVPRGPLAPLLIGLLIAVIGAS-----MGPLTGFAMNPARDFGPKVFAWLAGWGNVAF----TGGRDIPYFLVPLFGPIVGAIVGAFAYRK
‘Pf_AQP’ YVREFIGEFLGTFVLMFLGEGATANFHTTGL-------------------------------------SGDWYKLCLGWGLAVFFGILVSAK--LSGAHLNLAVSIGLSSINKFDL--KKIPVYFFAQLLGAFVGTSTVYGLYHGFIS------------------------NSKIPQFAWETSRNP------------SISLTGAFFNELILTGILLLVILVVV--DENIC-------GKFHILKLSSVVGLIILCIGIT-----FGGNTGFALNPSRDLGSRFLSLIAYGKDTF-------TKDNFYFWVPLVAPCVGSVVFCQFYDK
‘Ld_AQP1’ WLREYVAEFFGTFFLVTFGTGVIATTVFHAGN------------------------------AASYQSNSSYMAITFGWGFGLTIGLFLSMA--VSGGHLNPAVTLANCVFGAFPW--IKLPGYFLAQFLGGLVGAANTYGLFKSHFD-------------DAQKALLPNETMASKYSGIFATYP--------------NVANTYAVWSEVFNTMALMMGILAIT--DPRMT-------PAVN--YKPVAIGLLLFVIGIT-----SGINSSYGLNPARDLSPRILSAMLWGSEPF-------TLYSYYFWIPLVAPFVGALLGMFLYVF
‘Sc_YFL054C’ HMREPFAEFLGTLVLVIFGVGGNLQATVTKGS------------------------------------GGSYESLSFAWGFGCMLGVYVAGG--ISGGHINPAVTISMAIFRKFPW--KKVPVYIVAQIIGAYFGGAMAYGYFWSSIT----------------EFEGGPHIRTTATGACLFTDPKS------------YVTWRNAFFDEFIGASILVGCLMALL--DDSNA-------PPGNG-MTALIIGFLVAAIGMA-----LGYQTSFTINPARDLGPRIFASMIGYGPHAF-----HLTHWWWTWGAWGGPIAGGIAGALIYDI
‘Cg_03267g’ VLKEFLAEFMGTMVMIIFGSAVVIQVLSGGKAQQDSYLAAMDALSQSDLSAGEKMAFENLTKLVSSVSAGTFDDIALGWAAAVVMGYFCAGGSAISGGHLNPIITLANFVYRGFPA--KKIPFYFFGQLFGAYVGGLIAYGYYKKVIS-----------------ETFPDHFNSETVVSMFCVVPKP------------YLSSARQFVSEFLCGAMLVACTFALT--DPYTS-------LSGD--VFPLMLFLLIFMCNSG-----LGYQTGTAMNMARDLGPRMALYTVGFSRKLL-----WTSHHHFFWVPICAPFIGALTGGLVYDI
‘Hs_AQP9’ LAKETLSEFLGTFILIVLGCGCVAQAILSRGR------------------------------------FGGVITINVGFSMAVAMAIYVAGG--VSGGHINPAVSLAMCLFGRMKW--FKLPFYVGAQFLGAFVGAATVFGIYYDGLM--------------SFAGGKLLIVGENATAHIFATYPAP------------YLSLANAFADQVVATMILLIIVFAIF--DSRNL-------GAPRG-LEPIAIGLLIIVIASS-----LGLNSGCAMNPARDLSPRLFTALAGWGFEVF------RAGNNFWWIPVVGPLVGAVIGGLIYVL
‘Hs_AQP10’ LARQCLAEFLGVFVLMLLTQGAVAQAVTSGET------------------------------------KGNFFTMFLAGSLAVTIAIYVGGN--VSGAHLNPAFSLAMCIVGRLPW--VKLPIYILVQLLSAFCASGATYVLYHDALQ--------------NYTGGNLTVTGPKETASIFATYPAP------------YLSLNNGFLDQVLGTGMLIVGLLAIL--DRRNK-------GVPAG-LEPVVVGMLILALGLS-----MGANCGIPLNPARDLGPRLFTYVAGWGPEVF------SAGNGWWWVPVVAPLVGATVGTATYQL
‘Hs_AQP3’ LLRQALAECLGTLILVMFGCGSVAQVVLSRGT------------------------------------HGGFLTINLAFGFAVTLGILIAGQ--VSGAHLNPAVTFAMCFLAREPW--IKLPIYTLAQTLGAFLGAGIVFGLYYDAIW--------------HFADNQLFVSGPNGTAGIFATYPSG------------HLDMINGFFDQFIGTASLIVCVLAIV--DPYNN-------PVPRG-LEAFTVGLVVLVIGTS-----MGFNSGYAVNPARDFGPRLFTALAGWGSAVF------TTGQHWWWVPIVSPLLGSIAGVFVYQL
‘Hs_AQP7’ MVREFLAEFMSTYVMMVFGLGSVAHMVLNKK-------------------------------------YGSYLGVNLGFGFGVTMGVHVAGR--ISGAHMNAAVTFANCALGRVPW--RKFPVYVLGQFLGSFLAAATIYSLFYTAIL--------------HFSGGQLMVTGPVATAGIFATYLPD------------HMTLWRGFLNEAWLTGMLQLCLFAIT--DQENN-------PALPG-TEALVIGILVVIIGVS-----LGMNTGYAINPSRDLPPRIFTFIAGWGKQVF------SNGENWWWVPVVAPLLGAYLGGIIYLV
‘Ba_GLPII’ -MSAFLGELIGTALLIVLGGGVCAGVSLKKSF----------------------------------AKDSGWIVITMGWGLAVAVAAYVVGS--ISGAHLNPALTIGLAFKGAFPW--GDVPGYIAAQMIGAIIGAVIVYLHYLPHWK---------------------ETEDPGTKLGVFATGPA-------------IPNTFANLLSEMIGTFVLVFGILAIG-ANKF------------ADGLNPFIVGFLIVSIGLS-----LGGTTGYAINPARDLGPRIAHFFLPIAGKGG-------SNWKYAWIPVVGPILGGSLAGLFHQV
‘Bs_GLPII’ -MTAFWGEVIGTMLLIIFGAGVCAGVNLKKSL----------------------------------SFQSGWIVVVFGWGLGVAMAAYAVGG--ISGAHLNPALTIALAFVGDFPW--KEVPVYIAAQMIGAIIGAVIIYLHYLPHWK---------------------STDDPAAKLGVFSTGPS-------------IPHTFANVLSEVIGTFVLVLGILAIG-ANQF------------TEGLNPLIVGFLIVAIGIS-----LGGTTGYAINPARDLGPRIAHAFLPIPGKGS-------SNWKYAWVPVVGPILGGSFGGVFYNA
‘Pp_GIP1_1’ EGQVFAAELLGTTTLCVVGLGGIANAVLPGTK----------------------------------GHGIGFLGIAFCFGLGVYLPLQFVGH--ISG-FFNPAVALAAAVVDDITW--KRFVLCLCAEMLGGFLGGFLVWLTYIPHFQPLEFLESKSMKSACGPSVKQRIAEDQEVKLIVFCTRPSIA-----------KRFWFHCVWAEGSLTFLLTYGAFAIVNRGKLMLNEYAAEKELYKSGIEPALIGLLVFALVLC-----GGGMTGPALNPARDLGPRLVHWLVPIPGKGR-------SEWGYSWVPVVAPCLGAIVGALFANA
‘PbcvMT325_GIP1_1’ LLQIFASEAISSFLAILIGLSVVANDHLLKTK----------------------------------GHGVGFGFIAFGFGMAFAIPLVMFGF--VSA-HLNPAMCLALFILDKIDA--VEMGVSMAGEFLGMFLGAVAMYCMYFPHFM-------LRPNNDIEVANDEVFVKDQKRKLAVFATGPAV------------KIHFIHTLLVEVLCTTILIACALGVY-SRHTQITNKD--DFLMYRSIEGITIGWLVFVLVLG-----MGGVTSIAANPARDFSPRLAHFILPINNKGP-------SNWSYSWIPIVAPFVGGVIGAYAFKL
‘Cv_GIP1_1’ LGARCGTEALATGLMVFLGEGCLANELLSNTK----------------------------------GQGMGFGWTAFGFGFAFFVSLAIWNG--VSA-HMNPAFVLGLWLIGEVDA--ADFFALSAAELGGAMVGALLVWIHYLPHFK------------------TLPEPPGHGTHDSLLRSRDSLPR----------DALNHENAAQEFLAMAVLFVGAKLID-GRGAALTGEL---AALWGPMKAFYVGLFIVVLLLG-----TAGPTGNAINPARDFGPRLMHWVLPIAGKGP-------SEWGYAWVPVTANFVGGLVGGALYKK
‘Cn_GIP1_1’ LAAECGSEMIGTCLVIYLGESIIANELLSKTK----------------------------------GARMGWLAVALGFGLSFGVVIMMFGY--ISA-HLNPATCLALWVAGKISF--THFLALSGAEFAGAFVGACLVFLHYLPHFK------------------TVPEPMASTADDMLLRTRDALSP----------EALNIASYDTRRQAPRDFKGVAATIK-DAINDVRWR-----ALFQGYEGMWVGFYVFVVILG-----LGGPTGIAANPARDFSPRLAHALLPIAGKGP-------SEWYYSWIPFFAPLCGGALAGGFFLA
‘Mm_AQPM’ LTKRCIAEFIGTFILVFFGAGSAAVTLMIASGGTSPNPFNIGI--------------------GLLGELGDWVAIGLAFGFAIAASIYALGN--ISGCHINPAVTIGLWSVKKFPG--REVVPYIIAQLLGAAFGSFIFLQCAGIGA---------------------------ATVGGLGATAPFP------------GISYSQAMLAEVVGTFLLIITIMGIA-VDERAPK-----------GFAGIIIGLTVAGIITT-----LGNISGSSLNPARTFGPYLNDMIFAGTN-----------LWNYYPIYVIGPIVGAVLAALTYQY
‘Ms_AQPM1’ DMKKIMAEIVGTFILVFFGTASVVLTLFINDGQTFPSIYNIGI------------------------TLPDWIGIGLAFGLALVVAIHALGP--ISGAHFNPAVTIGLWAGKKFPG--KDVIPYVIAQFIGAIIASAALLAISGPKA---------------------------STIGALGGVGPFG------------DISIIGMFIVEFLGTALLMYVIMATA-VDKNAPS-----------IDAALDIGLVLAGIVIA-----LGNFTGCGINPARAFSPMLFNFFVSGAN-----------AFIYYPIYFIAPIVGAIVAVYLYDY
‘Ms_AQPM2’ EFRKILSEVIGTYTLVFFGTLSVVVTLLIAQGVETTNIFNIGI--------------------GALGGVGDWLSIGFAFAMPLIAAIYAFAR--ISGAHFNPAVTIGLWSIKKFPT--KDVIPYIVSQIIGSLLATFTIVAILGKQA---------------------------STIGVLGSVAPFG------------DVTLLGVFIAEFLGTFLLMYAIMAVA-VDKNAQP-----------GFAALIIGLVILGIVVA-----IGNISGSGINPARSLTPMIGNLIVAGTPI----------DLLVLAVYIIAPILGAICGAQLYEY
‘Pp_NIP5_2’ LVRKLIAEVISTFILVFMGCGAAMVNVISNG-------------------------------------KVTPVGISLSFGLVVTIMIYAVGH--VSGAHMNPAVTLAFAVAKHFSW--SQVPLYIAAQCSGAFTASFLLRWILHPAA-------------------------------SEGATLP--------------AGSDFQSFLIEIVITFILMFVIAAVA-TDTRAC-----------GELAGIAIGSAVALNALM-----AGPISGASMNPARSLGPAIASG-----------------NYSSIWVYLVGPIIGSVMGMLAYNC
‘Pp_NIP5_1’ LIQKLVAEIISTFILVFTGCGAVMVNEISNG-------------------------------------KVTSVGVSLAFGLVVTIMIYAVGH--ISGAHMNPAVTLAFAVARHFPW--TQVPLYAAAQCIGSITASFMLRWILHPAA-------------------------------YEGATLP--------------TGSDVQSFLLEIVITFILMFVIAAVS-TDTRAC-----------GELAGIAVGSAVALNALM-----AGSISGASMNPARSLGPATASG-----------------NYHSLWVYMAGPTIGALMGMLTYNC
‘Pp_NIP5_3’ LQKKLVAEVISTFILVFTGCGAVMVNAISNG-------------------------------------KVTPVGISLVFGLVITIMIYAVGH--ISGAHMNPAVTLAFAIAKHFPW--TQVPMYIVAQCGGSVFASFLLRWILHPAA-------------------------------SEGATIP--------------AGSDIQSFLLEIVITFILMFVVAAVA-TDTRAR-----------GELAGIAVGSCVALNALM-----AGPISGASMNPARSLGPAVASG-----------------NYRSIWVYIAGPIIGALVGILAYNC
‘Pp_NIP3_1’ LTRKFATELIGTFVLIFAATATPIVNEKTK-------------------------------------GSVTLLGNAATAGLAIMIVIFATGH--ISGAHVNPAITIAFASLRHFPW--VQVPFYIAAQVLGSIAASFTLKGIFHPYM-------------------------------HGGVTLP--------------QGAYWPSFLLEFIISFNLMFVITAVA-TDTRAV-----------GELAGIAVGACVMMNIMI-----AGSTSGASMNPVRTLGPAIAVN-----------------NYKGIWLYMLGPVLGMLAGATAYTA
‘Pp_NIP6_1’ QPHKAGAELIAVFLVMFSSCGTAIANKKAN-------------------------------------GNLNLLGFATAGGLSVMMMVFAVGN--ISGAHLNPAVTLAFASKKMFPL--QLVPIYLIAQFLGALLAAGILQAVTGDT--------------------------------EVALTVP--------------FASYAQAFVVELILGFNLLFVATAVS-TGSSNN-----------GELSGIAIGATIILNVLL-----AGPVSGASMNPMRSLGPAIVAN-----------------KYDAIWIYIIAPPVGALAGTWTHTM
‘Ec_AQPZ’ MFRKLAAECFGTFWLVFGGCGSAVLAAGFPEL------------------------------------GIGFAGVALAFGLTVLTMAFAVGH--ISGGHFNPAVTIGLWAGGRFPA--KEVVGYVIAQVVGGIVAAALLYLIASGKTGFD------------------------AAASGFASNGYGEHSPG--------GYSMLSALVVELVLSAGFLLVIHGAT--DKFAPA-----------GFAPIAIGLALTLIHLI-----SIPVTNTSVNPARSTAVAIFQGGW---------------ALEQLWFFWVVPIVGGIIGGLIYRT
‘Pa_AQPZ’ -MKQYGAEFFGTFWLVLGGCGSAVLAAGVPEL------------------------------------GIGYLGVALAFGLSVLTMAYAIGP--ISGAHLNPAVSVGLWVGGRFPA--SQLLPYVVAQVLGGLAAGGVLYLIASGKAGFD-------------------------LAAGFASNGYGEHSPG--------GYSLQAALVSEVVLTGMFLLIILGAT--SKRAPQ-----------GFAPIAIGLTLTLIHLI-----SIPVTNTSVNPARSTAVALYVGDW---------------AVSQLWLFWVAPILGAVLGALAYRL
‘Cv_MIPA1_1’ EKKKVFCEFVTQAAFNFCSCSIVAAAAMNAGG----------------------------------NALLSTGLVMAAHMVLLPLLIFTFGP--VSGAHFNPMVTATFVATKAMAL--KLGVAYIIAQVLGGVVGAAAAFSSLPAA---------------------------LQTAAYAGINAVPA------------DHTVLQAFMGEVYASFVFISVLFGTV-VDKRGWGR-----------LGPIAVGLIVPLLMFL-----EGSVSSMCINPARAFGPALVSG-----------------VWDNHWIYWTAPFLGGVPAGLIYSK
‘Ol_MIPB1_1’ NARGCIIEFVATMTYVALCVPVQMMYGN-----------------------------------------GFTT--AVTYGVVVTLLTYAFRK--ETVAQMNPSVSVTFMATGKITV--EQMIGNIVSQIAGALIGVCWTCVWVAGG---------------------------NDPTGYVGATLGYWG-----------QANAGRVFFCETVANWLFLVTIVQATHPSLKQS-----------AFFSSIFIGFAYYVCLLF-----TGSVSGGMINAARSFASACAGSIRIKGRAAPGAVVSTKILWDRHWIAWVAPMAGGAAAIVVDFF
‘Or_MIPB1_1’ STRGCIIEFIATMTYVALCVPSQMRYGA-----------------------------------------GFST--AMVYGTVAALLTYAFRK--ETVVQMNPSVSVAFMATGKITV--EQMVANVVSQLAGALIGVCWTCIWLTGS---------------------------NDTSGYVGATRGVWG-----------DTSVGRIFFAEAIANWLFLVTVIQATHPSLKQS-----------AFFSSIFIGLAYFIAFMF-----TGYISGGMINAARCFASSVAGTIRVKGRATPGEIVSTKVLWDRHWIAWIAPMAGGAAAIIADFF
‘Pp_XIP1_1’ VWRAGVFECVASFAATFVGILCTISTLEA-------------------------------------EFSHPVAVIACLQGLVLSLCIFAAAP--ATGGHVNPCITWTEMLTGHISP--VRGVLYIIGQILGSIVGSFMAKIVVGNA---------------------------LATQYNLGGCYLQS--RVSATSGMM-GLGTGRALVLEIVLAFFVLFISYSVA-LDPPRLPR---TGYTLAPFMIGGIVGLCIFAGAGL-----FSGYGGAGINPGRCIGPAVVLG---------------GSMWTGHWVFWVGPGLSGALMAALYRN
‘Pp_XIP1_2’ VWRAAAVEFVATAGLTFLSIGAYQQGKS-----------------------------------------ISVAAHVFIQALIYSLVILAATP--ISGAHLNPSITFTTFLTGQATL--VRTILYVVAQLLGGILGALGMWALTTHE---------------------------MRREYSLGGCLLQKLPVEGTDLGLS-TLSNKQGLVAETVFTIIMLFVVYGIG-FDSRNVVV---TFLISSPFIIGGIFGILIFISQGV--------GYTTAMNPARCFGPAILHH---------------NKLWGPLYIFIFGPLIAAGIVAIFQHI
‘Pp_SIP1_2’ LARKAVADASITFLWVFAMASLGAASTAIASSLGLDG-----------------------------PGKTKMYIVFALVSFLVFFFSFLGHA--LGGASWNPTAIVAFSYAGVSNDDLFTLGVRLPAQMVGAVGGALAILEVMPKK---------------------------YKHMLGGPKLKV----------------PLQTGVIAEAILTFTITLIVMWAMLRGPRNK-----------MAKTFIIIGATIALVTA------GGAYTGPAMNPANAFGWAFVSNQ--------------HTSWDHFAVYWAGPMIGTIFAVWAFNL
‘Pp_SIP1_1’ LARKAVADASITFLWVFAMASLGAVSTSIAPSLGLDG-----------------------------PGKGKMYIVFSLVSFLIFFFSFLGQA--LGGASWNPTTIVAFSFAGVSNDDLFTLGVRLPAQMVGAVGGALTIWEVMPKK---------------------------YKHTLGGPKLKV----------------PLETGVAAETILTFTITLIVMWAILRGPRNK-----------ISRTFIIIGATIALVIA------GGAYTGPAMNPANAFGWAFVSNK--------------HTSWEHFAVYWAGPMIGTICAVLTFNL
‘Mp_MIPC1_1’ FMNTLGVEAAATRRFLPAAMTAGVDAQT-----------------------------------------LTLT--LLFLHLCFFFSPFYVKK--SAGAVNNPTVYVLFWLIGDVAF--GAMAIGVAATVVGQTAGLFAYASAMRAFPL-------------------------PGHAAITRGVTA--------------AGGAFNGALSEGVVAFANFLFAAVAL-PLAP--------------TALAPALGAAFYCACLV---YERCAYSCGFMNPAVVFATHAVAGDVLS-----------RESLRQCAIYTVGAFGGAAATAVLARA
‘Mr_MIPC1_1’ CMNNIAVEIALATPLIERVTGVAPDHTQ-----------------------------------------LLLT--FVFINLCFFFGPFYSRV--SGGACNNPTVYFLFWLLGEIPG--GAAAVGFVCTIVGTAVGTIAYGLLLDALPM--------------------------AGYAGINAVKA--------------AAGPVHGALAEAAVAFTNFLFAGAIQ-PMFG--------------DVMAPYAGAFFYVLTVM---VERCEYSCGFMNPAVVLATHAWDGDLTS-----------KASVMECATYFIGAMGGAAAVAGVNAL
‘Hs_AQP12’ AYEVFAREAVGAVQLGACFLEMRTLVEL--------------------------------------GPWAGDFGPDLLLTLLFLLFLAHGVT--LDGASANPTVSLQEFLMAEESL--PGTLLKLAAQGLGMQAACTLTRLCWAWELSDLHLLQS------------------LMAQSCSSALRT----------------SVPHGALVEAACAFCFHLTLLHLR-HSPP--------------AYSGPAVALLVTVTAYT-----AGPFTSAFFNPALAASVTFACSG--------------HTLLEYVQVYWLGPLTGMVLAVLLHQG
‘Hs_AQP11’ VAHAFVLEFLATFQLCCCTHELQLLSEQ-----------------------------------------HPAH-PTWTLTLVYFFSLVHGLT--LVGTSSNPCGVMMQMMLGGMSP--ETGAVRLLAQLVSALCSRYCTSALWSLGLTQYHVSE--------------------RSFACKNPIRV----------------DLLKAVITEAVCSFLFHSALLHFQ-EVRT--------------KLRIHLLAALITFLVYA-----GGSLTGAVFNPALALSLHFMCFD--------------EAFPQFFIVYWLAPSLGILLMILMFSF
‘Cv_MIPD3_1’ LLRAGYAEFLGTLLFQFLVG----FTGT-----------------------------------------D-----PLASGLSYGILVYSTQQ--VSGGHLNPAITLAATLSGHFNY--VTSIVYIIAQIVGAAIGAMLQVALVPGIHWGQQ--------------------------PSSPGCYDPNP-----------ALTGVETWAWETILTFVLIYVVYATA-IASPGH-----------GSLSPLAIGLTVYVATVAGNALTGGNWTGASLNPARVLAGLIVYGC---------------NLHGIWWIYLLGQIVGAILASAVAAS
‘Vc_MIPD2_1’ PCQALVAEFLGTLLFQLYSG----AVAR-----------------------------------------G-----PIETAASFAAIMYLTYN--LSGGHLNPAVSLAGAGTGHVDL--VRGLLYAIVQILGAIAGALIQVGLVYDNDIGHP----------------------------SESCFSPPR-----------HVTGPELWGWEFISTFFFLAVMYTAV-FVAPGQ-----------GTAAPLAAGLALLAALST----GGFYTGGSPLNPARVIANMIVYRC----------------NISWGWSYLLAQLAAIGAAVAWVWP
‘Cr_MIPD2_1’ RHFALLAECLGVLLFQLLAG----SLGP-----------------------------------------G-----PVETATAFAAIMYFVGP--LSGGHLNPLVSLAGAATGHIDL--VRGLCYAVAQILGAILGAILQVWLITDFSFGAP----------------------------SDSCLAPPK-----------HVSGPQLWGWETLLSFFFLAVMYSSV-FVAPGH-----------GGAAPLAAGLALLAALST----GGFYTGGSPLNPARIFANMVVFRC----------------DAVWGWTYLAAHLAAIGAAVAWVWP
‘Vc_MIPD1_1’ FARCLMAEFFGTLLFQMFGG----SAPAK----------------------------------------DTTA--PAANGFALVAVIYAFAN--ISGAHINPAVTFALICTGHMKW--WKGLLYMIAQILGAIFGALIYAGLIPALHLGAG--------------------------AGSPGCFGPAA-----------GVRNGDVFGWETMMTFLLVMTVYAAA-VAKPGH-----------GNTAPLAIGLSLYAAAIS-----GGPFTGASLNPARTIGPAVVFTC----------------NVGVSFLYIAAELFGAALAAGLSIF
‘Cr_MIPD1_1’ FARCLMAEFFGTLLFQMFGG----SAPAK----------------------------------------DTTA--PAANGFALVAVIYAFAN--ISGAHINPAVTFALICTGHMKW--WKGLLYMIAQILGAIFGALIYAALIPALHLGAG--------------------------AGSPGCFSPTA-----------GVKNGDVFGWEVMMTFLLVMTVYAAA-VAKPGH-----------GNTAPLAIGLSLYAAAIS-----GGPYTGASLNPARTIGPAVVFTC----------------NVGVSFLYIFAEFFGAACAAGLSIF
‘Cv_MIPD1_1’ LWAALLAEFIGMAIFQIYGG----SAN------------------------------------------DEVA--AFGNGLTLAVIIYATAN--VSGGHVNPAVTLANCLTGHMSW--GRGGLYMIAQLLGGIFGALIESGLLPDVAVG-G--------------------------GSGPGCFTHTKGI---------HTTTGQLWWWETIMTFLLV--VYATA-VTKPGH-----------GNMAPLAIGFTLFASAFV-----GGPSTGAALNPARVLGPALVFHC----------------YWDTAFVYVFAEFFGAAIAAALVLP
‘Cn_MIPD1_1’ LYAALAAEFLGMLLFALYGG----EAR------------------------------------------DSAA--AYGNGLALAVLVYATAN--VSGGHLNPAVTLGTIISGHMGW--RRGLLYMAAQFLGGIVGVLFQVALIPEASVAMG--------------------------NEGPGCFTHLGGH---------YIRVDQLFGWELLMTLLLVSVVYAVA-ISKPGH-----------GNIGPLAVGYTLFASAFI-----GGPLTGAALNPARVLGPALIYNC----------------YWNTAFVYIIAQYLGGAVAALLALV
‘Hs_AQP8’ FVQPCLVELLGSALFIFIGCLSVIENGT----------------------------------------DTGLLQPALAHGLALGLVIATLGN--ISGGHFNPAVSLAAMLIGGLNL--VMLLPYWVSQLLGGMLGAALAKAVSPEER---------------------------------FWNASGAAFVTVQ-----EQGQVAGALVAEIILTTLLALAVCMGA-INEKTK-----------GPLAPFSIGFAVTVDILA-----GGPVSGGCMNPARAFGPAVVAN-----------------HWNFHWIYWLGPLLAGLLVGLLIRC
‘Ss_AQP8’ YLQPCLVELLGSALFIFIGCLSVIENRP----------------------------------------DTGLLQPALAHGLALGLVIATLGN--ISGGHFNPAVSLAAMLVGGLHL--TMLLPYWISQLCGGLIGAALAKAVSPEER---------------------------------FWNASGAAFVTVQ-----EPGQVVGAVVAEIILTTLLVLAVCMGA-INKKTQ-----------GPLAPFSIGFSVTVDILA-----GGAVSGACMNPARAFGPAVVAS-----------------YWDFHWIYWLGPLLASLVVGGLIRF
‘Rn_AQP8’ YIQPCVVELLGSALFIFIGCLSVIENSP----------------------------------------NTGLLQPALAHGLALGLIIATLGN--ISGGHFNPAVSLAVTLVGGLKT--MLLIPYWVSQLFGGMIGAALAKVVSPEER---------------------------------FWNASGAAFAIVQ-----EQEQVAEALGVEIVMTMLLVLAVCMGA-VNEKTM-----------GPLAPFSIGFSVIVDILA-----GGGISGACMNPARAFGPAVMAG-----------------YWDFHWIYWLGPLLAGLFVGLLIRL
‘Cg_AQY1’ HVIAFFGELVGTFMFLWCAYVIANIANHDVLLDVYPDG----------------------------SHPGQLIMIALGFGFSVMFSIWCFAG--VSGGALNPAVSLSLALSRTITP--MRCIVMWVAQMLGGMAAGGAASGMTPGPV--------------------------------LYANTLG------------NGCSRTRGLFLEMFGTTILCLTVLMTA-VEKGES-----------NFMCALPIGISLFIGHLA-----LTGYTGTGVNPARSFGAALAAR----------------SFPVYHWIYWIGPLLGAILAWFVWQV
‘Sc_AQY1’ HFIAAVGEFCGTFMFLWCAYVICNVANHDVALVAAPDG----------------------------SHPGQLIMIAIGFGFSVMFSIWCFAG--VSGGALNPAMSLSLCLARAVSP--TRCVVMWVSQIVAGMAAGGAASAMTPGEV--------------------------------LFANSLG------------LGCSRTRGLFLEMFGTAILCLTVLMTA-VEKRET-----------NFMAALPIGISLFIAHVA-----LTAYTGTGVNPARSLGAAVAAR----------------YFPHYHWIYWIGTLLGSILAWSVWQL
‘Pp_TIP6_1’ AIKGAVAEFISLFLFVFIGVGSVMAYEKIHVG---------------------------------DLDAAGLLMIAIAHGLAIAVLVAATAN--ISGGHVNPAVSLGLALAGKITI--IRLVLYWVAQLLGAVAGAWVLKAVTTGED--------------------------------VARHAIG------------ANMTGFSAMLMEIVLTFTLMFVVFATA-VDPNKG---------TVGVIAPLAIGFTVLAQIFV-----GAPFSGASMNPGRSFGPAVVAW-----------------DFKNHWVYWVGPLVGAALAALIYDG
‘Pp_TIP6_2’ ALKGALAEFISLFLFVFIGVGSVMSYEKIHVG---------------------------------DLEAGGLLIIAIAHGLAIAILVAATAN--ISGGHVNPAVSLGLALAGKITI--IRLVLYWIAQLLGAVAGAWVLKIVTTGED--------------------------------LARHAIG------------AGMTTWSATLMEIVLTFTLVFVVFATA-VDPKKG---------TVGVIAPLAIGFTVLAQIFV-----GAPFSGASMNPGRSFGPAVVAW-----------------DFTNHWVYWVGPFIGAALAALIYDG
‘Pp_TIP6_4’ ALKGAFAEFLALFLFVFIGVGSVMSYEKIHAG---------------------------------DMDAAGLLVIAIAHGLAIAVLVSATAN--ISGGHINPAVSLGLALAGKITV--IRLVLYWIAQLLGAAAGAWVLKIVTTGED--------------------------------VARHAIG------------VGMTPWSAVLMEAVLTFTLVFVVFATA-VDPKKG---------TVGVIAPLAIGFTVLAQIFV-----GAPFSGASMNPGRSFGPALVAM-----------------DFTNHWVYWVGPFIGAALAALIYDG
‘Pp_TIP6_3’ ALKGALAEFISLFLFVFIGVGSVMSYEKIHVG---------------------------------DLEAGGLLMIAIAHGLAIAILVAATAN--ISGGHVNPAVSLGLALAGKITV--IRLVLYWVAQLLGAVAGAWVLKMVTTGED--------------------------------VARHAIG------------VGMSPMSAVLMEIVLTFTLVFVVFATA-VDPKKG---------TVGVIAPLAIGFTVLAQIFV-----GAPFSGASMNPGRSFGPAVIAM-----------------DFTNHWVYWVGPFIGAALAAVIYDG
‘Sm_HIP1_2’ QWRAAGAEFLGTLLFVYLGCGSVIASGIEKYI---------------------------AGMLGPGMTAARLVAIALGHGLAIAFLAGATGA--ISGGHLNPAVTLAFVVAGKETL--LRAGLYVGAQLFGAIMGAAILRWSTPGPWVGA-----------------------------LGAHDLS------------NGVYPGQGFIMEFMLTFVLVFVIFGVA-VDRRGP-----------GVIAPLPIGFAVLVDHLV-----GVPFTGASMNPARSFGPAVVSG----------------AWSASFWIYWFGPCFGAAAASALYK-
‘Pp_HIP1_1’ QWRAAAAEFIGTMLFVYLGCGSVIASGICSLKLVV------------------------AGMISRDMTCARLVVIAVAHGLAICCLAAATGA--ISGGHLNPAVTLAFVVAGKETL--IRAGLYIGAQLFGAIIGAWLIQSSTPGYLQRG-----------------------------LGSHDID------------KNVFDSQGLLMEIVLTFMLIFVVFGVA-VDRRGP-----------GVIAPIPIGFAVLVDHLV-----GVPYTGASMNPARSFGPALVSG----------------HWGRSHIIYWFGPCFGASLASAIYRL
‘Or_MIPE1_1’ NCQAAAAELLATFLFVFTCVGTVM-NGV-----------------------------------------D-AQQIAWTFGVTISTLVYSFAH--YSGAQINPAVSFALALNDNLSW--VQFAMNGVAQLVGSTIACAFLALLIEGSEDDG-------------------------GFGSVGSNLIR------------PNSTTAQAWFGEAIMTALLCIVVLQVA-INPQTEA---------NRAQCAIAIGFAVYICHSV-----LMTIDGCSVNPARSFGSAVVASIRARKRAAPP--VSSHSIWKNIWVFAIGPFTGSVIAVAFSFV
‘Cn_MIPE1_1’ SVKAVVAECVATCLFVYIGTGAATNFSALQT------------------------------------PEDWGTTTALAFGFAITVLAYATSH--LSGGQMNPAVSLGLALSGTLGP--LQAAANMLAQLVGAILGSSFLYATVPHAAAST-----------------------------LGSNAIA------------RGVSTGNAFVGEAVMTFVLVSVVLETA-ANRKSTA----------RAQAPLAIGFAVFCAHAV-----MLPIDGCSINPARSLGPAIVSG----------------TWPGSFWIFMWAAHATPIVPAISTLG
‘Cn_MIPE1_2’ SLRAVLAELIGMTLFGECTGERSGPVMPPRPPSCCRPA--------------------------GPKEPPLTGLLLTAAGMSIMALAYGIGH--VSGCHLNAAVTISLLLSGNCCL--LQGIANICAQLSGSLLAAGFLYGTVPDPTVS-----------------------------SLGSNALS------------PGFTKGQALLGEMVMTCFLCYVVHMTA-VDVRSVA---------QKGLAPLAIGMTVFLGHAV-----LLAVDGCSINPTRSFGPAAISG-----------------TWDNFWIFVVGPIVGAMFSGDPTSG
‘Cn_MIPE1_3’ NPRHVIAELVGMTLFVFIGTGAAGTTNQIVAAVYDNL----------------------------TINASFGIVTALAFGMAIMVAAFSIGH--VSGCHLNPAVTVSLVLSGNCGL--GQGVANMIAQFAGATLGSLLLWGTSSMRDGG------------------------------LGANSIG------------DSFTVGNAILGEIVMTFVL----------------------------------------GHAV-----LIPLDGCSINPARSFGPALVAN-----------------KWTDYWVFVVGPLAGAVLSVPFFYL
‘Hs_AQP5’ FLKAVFAEFLATLIFVFFGLGSAL--KWPS-------------------------------------ALPTILQIALAFGLAIGTLAQALGP--VSGGHINPAITLALLVGNQISL--LRAFFYVAAQLVGAIAGAGILYGVAPLNAR-----------------------------GNLAVNALN------------NNTTQGQAMVVELILTFQLALCIFAST--DSRRTSPV---------GSPALSIGLSVTLGHLV-----GIYFTGCSMNPARSFGPAVVMN----------------RFSPAHWVFWVGPIVGAVLAAILYFY
‘Hs_AQP6’ ISRALFAEFLATGLYVFFGVGSVM--RWPT-------------------------------------ALPSVLQIAITFNLVTAMAVQVTWK--ASGAHANPAVTLAFLVGSHISL--PRAVAYVAAQLVGATVGAALLYGVMPGDIR-----------------------------ETLGINVVR------------NSVSTGQAVAVELLLTLQLVLCVFAST--DSRQTS-----------GSPATMIGISVALGHLI-----GIHFTGCSMNPARSFGPAIIIG-----------------KFTVHWVFWVGPLMGALLASLIYNF
‘Hs_AQP2’ FSRAVFAEFLATLLFVFFGLGSAL--NWPQ-------------------------------------ALPSVLQIAMAFGLGIGTLVQALGH--ISGAHINPAVTVACLVGCHVSV--LRAAFYVAAQLLGAVAGAALLHEITPADIR-----------------------------GDLAVNALS------------NSTTAGQAVTVELFLTLQLVLCIFAST--DERRGENP---------GTPALSIGFSVALGHLL-----GIHYTGCSMNPARSLAPAVVTG-----------------KFDDHWVFWIGPLVGAILGSLLYNY
‘Hs_AQP0’ FWRAIFAEFFATLFYVFFGLGSSL--RWAP-------------------------------------GPLHVLQVAMAFGLALATLVQSVGH--ISGAHVNPAVTFAFLVGSQMSL--LRAFCYMAAQLLGAVAGAAVLYSVTPPAVR-----------------------------GNLALNTLH------------PAVSVGQATTVEIFLTLQFVLCIFATY--DERRNGQL---------GSVALAVGFSLALGHLF-----GMYYTGAGMNPARSFAPAILTG-----------------NFTNHWVYWVGPIIGGGLGSLLYDF
‘Hs_AQP1’ FWRAVVAEFLATTLFVFISIGSALGFKYPVGNNQT--------------------------------AVQDNVKVSLAFGLSIATLAQSVGH--ISGAHLNPAVTLGLLLSCQISI--FRALMYIIAQCVGAIVATAILSGITSSLTG-----------------------------NSLGRNDLA------------DGVNSGQGLGIEIIGTLQLVLCVLATT--DRRRRDLG---------GSAPLAIGLSVALGHLL-----AIDYTGCGINPARSFGSAVITH-----------------NFSNHWIFWVGPFIGGALAVLIYDF
‘Hs_AQP4’ FWKAVTAEFLAMLIFVLLSLGSTINWGGTE-----------------------------------KPLPVDMVLISLCFGLSIATMVQCFGH--ISGGHINPAVTVAMVCTRKISI--AKSVFYIAAQCLGAIIGAGILYLVTPPSVV-----------------------------GGLGVTMVH------------GNLTAGHGLLVELIITFQLVFTIFASC--DSKRTDVT---------GSIALAIGFSVAIGHLF-----AINYTGASMNPARSFGPAVIMG-----------------NWENHWIYWVGPIIGAVLAGGLYEY
‘Cv_PIP4_1’ ALQALFAEFFSTLFFVFLATSSLSDDGVCCAAVPG----------------------------SCFLASTNLLNIAMSFGGAIAVLVYAAAS--FSGGHLNPAVSVAFWLAGKISA--LRAVLYIVCQCLGACAGSALVLAIDHNGFKA----------------------------ALGASNRLN------------TGINPANAWGAETILTCVLVFVVFAAT--DTQRSATS-----GHLSVLAPFSIGLAVFLAHLV-----AVPIDGCSINPARSFGTAAVAH-----------------EWTHQWIFWVGPIGGGILAAAIYGI
‘Cv_PIP4_2’ SSQAVVAEYAVTTMFLFFTIGTVLGDVAAGFG-------------------------------TCFLGTSNVLNIAIAFGFSIFVLVYCAAS--FSGGHINPAVTFGMFVARKISV--LRAVLYMVAQCLGACTGAGLVRAIDDDGWRA----------------------------AGGGANALS------------PGFGEAAGWGLETILTMALVFTVFAAT--DSERATDT-----AHLPVLAPFAIGMVVFLCHLV-----AIPLDGCSINPARSFGAAAVSG-----------------SWDNQWVFWVGPLSGAVLAAAIYEL
‘Pp_PIP3_1’ FYRAIIAEFIATLLFLYVSLTTLMGTTRIFG------------------------------------GSVGLIETAWAFGGMIFILVYCTAG--ISGGHINPAVTFGLFLAQQVTL--PRASAYIVAQCLGAIVGAAIARGVQEGGEYR--------------------------SFASNAVNGVQ------------PGYNIGQALAAEIMGTFVLLYTVLSAT--DPTRKARD-----SHVPVLAPLPIGFAIFVVHLA-----TIPITGTGINPARSLGAA--------------------------WIFWVGPIVGSTCAAIYYTY
‘Pp_PIP2_2’ FYRAVIAEFVATLLFLYITIATVIGAVRNAG-----------------------------------CDGVGLLGIAWAFGGMIFVLVYCTAG--ISGGHINPAVTFGLLLARKISL--PRALAYMIAQCLGAICGAGLVKGFQTAFYM----------------------------RYGGGANSVA------------AGYSIGTGLAAEIIGTFVLVYTVFSAT--DPKRNARD-----SHVPVLAPLPIGFAVFMVHLA-----TIPITGTGINPARSFGAAVIYN--------------RSKPWNDHWIYWVGPFLGAALAAAYHQY
‘Pp_PIP2_3’ FYRAIIAEFVATLLFLYITIATVIGASRNAG-----------------------------------CAGVGTLGIAWAFGGMIFVLVYCTAG--ISGGHINPAVTFGLLLARKISL--PRALAYMIAQCLGAICGAGLVKGFQQSFYM----------------------------TYGGGANAVN------------AGYGIGTGLAAEIIGTFVLVYTVFSAT--DPKRNARD-----SHVPVLAPLPIGFAVFMVHLA-----TIPITGTGINPARSFGAAVIYN--------------RSKPWDDHWIFWVGPFVGAALAAAYHQY
‘Pp_PIP2_1’ FYRAIIAEFVATLLFLYITISTVIGASRNAG-----------------------------------CAGVGLLGIAWAFGGMIFVLVYCTAG--VSGGHINPAVTFGLLMARKISL--PRALTYMIAQCLGAICGAGLAKGFQTAFYM----------------------------RYGGGANSVA------------LGYSTGTGLAAEIIGTFVLVYTVFSAT--DPKRNARD-----SHVPVLAPLPIGFAVFMVHLA-----TIPITGTGINPARSFGAAVIYN--------------RSKPWDDHWIFWVGPFLGAALAASYHQY
‘Pp_PIP2_4’ FYRAIITEFISTLLFLYIAIGTVVGASRNAD-----------------------------------CAGVGILGIAWAFGGMIFVLVYCTAG--ISGGHINPAVTFGLLLARKISL--TRSLAYMVAQCLGAICGAGLVKEFQHSFYM----------------------------DHGGGANAVA------------PGYSTGTGLAAEIIGTFVLMFTVFSAT--DPKRKARD-----SHVPVLAPLPIGFAVFVVHCA-----TIPITGTGINPARSFGAAVIFN--------------RSKSWDDHWIFWVGPFLGAALAAAYHQY
‘Pp_PIP1_1’ FWRAGIAEFIATLLFLYITIQTVMGHKRSADP----------------------------------CLGVGIQGIAWAFGGMIFALVYCTAG--ISGGHINPAVTFGLFLARKVSL--NRALFYMIMQCLGAMCGAEIVKGFQPNFYQ----------------------------EQGGGSNSVA------------HGYTKGDGLGAEIVGTFVLVYTVFSAT--DAKRNARD-----SHVPVLAPLPIGFAVFLVHLA-----TIPITGTGINPARSLGAAVVFNK-------------QNNAWADHWIFWIGPMLGAALAAAYHTL
‘Pp_PIP1_2’ FWRAGIAEFFATLLFLYITIQTVMGHVRNTDP----------------------------------CLGVGIQGIAWAFGGMIFALVYCTAG--ISGGHINPAVTFGLFLARKVSL--NRALYYMIMQCLGAMAGAGIVKGFQPDFYQ----------------------------AQGGGANAVN------------HGYTKGDGLGAEIVGTFVLVYTVFSAT--DAKRSARD-----SHVPVLAPLPIGFAVFLVHLA-----TIPITGTGINPARSLGAATIYNT-------------QHNAWADHWIFWVGPFIGAALAAAYHTL
‘Pp_PIP1_3’ FWRAGIAEFFASFLFLYITVQTVMGHNR-GDA----------------------------------CAGVGIQGIAWAFGGMIFTLVYCTAG--ISGGHINPAVTFGLFLARKVTF--PRTVLYIVCQCLGAICGAGAVKGFQPDFYQ----------------------------SVGGGANTVA------------HGYTKGDGLGAEIVGTFVLVYTVFSAT--DAKRNARD-----SHVPLLAPLPIGFAVFLVHLA-----TIPITGTSINPARSLGAAVIWN--------------RDQAWNDHWIFWVGPILGATLAAMYHTL
;
END;
