# Supplementary material for: Algal MIPs, high diversity and conserved motifs
Source: BMC Evol Biol. 2011 Apr 21;11:110. doi: 10.1186/1471-2148-11-110 (PMC3111385; doi:10.1186/1471-2148-11-110)
Supplement: Additional file 4 — Divergence dating log-file Full length [file 1471-2148-11-110-S4.TXT]

state	posterior	prior	likelihood	treeModel.rootHeight	tmrca(Actinopterygii/Sarcopterygii AQP12)	tmrca(Actinopterygii/Sarcopterygii AQP3)	tmrca(Actinopterygii/Sarcopterygii AQP4)	tmrca(Archosauria/Mammalia AQP12)	tmrca(Bryophyta/Tracheophyta NIP)	tmrca(Bryophyta/Tracheophyta PIP)	tmrca(Bryophyta/Tracheophyta SIP)	tmrca(PIP/aPIP)	tmrca(Physcomitrella/virus-algea GIP)	tmrca(Protostomia/Deuterostomia AQP3)	tmrca(Protostomia/Deuterostomia AQP4)	tmrca(SIP/MIPC-AQP12)	tmrca(Virus/algea GIP)	tmrca(MIPC/AQP12)	yule.birthRate	alpha	ucld.mean	ucld.stdev	meanRate	coefficientOfVariation	covariance	treeLikelihood	speciation
1000	-26411.55437423577	-1206.286523102287	-25205.26785113348	2517.3823733239988	424.3243290284473	417.1171586311612	417.42658385202355	326.13138388800644	467.5353850734476	474.2191537807584	452.8624667667824	823.6406898095761	904.5220370443071	549.4931920850613	541.182751919997	2080.410804536717	712.6918226745981	1333.7502473983648	8.784470663395788E-4	1.3956864920488776	0.001006444237359379	0.5100169807806046	8.412388823501407E-4	0.5078852605357191	0.025008634713345357	-25205.26785113348	-467.2528711175562
2000	-26406.896550230995	-1203.8184849600557	-25203.07806527094	2822.7425961257236	424.37416744430703	417.16615053898244	417.47561210294793	319.6450775446225	467.5902987829768	474.27485252291837	452.9156570893775	849.5019828671748	904.628276404986	549.5577320332702	541.2463157771722	1693.6612195504945	830.3775031892867	1333.906901153371	0.0012550404079030234	1.3956864920488776	0.0010813477860848004	0.5242784404974197	8.886761142623108E-4	0.52246895081203	-0.03171496486556067	-25203.07806527094	-466.0883010261982
3000	-26409.79561656047	-1206.8141501229616	-25202.981466437508	2920.934069679738	424.29617037930217	417.0894782581097	417.3988829451595	319.5863289689449	467.50435888906316	474.18768405381667	452.8324142940856	975.6678211928902	985.8386817756353	549.4567270866038	541.1468384118804	1693.3499362199539	830.2248854923026	1311.3006225317988	0.001431793582226467	1.3956864920488776	0.0011003929400090382	0.5323015930578562	8.917706196592872E-4	0.5416501323163686	-0.04336161539148123	-25202.981466437508	-468.95369876916936
4000	-26414.690563695698	-1204.7285898951393	-25209.96197380056	2283.555123937984	424.62676815839524	417.41446081704237	417.7241065821634	319.8353402444678	467.8686230836395	474.5571556780393	453.1852465865221	952.7609614985768	942.4987484012173	549.8848459016291	549.5480433392516	1852.17124657959	826.7948508072175	1312.322345337227	0.0011516877412151441	1.3956864920488776	0.0010072918930502783	0.47040258238538857	8.905971764605169E-4	0.48700447980745976	0.018209133549946296	-25209.96197380056	-465.6280512961926
5000	-26412.647479196625	-1205.1915455648825	-25207.455933631743	2245.224171028998	425.0538327694044	417.83427171382493	418.1442289024316	320.15701180502634	468.33917780723175	475.0344373340456	453.64103363425806	947.8082406763094	925.4147761387353	550.4378877148744	550.100746416303	1840.2937935121902	827.626392405209	1595.1642140960073	0.0013599117553715475	1.3956864920488776	0.0010238357357263105	0.4700813258281645	9.132871852625923E-4	0.4900561758790312	0.0322249190052499	-25207.455933631743	-465.77220176224154
6000	-26408.608752368793	-1204.5412881991665	-25204.067464169628	2215.9818225716126	424.0629156855775	416.86018540726946	417.16942000064284	319.41063798588544	459.09224377816804	473.92700175043143	452.58347194324995	945.5986396670471	946.4746893004226	549.1546660039477	548.8183106742271	1704.904077845515	764.0719887616723	1591.445448731728	0.001433256398741222	1.3956864920488776	0.0011179509014785291	0.4916484088813399	9.762075026301903E-4	0.5146138271445215	-0.01875158991216123	-25204.067464169628	-464.808337140717
7000	-26409.9271928958	-1201.9409244753297	-25207.98626842047	2433.024589731502	425.33258128149913	418.1082856682071	418.4184461254316	320.36696942403165	460.46678893578286	475.3459629159651	453.9385295121961	944.9067455555303	933.4634422930463	550.7988625617576	535.667990634974	1772.354559300058	766.3596585414494	1772.354559300058	0.0011562105754310537	1.3956864920488776	0.0010580300089658287	0.5071399382022787	9.026650782746581E-4	0.5340420547295874	-0.04723980852358414	-25207.98626842047	-463.97159928026764
8000	-26409.32417060095	-1201.3634266352597	-25207.96074396569	2223.8042231083273	426.00102668747456	418.7653774948269	419.0760253949181	320.87045267070073	461.1904506612519	476.09300849663236	454.651931536874	946.3917448265447	984.8710683153015	551.6644886282737	536.482382276872	1523.3747876136679	767.5640562660102	1523.3747876136679	0.0013119455036176872	1.3956864920488776	0.0010341818032965995	0.52717807450198	8.79666422229213E-4	0.5311879346923544	-0.16535370195189292	-25207.96074396569	-462.4885667826405
9000	-26402.50382237806	-1200.2101658554307	-25202.29365652263	2426.6048252524647	425.11622361137864	417.8956028441622	418.20560552933523	320.2040055361505	460.2325592388199	475.1041644985294	453.7076206024501	920.1283023248291	969.7766291119527	550.5186828533283	535.3681096991722	1701.4547909696944	773.1838533910053	1701.4547909696944	0.0011522809266191045	1.3956864920488776	0.0011089051297681473	0.5333512703656114	9.385430617450212E-4	0.5683303040629344	-0.14837177804709847	-25202.29365652263	-462.35278166995784
10000	-26406.29618754411	-1199.2004764151243	-25207.095711128986	2419.315130327703	424.85235839880585	417.6362193956996	417.94602966543454	320.0052582447163	459.9468976824463	474.80927229165326	453.42600900753337	1039.4881084514	960.8171909761783	544.7389880485567	535.035812289136	1711.6800643621436	721.4542739783134	1387.9936610701495	0.0011791758948734772	1.3956864920488776	0.001106053952076007	0.510730303042837	9.128656040874285E-4	0.5102400672465156	-0.08669035794266193	-25207.095711128986	-462.4466287060254
11000	-26415.687761057106	-1201.2150029534541	-25214.472758103653	2581.191938464362	425.1749616196847	417.9533431843977	418.2633887024227	320.24824789739705	460.29614924641277	475.16980930531537	453.77030906388086	912.4031541239435	855.564972773446	545.1526248063826	535.442081132695	1960.779347545036	745.970578936916	1184.4651069706028	9.696541553513914E-4	1.3956864920488776	0.0011023826222380925	0.5363096737376256	9.216990599878292E-4	0.5629822322917793	-0.05541617208635378	-25214.472758103653	-464.46030421932994
12000	-26416.97248343744	-1200.9650633925414	-25216.007420044898	2733.1636032897914	424.66566091113566	417.45269297439154	417.7623671008337	319.86463485738085	459.74477822009334	474.600621694553	453.22675509013715	911.3102215318937	868.6253966353904	544.4996074767084	534.800695689232	2089.500752482905	687.4522321344651	1183.046281845215	0.0010484526570886756	1.3956864920488776	0.0011677970664214416	0.5307568072060532	9.797046888649786E-4	0.53168063825383	0.013585519426045517	-25216.007420044898	-464.0443132261985
13000	-26413.92685665221	-1196.8860919402716	-25217.04076471194	2732.033012822274	419.2370791199394	417.4633128022542	417.7729948066811	319.8727720844696	459.7564739415191	474.61269534263516	453.2382849956877	911.3334048957696	841.5341338445328	544.5134593267504	537.5709794805304	2089.553908537912	690.3659794642788	1132.759976075839	0.0014648828209270605	1.3956864920488776	0.0010670283512547916	0.5279545343434965	8.909523121968245E-4	0.5122827703484594	-0.09767262213221749	-25217.04076471194	-464.93923439833367
14000	-26419.537467845214	-1196.8350717366768	-25222.702396108536	2688.872667729769	420.23773826801823	418.45973822297276	418.7701593942008	320.6362627954525	460.85384710923563	475.7455281931691	454.32010017552005	780.4284970567021	863.4533429835891	545.8131353369718	538.8540847809683	2094.541375863969	733.720811447361	1542.022779606922	0.0012363581880127461	1.3956864920488776	9.377538728040645E-4	0.4932587944939855	7.999023713971572E-4	0.47966642480583394	-0.1047705792740931	-25222.702396108536	-463.82294859612824
15000	-26396.386917149164	-1196.7726439990186	-25199.614273150146	2537.1978350687295	420.23810476030576	418.4601031646539	418.7705246066026	318.17248644733	459.9390884225285	475.74594309419075	454.3204963912752	780.4291776738842	863.4540960073232	545.8136113444464	538.854554719406	2279.467068038244	733.7214513304419	1542.0241244158353	0.0010300058853973653	1.3956864920488776	0.0011250910231420323	0.54441997779342	9.15451801181029E-4	0.5590482256171044	-0.07027773844496614	-25199.614273150146	-463.94031821196245
16000	-26391.80999667635	-1198.6832472584467	-25193.126749417905	2587.493861078193	419.7305847333304	417.9547304237233	418.2647769708282	317.78823069547076	459.38362166233	475.1713864532353	453.771815184188	859.0629432018818	924.6519468647092	545.1544342360044	538.2037820382782	2141.0453402981043	605.5969863930436	1928.706679666407	8.34663424093608E-4	1.3956864920488776	0.0011455705573054416	0.556290151832863	9.389736744480337E-4	0.5918336283868627	-0.07579193935897065	-25193.126749417905	-466.5815456771466
17000	-26388.724689803505	-1197.3314953317238	-25191.39319447178	2511.2952058995124	419.5086955638863	417.73378005371916	418.0436626957542	317.62023301044894	459.1407700475696	450.63206508005703	453.5319302321483	886.4484856709629	892.5517631518265	544.8662401681164	537.9192624094215	2085.674006045235	695.631143830284	1863.035229090492	8.972952140689082E-4	1.3956864920488776	0.0011876330352725026	0.5632538387840308	9.944937776895232E-4	0.5888957100028566	-0.08155858072753237	-25191.39319447178	-465.19601137314567
18000	-26389.144612933524	-1195.5697277660238	-25193.5748851675	2759.9394083339516	418.9062808231309	417.1339140927107	417.44335174308424	317.16413016359263	458.48144362386665	449.98495716183766	452.88065810581526	895.8291589437889	862.6791212776583	544.0838119174313	537.1468100230029	2082.67897691011	694.6322170866831	1860.3599093738362	0.0012890522633687497	1.3956864920488776	0.0010600341487169947	0.49528018974444304	9.198998833340805E-4	0.5233395040204813	-0.10229644859873643	-25193.5748851675	-462.6179137224738
19000	-26405.004243489835	-1194.7772157312977	-25210.227027758538	2296.380583657088	419.04125062855974	417.2683128491873	417.5778501990434	317.26631908483074	458.62916437686437	450.1299403833705	453.02657430976166	896.1177912532461	787.1784808947345	544.2591133860252	537.3198764193651	2101.360840048099	694.8560246051584	1860.95930935061	0.0014891695102672406	1.4633016836715331	0.0010367851434238025	0.45944086193168254	9.256831327649708E-4	0.5047737785583577	0.004220183928672567	-25210.227027758538	-462.1791357720352
20000	-26384.29668679742	-1193.6922332477407	-25190.60445354968	2613.338597392939	419.4541634938058	417.67947870547596	417.9893210657668	319.53639445673883	459.0810861913974	456.30832170051497	453.47297547086515	833.3303980430508	787.9541470648759	544.7954128305486	537.849338111724	1903.8647752847098	692.7711959126079	1772.4918234091126	0.0010165282117224992	1.4633016836715331	0.001101028437732135	0.4773383871302096	9.734452833036837E-4	0.5218967613739951	-0.09650432011080327	-25190.60445354968	-462.6278893404211
21000	-26388.374362917013	-1195.6179371393898	-25192.756425777625	2285.7030099462277	418.6867542486078	416.9153163216335	417.2245918121385	318.9517890227605	467.5838192844296	455.4734862042667	452.6433273612239	783.7512801632714	756.3093246141052	543.7986864348317	536.8653198553486	2065.743673968015	697.7499326539478	1421.3702041640986	0.001679673949084328	1.4633016836715331	0.0011073987435409852	0.502379152235202	9.256730893871256E-4	0.5324028444434075	0.007150837591397392	-25192.756425777625	-462.9368798127045
22000	-26389.957199675795	-1193.3930560826234	-25196.564143593172	2540.9535606851714	419.2800744021681	417.5061261740864	417.8158399382641	319.4037749585968	468.24643137006393	452.77394159838457	453.2847673059386	784.8619325189545	757.3810890300215	540.7281820902213	537.6261106154705	2185.4621215398774	564.8149916764263	1854.7656613158147	0.0013782944942113283	1.4633016836715331	0.0011200315913850957	0.516727727480399	9.476722073069548E-4	0.5370299611636243	0.003695313649003827	-25196.564143593172	-462.13925317210544
23000	-26390.964348320846	-1193.970207503261	-25196.994140817584	2407.0817188576607	420.1082185032807	418.3307664484005	418.64109194598143	320.03464765742996	469.171291728761	453.6682413559078	454.18007602458886	812.3644329329933	735.1240491010311	541.7962053082142	538.6880067543345	2189.7787530104733	610.9149413639553	1858.429115257801	0.0012487277462944245	1.4408540578000495	0.0010679780300229917	0.5240277894181221	8.809782381238779E-4	0.5477144404296137	-0.05931326007032078	-25196.994140817584	-462.15364619913555
24000	-26390.62633323134	-1198.1096384352172	-25192.516694796122	2609.179997295306	418.7395441388297	416.96788286107403	417.2771973464099	318.99200388448645	467.6427743343304	453.6429389521234	452.70039864737896	809.7178235000514	837.9772669707579	552.3903375406138	536.9330102253246	2447.543392961794	606.1325031858413	1706.3025977938446	0.0010989390083085164	1.4408540578000495	0.0011496514046554177	0.5260904036151434	9.487280763585719E-4	0.5351483654652163	0.0427488631448589	-25192.516694796122	-463.6883507978536
25000	-26392.48904082335	-1198.7866162374096	-25193.702424585943	2614.078633312793	419.5257116761367	417.39724673578485	418.0606193833395	319.59089921602305	468.5207558227852	454.49463628313663	453.5503263948871	764.7631255533855	738.8037957925601	553.427429349532	537.9410814912372	2452.1385624140944	592.2740221250338	1678.6730537967828	9.699210534689055E-4	1.5220167111544884	0.0010261748572667638	0.5271521138307877	8.419563432254632E-4	0.5281135757542047	-0.04615374318190924	-25193.702424585943	-465.1315351828818
26000	-26386.24379900193	-1196.6556249389282	-25189.588174063003	2381.08023662162	419.2393145614104	417.11230265766807	417.7752224414126	319.37272447993223	468.2009113199991	454.1843669745642	453.2407017372143	764.2410456271458	792.6073704304304	548.721763864497	537.5738458979375	2290.3268827233946	579.946828399114	1677.527076075285	0.0013438343858253232	1.5220167111544884	0.0011554044047076585	0.545823920505008	9.458738797701733E-4	0.5551770054848355	0.056384636979676835	-25189.588174063003	-463.6560667853229
27000	-26383.107269116135	-1197.6142716123766	-25185.49299750376	2662.8888113572307	419.3884445474887	417.04959509658784	417.71241521872423	319.3247108286922	468.13052323252873	454.1160860973225	453.1725627281101	764.1261516483698	820.4543791421197	548.6392704848859	537.4930284668476	2289.982561033583	579.8596407258341	1476.2816319610215	0.0010087832408033736	1.5220167111544884	0.0011309029813382256	0.5608776767186671	9.177429090476175E-4	0.580657474830578	0.06349549078175232	-25185.49299750376	-464.36009586007555
28000	-26388.981260768094	-1197.0512525124602	-25191.930008255633	2655.8260284267517	419.4508064565921	417.1116092252056	417.77452790687255	317.61977883453244	468.20013295477514	454.1836119112827	453.23994824273836	783.905223168218	705.6733282861209	548.7208516365874	537.5729522029942	2216.7419477125663	580.8795408735367	1476.5011509824446	0.00111111291684547	1.496390110013701	0.0011009038734052768	0.5688274418334844	8.85102132084787E-4	0.586642647536218	0.0888158303737684	-25191.930008255633	-463.9011055898848
29000	-26399.318087919288	-1200.5755964161663	-25198.742491503122	2803.882243537588	420.0193074401913	417.6769397871334	418.3407569530011	318.05026353952894	468.8347061443098	454.79918786472393	468.1434568859649	759.5827944642633	650.8035289273038	549.4645582621916	538.3015495674038	2757.0979418846996	531.5737114450643	2049.845568754098	0.0014900112777132288	1.32940483302406	0.001086163164478317	0.5698653830876061	8.953478685889672E-4	0.5925816198782048	0.11523458167756523	-25198.742491503122	-467.58089627503637
30000	-26400.145819064153	-1198.85563713564	-25201.290181928514	2804.1759497736866	420.0633043983952	417.7206913826838	418.3845780832982	318.08357925598244	468.88381650806053	454.84682801008194	468.1924948414616	813.0435999939784	784.2342324028334	538.5881342590791	538.3579365723768	2366.1146860517583	558.9730174865223	2362.7236640931665	0.0015571283264711306	1.32940483302406	0.0010816926444171195	0.5225634529338942	9.221600710937342E-4	0.5245490862692247	0.049769691488971056	-25201.290181928514	-467.6215890543178
31000	-26385.38243078678	-1196.4948246391168	-25188.887606147662	2832.9039341082103	419.7934054464027	417.4522976057239	418.11575774604876	317.87920428728546	468.58254941484705	454.5545799586297	467.891671936044	812.9020903454192	901.3979512053161	538.2420807679266	538.012030987775	2637.5067964177647	650.2514893653032	1765.8893865708947	0.0010234102760549172	1.32940483302406	0.0011028237331904692	0.5196324958647969	9.382364693735787E-4	0.5189134552633989	0.09505341012559891	-25188.887606147662	-465.34641675350224
32000	-26397.02399585116	-1199.253538202684	-25197.770457648476	2629.6537286483326	420.0068654968616	417.664567230151	418.32836473221914	318.0408421551192	468.82081817596764	454.78571566089533	468.12958939402455	813.3154415771727	787.8567285962959	557.2748396415847	538.2856038304928	2315.2628140273337	650.5821346635144	1762.009306647657	0.0012948142668725705	1.0662412535673031	0.0010670087315185635	0.49382188551546885	9.181551716326334E-4	0.5073847234306988	0.06142915693337577	-25197.770457648476	-464.6394244625763
33000	-26397.675060844533	-1199.2463386746408	-25198.42872216989	2718.954952519798	419.49092017789155	417.1514992399239	417.8144813190975	317.6501540563494	468.24490876485015	454.2270472666249	467.55452910296594	866.2479386577777	882.840301513122	556.5902714392225	537.6243624071252	2312.418696206379	643.2303281191427	1500.3230004729805	0.0013743377580916008	1.0662412535673031	0.0010066846714358096	0.515394754688068	8.820096335294225E-4	0.5515980389524173	0.009064832600271622	-25198.42872216989	-464.58861030322976
34000	-26394.0328780492	-1199.3336935544503	-25194.699184494748	2720.8746379017052	419.5208123986054	417.181224757418	417.8442540795848	317.67278927455817	468.278275113173	457.4124772304763	467.58784625598986	779.5009759835357	762.0601526136755	559.9792905431542	537.6626726191685	1826.3405158926137	609.6560912421862	1500.4299109783453	0.0014549069411769722	1.4854902076072454	0.0010044717625636386	0.5564265985335708	8.719571766921241E-4	0.5541476800385782	0.025228843167426657	-25194.699184494748	-464.273994141215
35000	-26389.852729084094	-1196.9790318272437	-25192.87369725685	2362.6258051578216	419.57084985678034	417.23098316622213	417.89409156980986	317.71067902504694	468.3341280146565	457.467034136884	467.6436168080308	790.1015493500672	686.4263162212842	560.0460808894285	537.7268011980095	1832.8352277001975	573.4374381074258	1241.634111885456	0.0012716403413866625	1.2797282082883656	0.0011366635160361832	0.5612377393225494	9.720604893512678E-4	0.5783043736953591	-0.022438724523408882	-25192.87369725685	-461.96342773746886
36000	-26401.948679805817	-1201.1377748055531	-25200.810905000264	2985.822986104585	420.7221314225875	418.37584425408573	419.0407721941866	318.58246134297127	469.61921359294615	458.7223009495	468.9268076578772	739.5696292402372	688.309835928195	561.582819509737	539.2022968237686	1955.231291186906	516.3934257955883	1425.2641547007877	0.0011585723321595085	1.2797282082883656	0.00108243186795325	0.5506146185542337	9.182135951348046E-4	0.5368766710137204	-0.03222119609941306	-25200.810905000264	-464.89813840205085
37000	-26394.009906213447	-1196.1258174999325	-25197.884088713516	2978.1516488212765	419.92601805095165	417.5841706550433	418.24784038221753	317.9796222277904	468.7305744946075	457.8542815837998	468.03947876782655	681.3945717703058	692.7670021850496	541.1438704125103	538.1819888188944	2165.2877739088194	541.8554913821209	1207.6020151270911	0.0010423049197777865	1.1678567927478005	0.0010702858096157863	0.5908811965972136	8.941843730829901E-4	0.6213207207661448	-6.460101341388039E-4	-25197.884088713516	-464.9482366054361
38000	-26391.867760876605	-1196.5000589644028	-25195.3677019122	2767.757369052839	419.1176684957677	416.7803291113172	417.4427212869568	317.3675175352105	467.8282771014799	456.9729208465558	467.1385117207583	826.517266644415	634.4385482039132	540.1021788093826	537.1459987811993	1882.8542948256004	461.2024937235674	1445.3492785298113	0.0010649702447284644	1.1678567927478005	0.0010584390133811302	0.6017239683212167	8.978066776295533E-4	0.6037503890410238	-0.05244440820237292	-25195.3677019122	-464.12221675455606
39000	-26396.504338637566	-1194.0556772849777	-25202.448661352588	2246.159145553132	419.7963781683828	417.45525374939984	418.1187185879464	317.88145531477977	468.5858676319178	457.7129324586046	467.89498526074	715.0207410516801	635.4659436389262	540.9768080615304	538.0158408622734	1665.040417106478	471.13125765982676	1276.9126893496368	0.0013131216255286506	1.2796642963723226	0.0011719910205043112	0.6425527066598273	9.709718749135408E-4	0.648816112023985	-0.02758712584069705	-25202.448661352588	-462.92873822660135
40000	-26375.605009526036	-1194.940947248005	-25180.664062278032	2450.812054202674	419.97217780153755	417.630072981495	418.2938156615887	318.0145756705935	468.7820990143577	457.904610543031	468.0909273198943	878.4517088958521	551.1088672495227	541.2033548574258	538.2411476833274	1665.7376920467536	471.32855498436726	1277.4474266509399	0.0010605992179994483	1.2796642963723226	0.0011093606767255796	0.6240343618802406	9.512444800974046E-4	0.6000816690148141	0.037538842826287735	-25180.664062278032	-463.73259306362377
41000	-26388.306033545075	-1196.4752929148106	-25191.830740630267	2804.7695725725853	419.35977983949704	417.0210902462111	417.68386506537	324.14776783890335	468.0985270606623	457.2369000014102	467.40836322376543	877.1707620505277	530.6675027492391	540.4141791713143	537.4562914491523	1976.6357479437274	392.1546617106807	1275.5846694445218	0.001321891598798789	1.2796642963723226	0.001110629942710022	0.6366607217631758	9.678792627057781E-4	0.6037233768389412	0.054484297701739626	-25191.830740630267	-464.18511417958655
42000	-26385.347086543334	-1198.7713038869779	-25186.575782656357	2478.25959770686	420.0112333851198	417.6689107595286	418.3327151648011	324.6513144898129	468.8256937080484	483.33686322586107	468.13445773762743	814.8801344676873	583.2020229055645	541.2536844125195	538.2912017660544	1581.222420162717	392.9480230534585	1282.7383839954796	0.0015299124320653278	1.2796642963723226	0.0011023180035321344	0.6306602869171825	9.504117361868341E-4	0.6116561111555271	0.05721708144128818	-25186.575782656357	-464.940303219436
43000	-26397.169587932556	-1196.8267807955442	-25200.34280713701	2454.649831318653	419.569893744079	417.23003238557936	417.8931392780839	324.31017719820863	468.33306078081887	482.8289822437296	467.6425511477213	814.0238742597433	570.802919610627	540.68494556031	537.7255758330332	1590.5701968556955	460.05854021425364	1221.7647706038365	0.0010136259686428803	1.2796642963723226	0.0010118566354635422	0.5700585386968956	8.8236674377479E-4	0.5567030375191184	0.030034447467897046	-25200.34280713701	-463.19765147811944
44000	-26387.518994945236	-1196.8987643882456	-25190.62023055699	2541.35878797427	420.37080440593024	418.0264765212636	418.6908492085453	324.9292480193942	469.22705471906255	474.2719274712748	468.53522698250833	789.3999383792607	593.7941580225463	541.7170509235843	538.7520320999298	1666.4134553484755	460.9367390445969	997.2752736305258	0.0015431718957997728	1.249354092664379	0.0010972797543159138	0.5906799187268507	9.436256252546425E-4	0.5768022830128532	0.02601120350911106	-25190.62023055699	-463.3442804700313
45000	-26386.58423681398	-1202.3698996531907	-25184.21433716079	2760.920398776535	421.86133206634247	419.50869179289776	420.17542017628585	326.08136426241987	470.8908141827126	475.95357476705203	470.19653340144936	792.1989492309892	620.7961276609917	543.6378414258162	540.662309401616	1966.7435210943995	465.43258372499554	1077.3865873275652	0.0016214189717678206	1.249354092664379	0.001116661729529705	0.6039566358244358	9.565974515404049E-4	0.5940501222756006	0.04589454888297774	-25184.21433716079	-464.99982714100645
46000	-26400.80333397887	-1196.9733367822453	-25203.829997196626	2441.5641355896087	420.6718097321254	418.3258031981038	418.99065160757016	325.161912688932	469.5630434251881	474.6115285442737	468.87072030733884	789.9651859736699	543.9662233638269	542.104945886578	539.1378039695765	1580.3375750568625	464.1202035390671	1074.3486805302423	0.0015321420893315437	1.249354092664379	0.0011236685989994282	0.5640100255358875	9.689138106263912E-4	0.5733306338497263	0.04939760549628409	-25203.829997196626	-462.7903223591348
47000	-26396.13201254341	-1193.9041733010772	-25202.227839242332	2468.8295017838545	420.2825230140039	417.9386874578401	418.60292062128957	317.309458379235	469.12851310512093	474.1723263917756	468.4368306581895	802.7992300812577	602.3830850788854	541.6032858029228	538.6388896580705	1575.824758833035	463.6907099845439	935.7882907124879	0.0011450264510292612	1.249354092664379	0.001169504653556537	0.5393941875401378	0.0010324968177580598	0.545224607225727	0.02803079768928262	-25202.227839242332	-461.40409336992957
48000	-26385.24675740311	-1194.1312994670513	-25191.11545793606	2610.8758909168537	419.74611197040167	417.4052678764278	418.06865327204287	316.90447295063944	468.52975940607666	473.5671352203153	467.8389597607915	832.3530523296217	594.2543592753982	540.9120317824785	537.9514191278801	1573.8135169727789	463.09889661132127	1025.3685783151693	0.0012127605191403449	1.249354092664379	0.0011032450113608934	0.5786010756635861	9.577867356192498E-4	0.5898543044922852	0.0010685888624504469	-25191.11545793606	-462.05854568100966
49000	-26400.62654556874	-1193.3797389597091	-25207.24680660903	2255.9417468501315	419.4560901498117	417.11686345227463	417.779790484525	316.6855091304225	453.8016724932542	459.9891228466639	467.5157083881563	831.7779414692089	566.6586155674562	540.5382908763384	537.5797238446718	1337.1801355138355	504.10956901836306	973.7864207703549	0.0011440201333209536	1.5880476947257935	0.00102021677644726	0.5560129685911456	9.149216371593176E-4	0.563107327072467	0.008848041161637397	-25207.24680660903	-461.94668191161617
50000	-26398.829501638204	-1192.9763584046796	-25205.853143233522	2265.5443105022664	419.95035133526886	417.6083682372701	418.2720764218473	317.0586718018812	454.3364043945812	460.53114565785836	468.0666000635287	874.2817684465846	567.3263311297213	541.1752278590346	538.2131746344561	1343.2168871743465	504.7035806420693	1119.1007860632155	0.0011587712766031053	1.5880476947257935	0.0010315388624428724	0.5441136824235785	9.388739881361166E-4	0.5619247684234598	-0.004234943356640573	-25205.853143233522	-461.84031677419455
51000	-26392.828957441434	-1196.3717370695717	-25196.457220371864	2393.6821385688822	419.5456538589621	417.20592768168336	417.86899626439714	334.261966094563	453.8985697894472	460.0873413085685	467.6155339525304	873.4392411712857	606.0132039140334	537.5020151560014	537.6945097189558	1341.9224568145585	489.89491845368707	1178.2938850748167	0.0014119536608951113	1.3604965706891385	0.0010214792181712513	0.543754279585727	9.514898360213947E-4	0.5910897577936123	0.12740200709392635	-25196.457220371864	-462.2250684364301
52000	-26379.152414944856	-1195.208042589407	-25183.94437235545	2410.800370415926	420.8093907922722	418.46261699489094	419.1276828435746	325.357456205928	455.26578306252844	461.4731961265415	469.0240648606923	876.0701763696791	600.88908560491	539.1210550436356	539.3141294302312	1345.964536513672	510.3219921869305	1221.282817944676	0.0011749719569014178	1.3604965706891385	0.0010809517616084522	0.5360447568868895	9.7894820381487E-4	0.5676796069671945	0.043478517244765105	-25183.94437235545	-462.28114565134416
53000	-26381.496912539304	-1194.4286517829107	-25187.068260756394	2430.7516111445893	419.6024953599083	417.2624521884086	417.92561060595443	324.42432012015473	453.9600655426431	460.68696024584347	467.67888812762703	840.3979186964401	573.0639875699114	539.6543761833227	537.7673584368528	1342.1042651252797	493.2223192762605	1217.780137902705	0.0010588000697500633	1.3604965706891385	9.795657432084708E-4	0.47593852057536096	8.888658793848221E-4	0.5098628945598763	0.10907731436768697	-25187.068260756394	-462.6235353124145
54000	-26392.839006530492	-1194.2187953915159	-25198.620211138976	2429.126516358895	419.98656946050505	417.64438438092236	418.3081498062329	324.7212749293843	454.3755881046112	461.10864012589593	472.0751784301216	819.5647921533292	573.5885293399062	540.1483371855993	538.2595921981052	1343.332731338506	438.07038377235455	1261.1746664050265	0.0013147108536007755	1.2273948091714646	0.001012272826401192	0.4695719957772351	9.218006060861375E-4	0.479538946690695	0.10350023375662801	-25198.620211138976	-462.0618245566492
55000	-26384.18797698505	-1193.5234226449898	-25190.66455434006	2256.637944917117	419.43622041051697	417.0971045227304	417.7600001519621	324.29576121498656	453.78017579518337	460.5044048467522	471.4565726344513	818.4908370853263	572.8369007756601	539.4405285416119	537.5542585594754	1341.5724324473777	437.4963377502479	1259.5220271779754	0.0012144349233414679	1.2273948091714646	0.0010562046684647727	0.5094952600198875	9.335014005597219E-4	0.5332139290193372	0.07120907733091487	-25190.66455434006	-461.23235364396726
56000	-26394.686332393478	-1193.4455994041814	-25201.240732989296	2220.7241246277413	419.74936675506177	417.40850450977416	418.0718950493952	324.537876767326	454.1189629488968	460.8482122339241	471.8085567863866	819.1019130992812	573.2645743354751	539.8432687471355	537.9555904971361	1541.9007375747976	379.86805102436625	1260.4623720969203	0.0012979097423346708	1.2273948091714646	0.0011087576308906224	0.5321498080461825	9.623640699045371E-4	0.53339223566476	0.05223129071381208	-25201.240732989296	-461.38904215943893
57000	-26392.22068456271	-1194.5355372907468	-25197.685147271965	2218.1501791000333	419.72637797006394	417.3856439288503	418.04899813597467	327.05877259355253	454.0940918138112	460.8229725520883	471.78271682966204	922.870120639359	573.2331778472609	539.8137026731383	537.9261278072839	1541.8162909327023	379.8472464546773	1340.1671913892828	0.0011897265073066109	1.2273948091714646	9.664396260820309E-4	0.5559770672852862	8.413203165934905E-4	0.5398970405468507	0.027890655961915565	-25197.685147271965	-461.8969621174058
58000	-26395.213749672184	-1194.7630732173343	-25200.45067645485	2397.0410748635195	420.3547705348142	418.0105320679919	418.6748794146316	327.5484280255701	454.7739379373092	461.5128928068465	453.37176954912644	924.2517939209972	592.9435630512183	539.8632979052064	538.731482907275	1539.5037269552654	380.4159340519815	1273.8021830943399	0.0012160233127888331	1.247193385676705	0.0010456533388572271	0.5437925923553237	9.214982111611611E-4	0.529147152107528	-0.02331563368166722	-25200.45067645485	-461.9824221436329
59000	-26402.38432665656	-1196.245216401138	-25206.139110255423	2243.59336835317	419.6254166727089	417.28524567341486	417.9484403168214	326.9801016314078	453.98486368082484	485.2362558700489	452.5851281826696	922.6481327692602	591.9147518944621	538.9265858492564	537.796734653565	1536.832547590388	521.0356540693693	1198.3499414054554	0.001254142909699505	1.247193385676705	0.0011344362744451337	0.5553254727201354	0.0010106296836660347	0.522278077176284	0.017265848218014666	-25206.139110255423	-461.90296086927924
60000	-26410.29471298248	-1197.842712173309	-25212.45200080917	2427.356554133778	419.43908966232584	417.09995777326856	417.7628579371934	326.83491208289365	453.78327998487157	485.02079556356256	452.3841660137267	922.2384476992337	591.6519229481208	538.6872853313004	537.9774303516458	2003.9318960627095	441.0910900674369	1261.0443029179728	0.001160532792462652	1.247193385676705	9.168828684981294E-4	0.5800194955908446	8.289536544873699E-4	0.5459824353084592	-0.07855701041546427	-25212.45200080917	-463.2762615755222
61000	-26408.426530225504	-1200.9591062738407	-25207.467423951664	2521.807787034804	419.5620417900125	417.2222242203646	417.8853187032921	326.93071871807206	453.9162995845175	485.1629719611769	452.5167754845986	1010.1236716989833	591.8253566231626	538.8451932362183	550.9501670811352	1978.509630601064	441.2203891465261	1645.6568862673646	0.0013237043949453616	1.247193385676705	0.0010165694601678022	0.5824879211200256	9.186643681012707E-4	0.5136366854923298	0.08768629232749525	-25207.467423951664	-464.47761083306943
62000	-26402.128955387954	-1202.4400744774146	-25199.68888091054	2616.79895337011	420.8007720271458	418.45404629497546	419.11909852217985	327.8959608667564	455.2564585822764	486.5953847713103	488.612571032302	1013.1059975787014	627.0009083886087	540.4360993895677	552.5768123996805	1598.1460856428907	468.5362686065715	1480.6518465633562	0.0011755982731551623	1.247193385676705	9.942473317740264E-4	0.5470816932176623	8.889727230078514E-4	0.5015123468284766	0.014766210883033854	-25199.68888091054	-462.77392988476015
63000	-26406.450934346853	-1198.7655399890878	-25207.685394357766	2457.0754983934835	419.83779064637304	417.4964352778904	418.15996556655614	327.1455874688556	454.214627097559	471.5529244430786	487.49440576361934	965.6062436198741	638.4953125967677	539.1993385853931	551.3122681850294	1262.272509803564	460.13558019504046	1262.272509803564	0.0010950561274210634	1.247193385676705	0.0010635181258109678	0.5602043153050551	9.584644241173373E-4	0.5310654228543701	0.1811681143288392	-25207.685394357766	-461.99067293113353
64000	-26399.2151923382	-1198.2132675042642	-25201.001924833938	2284.1519785412625	420.0749997254876	417.7323214871651	418.3962266715936	327.33042529257887	454.47125914882884	471.81935266238844	472.96080293606326	921.414595284301	620.5806740123886	539.5039871458957	551.6237605717424	1262.9856959585813	435.30812561704755	1111.930510853579	0.0016274474754260308	1.247193385676705	0.0010235082754115141	0.5687766065308375	9.265730521790655E-4	0.5378292387933573	0.1405729942731247	-25201.001924833938	-462.5069059643552
65000	-26404.64157719067	-1200.0607650735296	-25204.58081211714	2289.974221499698	419.0915394880156	416.75434582006295	417.41669670025817	326.5640943802409	453.40727197335116	470.7147509295634	471.8535288924415	919.2574218812645	619.4578305177804	538.2409252648928	559.8329131215561	1596.8552925258057	503.5805050104989	1196.0914086113512	0.0010763330831908714	1.2983196462478228	0.0010763310146510237	0.5425033335371129	9.724095810835893E-4	0.5170511335977476	0.07713933625605791	-25204.58081211714	-461.59080639703643
66000	-26400.80992126331	-1204.4191302232343	-25196.390791040074	2757.786376636236	420.0676352462975	417.72499807827245	418.38889162355093	334.24821825520615	454.46329165699365	471.81108103516374	472.9525112976815	905.0141420456537	601.7623732494438	552.6910374620634	561.1368061386095	1747.0905196911629	488.3461145439852	1557.6034590074842	0.0011206874103017422	1.2983196462478228	0.0010798565923081107	0.5588829198300881	9.527228546864477E-4	0.5354740487028025	0.03788754213942144	-25196.390791040074	-462.724064794662
67000	-26396.361210151208	-1201.9982448919977	-25194.36296525921	2538.0777144162344	419.95307184213755	417.6110735723902	418.27478605657717	334.15706004518296	454.33934765990983	471.6824058432935	472.8235248079975	913.3060700670102	692.8479195879992	544.1155542582186	560.9837694908969	1741.0909856104706	419.4205734968308	1153.1985929744294	0.0012021618690176514	1.2983196462478228	0.001105853139198178	0.5769102646898437	9.625988594182133E-4	0.5457141218193644	0.028839450236489893	-25194.36296525921	-462.19371698951915
68000	-26398.922415869318	-1202.8973714759504	-25196.025044393366	2460.182059351645	419.0613905292383	416.72436499628463	417.3866682277266	333.44754837353685	453.3746543806201	470.6808882568906	471.81958429740416	869.2165405966723	691.3768039229375	542.9602402378648	559.7926393917633	1592.8262940448717	422.329731710513	1361.5956515579926	0.0013293564768996676	1.2983196462478228	0.0010336531978099067	0.5671408115909397	9.186025373163018E-4	0.5496736002131285	0.07679159409794015	-25196.025044393366	-462.15569988236086
69000	-26408.78973646124	-1202.0078035288293	-25206.781932932412	2688.333721052925	419.4898208486751	417.1504060414571	417.8133863832017	333.7884507875834	453.8381651033702	471.1620921278892	472.30195232219836	870.1051901562925	717.188091929681	543.5153394057285	560.3649472796603	1587.1089257302715	448.20355728647337	1362.9876883171034	0.0011569766322709206	1.2983196462478228	9.945590422152976E-4	0.5452119735688407	8.637349019787386E-4	0.5242044690348094	0.040614755704851895	-25206.781932932412	-462.3740714269456
70000	-26413.947847137155	-1204.2785069411539	-25209.669340196	2707.6637439508245	419.24090405541784	416.9028774097307	417.5654643523212	333.5903874576359	453.56886669587436	453.7684403353973	472.0216978760157	869.5888872975199	647.6270673948202	534.0708521291216	560.0324380296183	1792.547380520551	538.4918413658647	1639.2621416681463	0.0012155158094022806	1.2983196462478228	0.0011090939488325505	0.52641345755526	9.8069698369566E-4	0.5169249894496738	9.346929503176093E-4	-25209.669340196	-463.0472631835997
71000	-26409.20375315934	-1203.7346500756717	-25205.46910308367	2838.987181198488	419.4397435283483	417.10060799280467	417.7635091901284	333.74860421600823	453.783987390251	453.9836556844627	472.24557046265863	870.0013198496489	647.9342268906868	537.2425888094572	560.2980527483269	2185.7642356573488	493.7350582327334	1640.0396183339278	0.0010368093595611015	1.2983196462478228	0.0010001887394627514	0.5159941123589928	8.996461496998361E-4	0.5115149268545445	0.009172691273628854	-25205.46910308367	-464.87787364658516
72000	-26402.746360264133	-1204.205716218156	-25198.540644045977	2737.3290934118672	420.17556792384414	417.8323288358404	418.4963929627156	334.3341003897351	454.58006199538573	454.7800805682826	473.07403227814655	898.7347159758174	665.1673585587168	538.1850750884635	571.1651385350248	2180.58427903102	490.1655866696133	1585.5596969504124	0.0011897059329814385	1.2983196462478228	0.001064473929225672	0.530354633823581	9.439056225356131E-4	0.5270497880539633	-0.017977675113855663	-25198.540644045977	-463.48569836382126
73000	-26422.789104905103	-1204.6670193842654	-25218.122085520838	2510.8732848085647	419.21988723779117	416.88197779889174	417.5445315255704	331.77551022611004	453.5461289952821	453.7456926300493	471.9980351230636	912.3775543059717	663.6544490844499	536.9609842058703	569.8660351765363	2175.6245849439074	489.0507151256474	1581.9533740353347	0.00130506655281965	1.2983196462478228	0.0010727077381535593	0.4943609574406566	9.711070986352368E-4	0.4830347578890189	-0.05051846638930183	-25218.122085520838	-463.807850949039
74000	-26410.7040295615	-1202.081100387421	-25208.62292917408	2520.652884113444	420.6344002775624	418.28860236894155	418.9533916548445	316.77273532779435	455.07646410850566	455.27670110198557	473.5906298347006	846.8993190494523	590.2670404835744	538.7727740019417	571.7888517275142	1693.481392084243	487.46810312287596	1587.2911305302068	0.0012218132670414612	1.2983196462478228	0.0011000849108406627	0.5553154952195933	9.498823958408644E-4	0.56499569966618	0.03595061757877554	-25208.62292917408	-463.7132427605046
75000	-26390.351109103838	-1203.3792751840667	-25186.97183391977	2791.6941394714604	420.24147938669586	417.8978727230218	418.5620410192998	316.47683317313204	454.65137037016206	454.8514203192684	473.14824173696553	688.7926023163463	659.7441335099443	538.2694982874596	571.2547352005253	2209.381709532896	458.7829102256141	1585.8084181209008	0.0014013992286765265	1.3177989833865162	0.0010479606186731569	0.5829537210364324	8.906656449897697E-4	0.5791408256052991	0.06990201144949212	-25186.97183391977	-465.4724689064373
76000	-26409.033076907588	-1204.9388717078104	-25204.094205199777	2664.5619253967307	420.92657956184837	418.5791522250267	419.24440328404575	316.9927706625846	455.3925673931892	455.5929434744408	473.91959335070953	802.0769423249055	660.8196837437838	539.1470140626614	572.456860451699	2212.983561968759	457.5984924475684	1880.824839556175	0.0013638641641539689	1.3177989833865162	0.0010045712240373552	0.6022242949758885	9.00255366426773E-4	0.5832157313660918	0.060209461219845474	-25204.094205199777	-466.0447480786002
77000	-26406.115792061835	-1204.6100927108685	-25201.505699350968	2902.5789895375365	420.37606982604404	418.0317125771327	418.69609358611797	316.5781909831284	454.7969812407922	454.99709525975334	473.2997765874167	831.6621955454593	659.9554292937779	536.5007825751145	571.7081715108993	2312.2844287063763	457.0000212713267	1878.3649987293115	0.0010402448279995772	1.3738516068211162	0.001003167095959206	0.5466007357858322	8.718118301752663E-4	0.5374888956799951	-0.017518430400472997	-25201.505699350968	-466.305600866142
78000	-26404.70508022872	-1202.325845310453	-25202.379234918266	2647.6772789573597	420.0917624622907	417.7489907413791	418.4129224183811	316.3640838601006	454.48939443920995	463.4713017788664	472.9796760360169	784.2016997618174	760.7596725748376	536.1379381267884	558.1116917616046	2310.720592091115	472.9964456213184	1877.094629078688	0.0013307871945904635	1.3738516068211162	9.714182655541099E-4	0.5732980027933194	8.44004334121483E-4	0.5703771081927448	-0.03182495115579018	-25202.379234918266	-466.7246402253998
79000	-26409.06169248273	-1207.1077079684471	-25201.953984514283	2556.0430866975344	421.10850504280234	418.76006314223497	419.42560172436305	317.12977570113975	455.5893891570515	464.59303528918724	474.1244225397895	786.099692845957	805.1064675750076	539.3943940848478	586.3821714127845	2173.0060167234583	523.0249882721298	1952.7341735220002	0.0011574053654777468	1.382574595342117	0.0010361813582996995	0.5205625250773943	9.396946901995112E-4	0.5208395234623632	-0.038211694490125236	-25201.953984514283	-465.6110913675107
80000	-26400.86730152909	-1201.8287065997517	-25199.03859492934	2696.5268606941277	420.7651459284675	418.418618876262	419.0836147983978	316.8711976918857	455.21791537467	460.511066976384	473.73783585284707	773.9587588154465	804.4500081581557	538.9545882409566	557.4204002505038	2186.198289750158	522.5985295457031	1951.1419732498075	0.0012006365064770395	1.382574595342117	8.645703380344721E-4	0.5288225784036681	7.931283526757347E-4	0.5503902931668423	-0.07811688079688049	-25199.03859492934	-466.11820901516563
81000	-26412.044564044994	-1201.221208976499	-25210.823355068496	2784.0011571324094	420.6913750478722	418.3452594018125	419.01013873317254	316.8156420748978	455.13810404332537	460.4303276203241	473.65477750626025	721.642607860684	679.7675677383644	538.8600957313937	557.3226702122956	2241.9293489538813	449.92821779491163	1888.861631951745	0.0012919759757090597	1.382574595342117	9.514662807722749E-4	0.5168489645457669	8.656091386240653E-4	0.5383115828685778	-0.014977803084548684	-25210.823355068496	-465.6384390089209
82000	-26403.1699533666	-1201.1418701690682	-25202.028083197532	2591.421955298405	420.2034387888387	417.86004427033106	418.5241524455589	316.4481854347902	454.61021496120367	459.89630038580066	473.10541197628356	790.7341612268929	672.7165522715375	538.235102221071	556.6762630004838	2485.8606486530452	449.40637136675633	1930.9374389322363	9.441426753705029E-4	1.382574595342117	9.774647559658517E-4	0.5089008195723373	9.134695141504102E-4	0.5244012862988019	-0.05529693331540279	-25202.028083197532	-466.2107642925371
83000	-26404.755840443384	-1199.7857923046545	-25204.97004813873	2505.03809697476	420.966621036952	417.4429081668536	418.10635338447094	316.13228549452367	454.1563923565536	459.4372008538471	472.6331262174706	789.9447970093197	640.7469158988408	537.6977996089314	556.1205511767993	2336.2700505177963	440.9708501582545	1826.9549054649171	0.0012227922221763783	1.382574595342117	9.329656987611455E-4	0.48435373706087465	8.731103190395104E-4	0.49855364408255193	-0.04313679347931376	-25204.97004813873	-464.15031923233795
84000	-26416.37125176983	-1201.375474249006	-25214.995777520824	2392.18001720849	421.22209882348665	417.6962474694338	418.360095321149	316.32414103012724	454.4320124747806	459.71602580874895	492.418211602009	777.8284675782826	787.388242285392	538.0241196466823	556.4580516824476	2096.771933806239	540.5601065662042	1682.7879658330764	0.0012004913829201853	1.4126659339807703	9.91982735919994E-4	0.4793161233232422	9.207912462196987E-4	0.4598845973949796	-0.04515904207369241	-25214.995777520824	-463.9545476121542
85000	-26411.103315389864	-1202.183252378728	-25208.920063011137	2389.3127656933098	420.71722473692506	417.1955994455283	417.8586516134969	315.94499695813755	453.8873332002521	459.16501314997305	491.8280023145969	781.3065406484193	712.6293236098034	537.3792474125013	556.1858554428127	2094.2587565114927	477.30927903697193	1718.2858785383073	9.693711779563746E-4	1.3391392635264836	0.001029590130226495	0.516310862679076	9.534091666226882E-4	0.5018751384614639	-0.07110236177631661	-25208.920063011137	-464.53206735186666
86000	-26414.023754906895	-1204.498023087032	-25209.525731819864	2338.8697673757965	420.8680071303183	417.3451197106823	418.0084095123558	316.05822964750934	454.0500035508032	459.32957498765035	528.1415558476648	636.3014405669923	676.2308087705628	537.5718407372345	556.385188936961	2096.3895600992055	515.0182202496319	1718.9017013334444	0.001056975414772832	1.3391392635264836	0.0010447936740172151	0.5400423452950484	9.56991398643732E-4	0.5323670474465519	-0.07391398926266086	-25209.525731819864	-463.93800338417486
87000	-26408.047608401448	-1202.5778768596813	-25205.469731541765	2469.957843223416	421.20917457692093	417.68343140563536	418.34725888868195	329.4078660216932	454.4180692571931	459.7019204631739	447.17074416758373	636.817244415396	676.7789804881409	538.0076115945166	556.8362104235581	1737.3340653756982	474.38761303448064	1430.5933062371196	0.0012408650361683973	1.3391392635264836	0.0010578459304728728	0.5563131228455294	9.356297710793264E-4	0.5629513442610472	-0.17044267579267516	-25205.469731541765	-462.2532621503091
88000	-26394.127243518345	-1202.3700894911512	-25191.757154027193	2384.0955529196317	422.18402796550487	418.6501247566767	419.18808547457587	322.15272205635426	455.46978185365793	467.3859544497378	448.20568343657095	638.291104639952	699.1728046513655	539.2527851921088	558.1249612375992	1928.6076577036986	500.9261991910368	1539.6062125621092	0.0014257386509615253	1.3391392635264836	0.0010762003819839788	0.5481232983705582	9.625430475373348E-4	0.5081547940430609	-0.09259853069439417	-25191.757154027193	-463.02434361605907
89000	-26393.21016462063	-1201.4071227120978	-25191.80304190853	2411.250133494061	421.2885489765701	417.76214139965316	418.29896106889146	320.14687111549523	454.5037016783606	474.5263946068247	447.2550108728249	636.9372488918237	697.6898149721561	538.1089959749015	556.9411429430115	1883.8569491635103	499.86370308348825	1491.9997426029813	0.0013260968817624173	1.3391392635264836	0.00110692315674138	0.5683370229008686	9.8069128116793E-4	0.5345595504171795	-0.08525221325407159	-25191.80304190853	-462.20921536777325
90000	-26393.508487659972	-1202.3143169830473	-25191.194170676925	2468.805493802129	421.99403391780294	418.46172105946266	418.99943968072256	320.68298537044814	455.26480833090926	475.3210310298319	448.00397895142146	638.0038566567275	698.8581582829584	539.0101070882333	557.8737901522791	1887.0116342654442	546.6022635481976	1502.0998803458654	0.0013215745582852443	1.3391392635264836	0.0011063747955172047	0.582791363031927	9.521739964072599E-4	0.5653806042488886	-0.05907866173501795	-25191.194170676925	-462.77828024813255
91000	-26403.276439131387	-1200.1087632455794	-25203.16767588581	2170.07767798216	421.4812884513905	417.9532675433113	418.490332807502	320.29333828141756	454.7116370826771	474.7434903914291	447.4596300017232	773.1727523982706	698.0090080023296	538.3551807941477	534.3270795906378	1848.881943587799	586.7074746217314	1576.988318850798	0.0013962834077467987	1.3391392635264836	0.0011232891178862769	0.5961938145311827	9.462060925137317E-4	0.5706845914779329	-0.05257809547272991	-25203.16767588581	-462.68752965921334
92000	-26399.858766774207	-1201.7791748128118	-25198.079591961396	2529.785312175233	422.48687128169877	418.950433114426	419.48877972519887	321.0575038338702	452.2252389263792	475.8761477971523	448.52719274653464	798.3246290586561	692.3193011411622	539.639604898485	535.6018933290585	1833.0719259570833	548.5531260739765	1606.5037963109917	0.0013527007055224396	1.3391392635264836	9.951418865032776E-4	0.572859644032956	8.474230404257995E-4	0.5331832447394766	-0.04882988304281248	-25198.079591961396	-464.16040453864804
93000	-26401.026284800817	-1201.1549007052658	-25199.87138409555	2314.2390902485113	422.9872651704778	419.44663844216973	419.98562267122713	321.4377646745864	452.76085496865727	476.43977600044053	449.0584288190797	782.1145730990014	695.7034890874736	540.2787546065342	536.2362607673349	1835.243018248445	549.202832965756	1525.1723352488812	0.0013164617278465078	1.2356383750881164	0.001009506553820365	0.5325499366701867	8.979289646497173E-4	0.5056590653839307	-0.08146538693900422	-25199.87138409555	-463.1281050016795
94000	-26402.897833221843	-1202.6033699757022	-25200.29446324614	2484.607009696314	421.3969190525208	417.8696043608534	418.4065621187924	320.22922403209446	451.0585662064361	474.6484593093878	447.37006042642724	751.7579730064747	693.0877854145191	537.7885310735571	534.2201214510001	1816.8919810205732	547.1379419742362	1816.8919810205732	0.0010695115355914729	1.2356383750881164	0.001028544589674347	0.5850604441030034	8.865879177072901E-4	0.5515723800792817	-0.047489002722335284	-25200.29446324614	-464.25580106729603
95000	-26382.601116013677	-1202.1020465341503	-25180.499069479527	2716.6915300234064	422.3854972864473	418.8499076730356	419.38812510974304	320.98046740012154	452.11672933154944	475.7619632635576	448.41957048274725	721.054227209665	694.7137382107605	539.050158798482	535.4733778473197	2072.7007754437304	534.175449588444	1279.8231792485851	0.0011094123799693346	1.4492765602056499	0.001040461822402136	0.6290158963126068	8.60760538179043E-4	0.5892303546049394	-0.016158154036954333	-25180.499069479527	-464.55106381464896
96000	-26385.467219835627	-1205.000358853904	-25180.466860981724	2591.667757391485	424.21434980709427	416.8946825366808	421.20399955302724	322.3702545510877	454.0743126893509	477.8219261915755	450.3611458139396	799.8957407859066	702.6138665762395	541.3841481234166	537.7918803600878	2081.6751935098564	431.6770892489819	1569.8240796858083	0.0010341545848104713	1.4492765602056499	0.0010391831212084026	0.5837179374891153	8.869071033209445E-4	0.5600234438704959	-0.03933782119021433	-25180.466860981724	-465.3386722409321
97000	-26406.034516218173	-1204.882117004939	-25201.152399213235	2606.417574155467	424.74179247616013	417.41302437065343	421.72769933321257	322.7710703829076	454.63888144462294	478.4160213045845	450.9210978403142	800.89028315508	703.6079724972426	542.0572726893488	538.4605385158246	2070.2327550973205	432.21381064049444	1545.285120967495	0.0012973554730352874	1.4492765602056499	0.001078530002921586	0.5983734306649315	9.481470756092205E-4	0.5605122340173467	-0.0027750801789075794	-25201.152399213235	-465.57867575233945
98000	-26397.670914751507	-1208.9960797444355	-25188.67483500707	2488.826551450052	424.91252676765555	417.58081270285743	421.89722204377483	322.9008153032174	454.8216335276171	495.0295476324771	451.1023554785402	832.0870026931235	730.3706388743739	560.5431938924376	538.6769845547364	2011.7291183916523	511.3499486952579	1416.7511898634561	0.0013000982023642562	1.4492765602056499	0.0010637841638605106	0.5474325056481893	9.478289703555354E-4	0.49481978219661865	-0.013055333671195426	-25188.67483500707	-464.4027937200894
99000	-26396.783873312543	-1209.7257043177112	-25187.05816899483	2262.550528879371	424.56795004502277	417.24218152864836	421.5550905392847	322.6389635157	454.4528024435923	494.62811051687316	450.7365404897349	831.4122336659207	721.1719054536293	560.0886294245107	538.2401521758287	1775.3553286936046	611.788438853556	1434.406728149023	9.365479864651033E-4	1.4636869613603714	9.686529466007592E-4	0.5361590869138572	8.637919321187791E-4	0.5328641367413839	-0.03301600145540541	-25187.05816899483	-465.2934150645951
100000	-26412.9660242866	-1209.7099144811782	-25203.25610980542	2700.2085855522078	425.02528755528715	417.691627843325	422.0091826475704	322.9865048227461	454.9423314181184	495.1609156627787	451.2220663689042	832.3078170487638	707.5825544517679	563.7133460658333	538.8199354851773	1777.267711825146	547.8953666295215	1435.9518471380763	0.0012535727619241226	1.4636869613603714	0.0010205457662281225	0.5522279847141188	9.04688492540775E-4	0.5496504057111238	0.004312477663694741	-25203.25610980542	-464.41675006039145
101000	-26405.935820911378	-1207.9838425911023	-25197.951978320274	2727.477389535309	426.36126270448455	419.0045512179229	423.33567732273013	324.00174310762867	456.372344330029	496.7173470035688	452.64038543153174	803.2551347646033	678.1848427214676	535.9629280326166	540.5135995206535	1782.854168833685	549.6175573217221	1440.4654514797267	0.001078003074712611	1.4636869613603714	0.0010893070858087	0.6224926770203297	9.328744775165649E-4	0.6322042570924291	-0.013276133717535657	-25197.951978320274	-464.83697447660995
102000	-26410.373300267438	-1207.1202981405675	-25203.253002126872	2536.6183684545745	426.4518812884438	419.09360621054344	423.4256528504671	324.07060625662706	456.46934145246695	496.82291903027675	452.7365893655158	803.4258581610222	703.4131889166642	536.076841293134	540.6284799783401	1767.3312491598733	547.4183571171802	1682.0650618331113	0.0012148861694837364	1.4636869613603714	0.001007033203748974	0.6244829000863497	8.803888707421993E-4	0.6230159061816002	-0.002963436411894215	-25203.253002126872	-463.8323963319352
103000	-26408.240011627648	-1197.525709831218	-25210.71430179643	2635.969734054997	418.87822419005437	417.9218833317781	422.24181821889846	317.3813637716115	455.19312162255596	473.19335640202934	454.65893460433466	788.6426550074168	720.774627342717	534.5780508310243	539.116963816997	1819.7649355849333	557.3803253960588	1677.3622601503494	0.0012361861539770234	1.4636869613603714	0.0010672574236999428	0.5920281962849976	9.357203912061352E-4	0.5836389420805788	-0.016421032346979444	-25210.71430179643	-462.9641548498027
104000	-26400.176206016553	-1198.1209147075554	-25202.055291308996	2364.5985812262943	418.58826464634905	417.63258579469635	421.9495302987499	317.1616632713105	454.87802386329986	490.19827192012457	454.34420662468307	798.4007857309978	738.6710691751623	534.2080005425577	538.7437715625312	1818.5052420035986	556.9944907178902	1370.0786024180802	0.0011954121555988835	1.4636869613603714	9.822534551153386E-4	0.5886528511222531	8.697547022932219E-4	0.5852894001287375	-0.05803524236073058	-25202.055291308996	-461.7771637444312
105000	-26405.038695916006	-1201.5967599332107	-25203.441935982795	2215.567782014084	422.24067473809595	421.27665706909687	425.63126926000115	324.70649408943126	458.84708182596364	460.5591103874103	458.3086067418357	738.1799065262627	826.5918054813784	538.8692556637972	543.4446037508947	1497.229418063444	561.8545703492775	1389.4176822129716	0.001270113980833036	1.4636869613603714	0.0011301229231969866	0.5788823444481794	9.892458460045402E-4	0.5680404233101066	0.021812681532319796	-25203.441935982795	-461.40404733733465
106000	-26393.68049241216	-1195.1962820437707	-25198.48421036839	2194.9416153676393	418.790885219877	417.8347437652004	422.15377791639685	324.16781789654925	455.098210748277	456.7962516990089	454.56413511169677	670.3771278997666	799.0074532469695	534.4665876569015	539.0045542485218	1407.9822282421678	469.86288767015486	1167.5113596301717	0.0011139281225052843	1.4636869613603714	0.0011277144900530137	0.5998902504046167	9.700893186776843E-4	0.6215947662651596	0.06943439010331073	-25198.48421036839	-460.5764351897962
107000	-26398.532754247924	-1198.0933068657291	-25200.439447382196	2123.3371837999234	419.6327173095077	418.6746538680182	423.00236992150286	324.8194435196513	456.0130259729213	457.71448023901485	455.4778767647209	696.4800855869928	808.8216437539973	535.5409451470097	540.08803372775	1305.9032713319448	470.80738209571905	1182.605630815851	0.001632988646900659	1.4636869613603714	0.0011057440003321372	0.5932275957701102	9.536902277164221E-4	0.6220209889183568	0.022041182008969585	-25200.439447382196	-463.02003299624477
108000	-26384.189209400156	-1194.1625466878731	-25190.026662712284	2100.2468050174557	419.3784260314604	418.4209431623784	416.94584963635396	324.62260769627505	455.73668876088414	457.4371119706229	455.20186384526266	714.0522641360798	808.331509689091	535.2164151812309	535.7542843090476	1262.4270037448111	470.52207972064485	1090.6467587763113	0.0013494822012833417	1.4636869613603714	0.0011288785652079471	0.6332668064783699	9.849061520472125E-4	0.6328376767893218	0.03308556451244495	-25190.026662712284	-460.8651443645169
109000	-26386.805001740282	-1193.0366401908148	-25193.768361549468	2096.9829316329965	420.77239567328775	419.8117302321678	418.33173365089186	325.7016189951193	457.2515094320648	458.9575846691504	456.7149068148502	771.8467368745615	811.0183183447052	536.9954180775659	537.5350750256159	1187.7335430376033	383.972368396658	1094.271953534369	0.001403206209998634	1.4636869613603714	0.0011362947677604962	0.6119451735432836	9.784617273388863E-4	0.593902358990092	0.07188986230358738	-25193.768361549468	-460.10226546941044
110000	-26386.694221142014	-1192.596691199527	-25194.097529942486	2093.808828112935	420.1354924719768	419.1762811445324	417.6985247638263	325.2086199154667	456.5593895279168	458.2628823599032	466.4633054633801	761.5890734983313	784.4246375537025	536.1825936043358	536.721433699281	1251.735126065683	401.684597495856	1092.6156060232745	0.0011394941228592124	1.4636869613603714	0.0011085479789058467	0.6063767582464363	9.686533547808943E-4	0.6070004488981393	0.013458986870919825	-25194.097529942486	-460.06934022099165
111000	-26383.460423038443	-1190.4248131732923	-25193.03560986515	1926.6578305168937	420.31220541049885	419.35259062975103	417.87421269081625	325.3454057188271	456.75142270002175	458.4556320371108	466.6595043156506	797.9116584654146	784.7545739319303	538.8390385970963	536.9471837809003	1252.24802698609	480.5972547604039	1128.8312160570422	0.0011601736773296212	1.4636869613603714	0.0011672421295686514	0.6456895561821878	0.0010260878020317296	0.6723065715680995	0.018956287801339147	-25193.03560986515	-458.0286324125944
112000	-26390.39413483316	-1193.3805827674369	-25197.013552065724	2022.7247191215756	421.02516910117845	420.06392655305467	418.5830408834901	325.8972799166759	457.52619720302084	459.2332973421448	467.4510856168948	788.0983031570191	786.0857308912239	548.4442898042124	537.8579920822549	1290.9273340310558	481.4124782730065	1235.0944776691017	0.0015139556820962768	1.4636869613603714	0.0011512475329264148	0.6594783175139303	9.898215383917E-4	0.630476757182042	0.10508248787251068	-25197.013552065724	-458.23066419776535
113000	-26392.915217312086	-1193.1129695594464	-25199.80224775264	2293.138966323582	419.77797935284957	418.81958426359444	417.3430853755363	324.9318845523369	456.17088159573365	457.8729248452721	466.06636982170556	935.1852115304288	822.0220081950781	546.8196503622675	536.26471210041	1358.507521694199	479.9864050790891	1358.507521694199	0.001167158440409463	1.4636869613603714	0.0011412987410292896	0.7160095671016499	9.56113479672606E-4	0.6971495096570568	0.055497252733953305	-25199.80224775264	-459.79714856435004
114000	-26367.71654109089	-1192.2887970167308	-25175.427744074157	2181.0156240716938	419.1846362320504	418.2275958044526	416.9640918487074	318.3743519942016	455.5260982392532	457.2257357035835	465.40759950031844	830.0914034018093	1048.1705069527627	546.0467377898633	535.5067186050325	1345.228566037655	446.3401003925467	1229.6951995511652	0.001385646761165193	1.4636869613603714	0.0011692581550516448	0.6795547142320264	0.0010124460075410673	0.7234238687085986	0.044383264776101224	-25175.427744074157	-459.66075445180746
115000	-26379.016543492915	-1193.8649549770228	-25185.15158851589	2193.8874021645556	419.11422250954195	418.1573428435114	416.89405112840967	318.32087216374634	455.4495799570826	457.1489319200123	478.65864682529474	909.7247766704576	1047.9944375531743	545.9550140477506	535.4167653523938	1282.2538918044584	471.2616351510615	1017.3010328342694	0.0015125660462928993	1.1836906455379488	0.001192667275768793	0.7380238855136376	9.886704855090046E-4	0.7076560005961603	-0.038878809418000544	-25185.15158851589	-459.9809234909579
116000	-26392.516726781978	-1194.0498620073017	-25198.466864774677	2333.111432566535	419.923820619696	418.96509256024996	417.69936055911114	318.9357689214446	456.3293666581777	458.0320012396962	479.5832662131988	911.4820815300798	1050.0188363221177	551.1009961206505	536.451023743289	1284.7308068595635	472.1719658168211	1042.035489214223	0.0011972072178034155	1.1836906455379488	0.0010679579065376696	0.6853773197515715	9.007981355048474E-4	0.699372866864805	-6.911794998323126E-5	-25198.466864774677	-459.8929061207311
117000	-26381.094540074315	-1192.71278217481	-25188.381757899504	2360.842458811435	419.66451422409085	418.70637818706706	417.44142778579686	318.738823474181	456.0475795399754	457.74916273070664	479.2871196217271	910.9192338857821	881.3906162998417	550.7606867457082	536.1197608461753	1266.8819483614927	471.88039576399325	1210.8517246445788	0.0013173299183574473	1.303185100946097	0.001152852797520369	0.6517594505910252	9.921955761392279E-4	0.6697920856567433	-0.04868121896997824	-25188.381757899504	-458.6882563257456
118000	-26379.755185590133	-1193.3291886608454	-25186.425996929287	2113.7636298934485	419.66451422409085	418.70637818706706	417.44142778579686	318.738823474181	456.0475795399754	457.74916273070664	493.6995546545117	923.3639873246826	911.8103132549707	550.7606867457082	536.1197608461753	1266.8819483614927	465.09332012373113	1111.820045849584	0.0013454231454242064	1.303185100946097	0.0011158112167067192	0.6612440422202769	9.523325767241617E-4	0.6588997814348682	-0.04209174166203468	-25186.425996929287	-457.99803079120727
119000	-26382.169714464595	-1195.061040423061	-25187.108674041534	2138.5510621090584	419.7046296104784	418.7464019860174	417.4813306691768	318.76929145664553	473.82176815353284	457.792918597379	493.7467469896343	971.00710216263	1029.6750496401253	546.0120769478723	536.1710080939824	1402.9647625628168	521.4953142508679	1008.0192475757048	0.0014652449608741976	1.303185100946097	0.001154325670056364	0.6817687004555959	9.564750498561781E-4	0.6857134762383428	-0.03222318525903723	-25187.108674041534	-459.97644645603134
120000	-26378.818519486347	-1193.2576012198508	-25185.560918266496	2216.7971005291315	419.9390311169161	418.9802683303844	417.714490481851	314.69247437038354	474.08639362678827	458.0485920929403	462.6039335802922	971.5494014642123	1030.2501144970486	546.3170201015577	536.4704550934642	1310.8510626048605	410.07555693387167	1046.458876602579	0.0013002368210425	1.303185100946097	0.0011748391236337209	0.7261057023392645	9.498234779151026E-4	0.7577023429953005	-0.04497468457918058	-25185.560918266496	-458.7530002176931
121000	-26381.603141073738	-1193.971242803487	-25187.63189827025	2150.736450501325	421.13615545007457	420.1746595090217	418.9052732951053	315.5895713073571	477.3887653424089	459.3543557270206	463.9226831712289	974.3190069144723	1033.1870586482587	547.8744114129647	537.9997767049963	1453.1327938025981	411.24456336400357	1073.6505376781186	0.001297019041164734	1.303185100946097	0.0012320620842471773	0.7004748884101927	0.0010034280415833128	0.7222962296582502	-0.04074672085287427	-25187.63189827025	-458.1342231842608
122000	-26383.666691533163	-1192.2469218909137	-25191.41976964225	2050.935670380185	420.55793954905783	419.59776373270734	418.33012037388403	315.15626985374547	476.7333151477023	458.7236666036923	463.2857217781486	972.9812762656785	933.8872653765138	542.2357036525776	537.2611081731961	1451.1376564181871	562.9530921017888	923.6500570355778	0.0015180723804979004	1.262672894688013	0.0011994894149325265	0.6827503243169921	0.0010068757165018784	0.6910140318126726	-0.06447723072536224	-25191.41976964225	-458.1890286761016
123000	-26383.78072308517	-1190.006308653657	-25193.77441443151	2028.2840496182996	420.0110646973899	419.0521374509932	417.7861424792496	322.7507842777923	476.7420350952031	458.1271627369494	462.6832856176306	947.5250729857364	879.841405608592	541.5306044447917	536.5624777082613	1383.6328823474505	562.2210529229083	1012.1092216446906	0.001348899776001937	1.262672894688013	0.0012823254489491497	0.6989587635700621	0.0010760996494195664	0.7109377931630851	-0.0961785591370273	-25193.77441443151	-457.38327557394337
124000	-26387.098832996242	-1193.0063373678367	-25194.092495628407	2056.3550996116637	420.3926407568199	419.43284233413596	418.16569721799567	323.04400029706886	477.17515070192496	465.67721510850924	463.10362898410193	964.2644177560392	827.928145378651	542.0225798508532	537.0499396184124	1485.4184483341992	562.7318254047177	877.6906240917228	0.0016007688847515756	1.2325539604792362	0.001203427695331139	0.7179188316615881	9.607349236056917E-4	0.6699831796494622	0.02042048115441982	-25194.092495628407	-459.5715701024536
125000	-26380.900034876227	-1191.226148309695	-25189.673886566532	2053.5254221140117	420.1280344352043	419.16884013520365	417.90249259393886	326.59634073576825	476.87480395663874	465.3841054700336	462.81213922925826	931.9110147784282	742.1951075325484	541.68141640701	536.7119060867348	1197.747614919479	648.9060250364378	877.1381822432182	0.001289191746503856	1.2325539604792362	0.001156667087112607	0.7094464700591007	9.554789556186623E-4	0.6211519989212925	0.0702195707806552	-25189.673886566532	-457.4150202227665
126000	-26395.48940770116	-1193.3036805267543	-25202.185727174405	2046.0336051490974	420.67309585018694	419.7126571204896	418.4446666581958	327.0200569580119	477.49348691542673	465.98788074387113	463.41257771182364	933.1200479652658	813.2324799934935	542.384177506239	537.4082198934601	1291.6770609259745	591.726624384052	1177.060803118901	0.0012460071714872573	1.2946963729772307	0.0012673261507397057	0.6850227524883306	0.001073130386659723	0.6104719150669955	0.031366159344972784	-25202.185727174405	-458.4485346781894
127000	-26391.431744821493	-1192.3828265958655	-25199.048918225628	2038.6860787278085	419.1624135824539	418.2054238913866	416.74534639635516	325.84569281133145	475.7787565208354	464.31446821675064	461.74841337448026	929.769113655387	793.567890467313	540.4364176724381	535.4783292578675	1236.8633924029966	589.6016705241054	1172.8338513578865	0.001252261721256942	1.2946963729772307	0.001198288250453248	0.6802211266066371	9.974237558735687E-4	0.6639266083235873	0.008327014696348093	-25199.048918225628	-457.80829746559664
128000	-26384.00302588529	-1194.2438834185878	-25189.7591424667	2190.679992863095	419.71937795398185	418.7611166575784	417.29909907651336	326.2786620748698	476.41095017066	464.9314286301891	462.36196412837813	960.26515519562	794.6223481835984	541.1545255465368	536.1898490446084	1350.6536004733196	639.4484030314653	1057.2099543025488	0.0015475108717610123	1.2946963729772307	0.0012276603667743954	0.6513697528252389	0.0010276836125117084	0.626174459489279	0.007855588993623298	-25189.7591424667	-460.6787927659957
129000	-26386.8494390892	-1194.0853274942508	-25192.764111594952	2201.5987056571903	419.4209499416552	418.4633699862357	417.0023919259163	326.04667208893625	476.07221343278724	464.60085403820653	462.03321647178217	959.5823894320555	783.4558480013754	540.036911750882	535.8086084365142	1286.7363516710534	638.9937437378384	996.137214957136	0.0015243499647601662	1.2946963729772307	0.001170241226419982	0.646204281051289	0.0010070002098340868	0.6277345809767807	0.03251349453119315	-25192.764111594952	-460.36873951096
130000	-26388.80609121599	-1191.9987175974813	-25196.807373618507	2016.7521864342493	419.9308300479372	418.9720859852658	417.5093318485516	320.5274095710811	476.6509631371518	465.16565828288884	481.8237270245583	986.8728938016557	803.6855278337501	540.69342182268	536.4599782602068	1324.4168607614715	612.1653735730712	995.8830097829823	0.0012728167832406743	1.2946963729772307	0.0011558555130291382	0.6197000197216879	9.95368150493603E-4	0.5998074683618779	0.025226381656570238	-25196.807373618507	-458.1745683579821
131000	-26388.677908891696	-1192.3496061339802	-25196.328302757716	2120.6501693040377	419.30095420457786	418.3436482114214	416.88308813484645	320.0466340290702	475.93600984982163	464.46793239484373	481.1010148427081	959.1104977891163	726.5647938508048	539.8824079587289	535.6553143559237	1283.5716620872988	611.2471552538526	1036.6777492318704	0.0012429778904330699	1.2946963729772307	0.0011714466619075763	0.6176792921179887	0.0010272278157784506	0.582295157510515	0.19378914526599053	-25196.328302757716	-458.0744583991429
132000	-26396.974302219904	-1192.575287726016	-25204.399014493887	2227.7821685965346	419.58843648451847	418.6304741405793	417.16891267076494	320.2660652874906	476.2623224132572	464.78638218329576	481.4308686511524	925.4975595690673	692.4763296257806	540.2525636285012	536.0225718340886	1216.3588534485034	599.1248129711863	1216.3588534485034	0.0013251013584360146	1.2946963729772307	0.0012063126942197112	0.6842136854071401	0.0010600554369435357	0.6297632602055278	0.2292480363820369	-25204.399014493887	-458.77976755712496
133000	-26389.198513071657	-1190.8964439701108	-25198.302069101544	1998.2823722866237	419.9535063822853	418.99471054727593	417.53187742159605	320.54471810426577	476.67670236807754	465.190777305451	462.71363312663146	922.7067995113383	693.078830173652	540.7226193569779	536.4889471878512	1171.1490244260015	599.646091479368	974.5108292581576	0.0011746328064936883	1.2946963729772307	0.001206659570947362	0.6441080075798986	0.001037455843766274	0.6073947044029187	0.11959585375086862	-25198.302069101544	-458.51667394056255
134000	-26384.1189669724	-1191.5270808279793	-25192.591886144422	2038.1236062919818	420.0252333341318	419.0662737393213	417.60319076559983	320.59946629712687	476.7581174922698	465.27023066392076	462.7926633954055	922.8643954003383	693.1972062108136	540.8149733549599	536.5805780857871	1122.1056555198936	574.8489801619567	933.8813652583106	0.0010731035233547662	1.2946963729772307	0.0011309743873261825	0.5921397587863125	9.668766860471539E-4	0.5701212281154081	0.08555496517823769	-25192.591886144422	-459.0885548366145
135000	-26390.714761245104	-1190.7002513797293	-25200.014509865374	2038.543383402201	420.11174279711224	419.15258569255	417.68920137854633	320.66549777680973	476.85631180404584	465.36605890137224	462.88798134681485	923.0544708932226	659.2501355523007	540.9263609793304	536.6910935833622	1122.3367672483387	574.9673775167392	934.0737098342655	0.0012372099973975447	1.2946963729772307	0.001145629099167441	0.5696282794669271	9.997877779211576E-4	0.5693897786738183	0.05718609199239509	-25200.014509865374	-458.1731823281005
136000	-26394.52348206846	-1192.7378327679912	-25201.78564930047	2091.0329113393254	420.41983942631344	419.4599789063484	417.995521392697	320.9006636836429	477.2060231006213	465.70734361085823	463.2274487128094	935.3349470934677	661.8290617430501	541.3230592181233	537.0846858113596	1169.0090642300595	630.9081284567326	934.7587298708618	0.0016126210499947946	1.2946963729772307	0.0012290337175243128	0.6070557447205357	0.0010371830746190725	0.6133095746151467	0.0017959653795642458	-25201.78564930047	-459.76912677643475
137000	-26396.6523931407	-1190.553910840967	-25206.09848229973	2233.6608511035374	419.7940279081445	418.83559617843366	417.37331856756987	320.4229903849819	476.49568310761936	465.01411985594405	462.5379163792925	1005.4376588673763	684.5342518114481	540.5172784871962	536.2852140664687	1167.2689481160405	549.1778631385962	933.3673046216148	0.0013956443795647682	1.2946963729772307	0.0011983886841950497	0.624708190199783	9.816404151039785E-4	0.6456044892029701	0.005812428801877458	-25206.09848229973	-458.24854081523284
138000	-26393.261755047777	-1191.792186341924	-25201.469568705852	2249.187888978745	419.2658897307455	418.3086637932882	416.8482258575529	320.01986979991324	475.8962092111732	464.42909078597546	461.9560025932585	922.0116036443004	737.3606333335193	539.8372597367263	535.6105196289742	1173.3449073050663	614.0524899819833	945.412293747181	0.001288544446260447	1.2946963729772307	0.0012563729216017957	0.6374938437084864	0.0010347909417440944	0.6611849491764912	0.03668863981959895	-25201.469568705852	-458.8271460712212
139000	-26394.305096932123	-1196.1410618866178	-25198.164035045505	2158.443244615629	420.36083271215955	419.40110691042145	417.9368549361329	320.855624672735	477.1390463389251	502.1595514330745	463.1624338702851	924.4195031632452	776.5172933389427	534.6925077957969	537.0093049668797	1163.8231041364231	621.7268655201786	930.3290229843943	0.0014321596927247607	1.2946963729772307	0.001148533357836478	0.6051028270282209	9.626053501123547E-4	0.6046868565462105	0.0945654202350153	-25198.164035045505	-459.12915049366376
140000	-26391.130662104864	-1193.9837641632487	-25197.146897941617	2226.253929931729	420.5568660195616	419.5966926541865	418.13175783284123	321.00525419196805	477.3615579005779	461.5520239598396	463.3784275041119	818.5558891833961	754.3965095553665	534.9418591448987	537.2597367435014	1184.0104616351803	612.0487508101942	997.2741953068659	0.0011295396378939743	1.2946963729772307	0.0011739177267769774	0.6643638936534175	9.595771853350501E-4	0.6384195142499404	0.14353284766183738	-25197.146897941617	-460.23267530645325
141000	-26405.078889200344	-1193.1198193645823	-25211.95906983576	2208.1719049242374	420.0345104623383	419.07552968691664	417.6124143979741	320.6065474011074	476.7686476838593	460.9787500838356	462.8028851309839	776.3301900872547	753.4595061654426	534.2774309177237	536.592429580462	1332.575381062862	536.2408698825335	1047.3161724965128	0.0013510217721131963	1.2946963729772307	0.001228261860593515	0.6141989819790441	0.0010422654278457917	0.5900559058810284	0.16221639297344495	-25211.95906983576	-459.3291157197267
142000	-26393.74074052707	-1192.9290100053195	-25200.811730521753	2266.813207801378	420.2282516040244	419.26882849820925	417.8050383465603	320.75442734187027	476.9885574765587	461.1913767778565	463.01635320826693	774.2109087333529	649.5603379191923	534.5238666673223	536.839933124427	1142.926169687134	536.4882112694006	1047.7992476389395	0.0012359423029282897	1.2946963729772307	0.0011066684514791406	0.64341772590902	9.296829590929586E-4	0.6058555011958751	0.09575461586287438	-25200.811730521753	-459.25036754133987
143000	-26403.360221480776	-1193.0180512158329	-25210.342170264943	2300.718811067612	420.2282516040244	419.26882849820925	417.8050383465603	320.75442734187027	476.9885574765587	461.1913767778565	463.01635320826693	781.7896840137034	787.8721959763486	549.8343297699498	536.839933124427	1121.9984576208417	491.19598454289894	947.9134475204431	0.0012582446692768747	1.2946963729772307	0.001280460052694089	0.665742679107005	0.0010676201764181841	0.6192109189556969	0.11739543666996018	-25210.342170264943	-458.86951388837934
144000	-26393.13061481987	-1194.1836819265927	-25198.94693289328	2278.8517560470978	420.24480564335846	419.28534474301676	417.8214969283248	320.7670628117287	477.00734747297673	461.20954447639303	463.0345927980472	805.2875354611248	748.8072503264232	549.8559893777642	536.861080844351	1065.777981054418	491.21533421207954	905.7099347381608	0.0015606482173116908	1.2946963729772307	0.001153547051080863	0.6494481207344194	9.466139150985688E-4	0.6042127329828002	0.1018162005542079	-25198.94693289328	-460.0110292473981
145000	-26397.751018514176	-1193.3500745203412	-25204.400943993835	2247.22467092046	419.8910672541372	418.932413973899	417.46979834378396	320.79879829107733	454.80479078700745	460.8213242791041	472.7722640557126	736.2601091987567	802.9507572371804	549.3931515999401	536.4091814480392	1148.9542772780537	490.80185683234384	1048.361877416667	0.0011126203375221816	1.2946963729772307	0.001276123037023928	0.6609809949844753	0.001030776324301288	0.6257086549222904	0.08462390962587983	-25204.400943993835	-459.7228662517836
146000	-26393.71526978567	-1192.8292859784767	-25200.88598380719	2247.38259304424	419.406268627306	418.44872219079485	416.98779527021514	320.42840980456424	454.279681406873	460.2892683182902	472.22640975612734	735.4100366019178	766.1883529794648	547.3744857328231	536.8690986606297	1127.8740474855151	522.0494430737526	1047.151457766834	0.0011634537871337378	1.2946963729772307	0.0012708443701322117	0.6486578349407921	0.0010106747150857673	0.6339435827644786	0.11349529107277607	-25200.88598380719	-459.5380583166637
147000	-26382.871367108342	-1191.7418728858268	-25191.129494222514	2252.9612837520913	420.5440228615267	419.5838788183651	418.11898873386986	321.2976595208666	455.5120393130453	461.53792887291064	473.5074530723594	737.4050375010954	648.2594121836933	540.3104336822543	538.3255029538286	1099.3826009683416	445.00198218627344	918.6511479038495	0.001180616194256219	1.2946963729772307	0.0012685444356728176	0.7037211533373363	9.419303368497715E-4	0.6919131695205539	0.013797967680152826	-25191.129494222514	-459.2345855042361
148000	-26387.660120945588	-1190.8453640113803	-25196.814756934207	2244.0743542690966	419.44764181899916	418.4900009233555	417.02892988664297	320.4600191223413	454.32449475790526	460.3346744973508	472.27299349899147	735.2723790143789	512.8173727764523	538.9018151206628	536.9220592141419	1126.8741100935758	462.50209896959024	1038.6558031142379	0.001233662387162768	1.2946963729772307	0.0014151210839385441	0.7274996149418267	0.0010548899928258014	0.6979980920233363	0.008081342332277844	-25196.814756934207	-458.97465135707404
149000	-26389.965968608798	-1190.700837168655	-25199.265131440145	2206.677235536663	419.45639239149676	418.49873151742145	417.0376299996505	320.46670460188716	454.3339729359482	460.3442780605629	472.28284612100254	738.3218789805371	539.0507288611408	538.9130577620134	536.9332605535615	1223.0306643364422	455.21446197403054	997.0041458910076	0.0013738200744666186	1.2946963729772307	0.001287719664226326	0.7202468722370241	9.517902916431168E-4	0.7468416563155675	0.08030558145182669	-25199.265131440145	-458.8440865641948
150000	-26395.183256200315	-1192.4395418088363	-25202.74371439148	2215.582679012116	421.149184220181	420.18765853314363	418.7206604770078	321.76000571436396	456.1675195234603	462.2020803170489	474.18882861940523	741.3015099179779	541.2261651773208	541.0879384816742	539.1001514449641	1222.7275892260634	438.510390951364	928.7312728578439	0.0011802819291239599	1.2946963729772307	0.0013834717935016828	0.6660078793981876	0.0010587178785170872	0.7339512572093593	0.049237992471408316	-25202.74371439148	-458.6522827894139
151000	-26392.47974838071	-1189.7734688640985	-25202.70627951661	2174.416108523162	420.23479573189184	419.2753576851785	417.81154473822755	321.0614085040622	455.17710010864886	461.1985588160212	473.15928179274385	723.4278145427292	572.9870723445679	539.9131419947336	537.92967079111	1027.6752374509435	437.55830824883293	898.6004807831018	0.001284867107362514	1.2248905356386663	0.0013183051994714219	0.6394353510395209	0.0010167091537370972	0.7080145837789434	0.029487390250885197	-25202.70627951661	-457.75748041468296
152000	-26386.898613702026	-1190.2242974383666	-25196.67431626366	2174.8440911497287	419.44320540260117	418.4855746357396	417.02451905249217	320.4566296788399	471.9719321635548	460.32980562673396	454.0126454817215	713.3944532910921	562.9770079766872	538.8961152606298	543.4090915705608	1025.739420170033	433.79352514300643	868.3209170339562	0.0015784521567091402	1.2248905356386663	0.001304323101378325	0.6249606170453851	0.001013194466590298	0.6778876912705655	0.07869786479147604	-25196.67431626366	-457.8856338237917
153000	-26382.985765235575	-1190.7205143529413	-25192.265250882632	2178.5650960909525	420.1608431616558	419.20157395605287	417.73801860968825	321.0049083841206	472.779442871493	461.11739747678894	454.78942911604753	714.615020915475	563.9402219546461	539.818128528547	544.338826222837	1027.4943880164149	434.53571528762257	893.9108839505697	0.0014076051352797758	1.2248905356386663	0.0012815920069993623	0.6616948920986018	9.66805313564357E-4	0.6598804989784577	0.1016357548942101	-25192.265250882632	-458.06573321383775
154000	-26380.40366429731	-1193.3277732684003	-25187.07589102891	2213.646447273061	419.03572628035084	418.07902582905837	416.61938962664465	320.14531366632883	471.5134226295638	459.3869468482408	453.5715829686362	712.7014075058676	562.4300891707496	538.3725904706175	551.7502271632603	998.868868150673	433.3721050256069	891.5171477367263	0.0013190874292107314	1.342488317807624	0.0013922373082490033	0.6501359879273959	0.0010382547518400767	0.6618167805499447	0.1751477090036692	-25187.07589102891	-457.83517097897357
155000	-26391.086150689047	-1191.998180500813	-25199.087970188233	2225.92283619453	419.66119644053407	418.7030679783419	417.2412530622002	320.62317588203604	472.2172231827972	460.0726469191675	454.248602785472	741.4759498943527	563.2695957233011	539.1761877996307	552.5737925094143	1070.7672458730724	434.01897426120985	804.2570865532434	0.0014507832286193522	1.342488317807624	0.001399598117507551	0.6578733918413755	0.0010737672642517119	0.647011078776774	0.14495978529651432	-25199.087970188233	-457.9639546942243
156000	-26384.352616100066	-1194.2442146111202	-25190.108401488946	2200.724343433795	419.10285234049434	418.14599863369654	416.68612860962656	320.1965982996717	471.58895518294986	459.46053684042835	453.6442413875926	714.2688176324227	550.4993810346334	538.4588333101206	551.8386129895991	1010.479304746627	417.2270594298148	858.4701212217661	0.0017778809876039514	1.342488317807624	0.00131914825081268	0.6249719127414948	0.0010443366950828507	0.589002161664739	0.18111888956690184	-25190.108401488946	-459.1394170638921
157000	-26381.8674069967	-1192.1098953627475	-25189.75751163395	2204.294967149334	419.7828369047955	418.82443072526394	417.3621920962639	320.71610978275896	472.35409722010974	451.4570639101947	454.3802685468091	686.4270514259081	558.5703921234285	539.3324701587313	552.7339582174418	1127.1488638868245	402.36542741505076	920.4467591317994	0.0014940582745780464	1.342488317807624	0.0014896943534850576	0.6380449474260925	0.0011537434504490932	0.6124109416422646	0.207698408581835	-25189.75751163395	-457.2086961318022
158000	-26385.31515132579	-1193.1572572456766	-25192.157894080116	2193.6278703279563	420.06866098420824	419.1096022397315	417.6463679935378	320.93448075644477	472.6757163124725	451.76445451396006	454.68964951845214	686.8944297053642	558.9507146475532	539.6996938592456	553.1103067978949	1127.9163232921615	447.7890766287075	950.801504204747	0.001551273963717912	1.342488317807624	0.0013116833446797755	0.6347292155507079	0.0010184013004215851	0.6275507829689372	0.17520547401912154	-25192.157894080116	-458.07351454812795
159000	-26384.8539509436	-1196.0855688252832	-25188.768382118316	2233.30597234521	420.72826504234513	419.7677003558674	418.3021684966013	321.4384214346353	473.4179255025891	452.4738282311548	455.403616462124	687.9730113645714	559.8283953553122	540.5471460529196	553.9788167269775	1129.6874103862076	474.5867331084747	952.2944804462658	0.0017315415530717772	1.342488317807624	0.0013049385519607942	0.6513263990007931	0.001020617140177045	0.6313808802070344	0.1490194127796423	-25188.768382118316	-459.9620187057548
160000	-26373.75553257807	-1192.0838741581415	-25181.671658419928	2093.7415779429357	419.80797244413185	418.84950887765126	417.3871826934838	320.7353134559073	472.38238059414886	451.48409602249404	454.40747569324196	669.9250099731108	556.1848075013409	539.3647640291025	552.7670545351751	1041.938937571163	463.08347853870976	876.6435403563339	0.0014421802195622778	1.342488317807624	0.0013270000534606717	0.6525703705408762	0.0010539071390426168	0.6282218427258169	0.17254092908929763	-25181.671658419928	-457.17660412648036
161000	-26387.589403577324	-1192.3721816513032	-25195.21722192602	2095.002772392618	420.06084963315885	419.10180872277726	417.6386016860315	320.92851284661015	472.6669267114011	451.7560537664785	454.6811943757557	670.3285486491263	600.9006390102851	539.6896579195014	553.1000214822385	979.9742612638014	500.42611828552543	805.972593840281	0.0013918263404594585	1.342488317807624	0.0012687257041584991	0.6662555383884899	0.0010218093061964565	0.6267308548594664	0.1687534204134975	-25195.21722192602	-457.2963111577349
162000	-26373.725508142317	-1191.0751220659704	-25182.650386076348	2042.9908483487648	419.5183963596865	418.56059392435367	417.09927642682	318.5861892141871	472.05653961657754	451.17267031050864	463.8302487590778	669.4629075977542	600.1246549619087	538.9927197929101	552.3857656369896	1040.8759285704264	435.0516005766778	929.1879918467846	0.001293283676372007	1.342488317807624	0.0013519264543749234	0.6936982225257544	0.0010629436534522487	0.6473229496233757	0.08224678547629691	-25182.650386076348	-456.38287272181856
163000	-26374.335671522207	-1190.9239199448778	-25183.41175157733	1999.603329829551	420.10392170815226	418.49381470820003	417.6814253892823	319.03084263361916	472.715392892746	451.8023757949262	464.47762053202086	735.7672258346852	587.1744191799321	539.7449964578091	553.1567350884337	1042.3286878440945	435.65880574870044	930.4848673293315	0.0014756672964040109	1.342488317807624	0.0013930891492492294	0.6925371830926123	0.0010999304343513468	0.6974524964707495	0.0877758008257194	-25183.41175157733	-456.3756645632422
164000	-26379.100858827005	-1190.6257567403468	-25188.475102086657	1911.5483264472136	419.83798430211414	418.2288965444419	417.41702149044056	318.828887283164	472.4161509697736	451.5163723904061	464.1835933468787	712.0252109547341	477.7329085259327	539.403322941179	552.8065715701694	1043.5555584035546	435.3830216706861	929.8958446632988	0.0012254710775149618	1.342488317807624	0.0013854553689994595	0.6622343734697698	0.00108260853432282	0.6696481077566693	0.06951397563218047	-25188.475102086657	-456.23797001525554
165000	-26388.22551674882	-1192.519369387677	-25195.706147361143	1899.7893819131166	421.34186943146494	419.727017823829	418.9122345841316	319.9709516992497	474.1083742817961	453.1337314276668	465.8463271380657	690.4328742328881	542.7677772968833	541.3354983669974	554.7867582456884	1045.5801866307108	426.32614050092695	933.2267879912564	0.0012104759457446095	1.342488317807624	0.0013498785183411698	0.653410373358268	0.0010245997151644313	0.6650152276956982	0.10154781319451256	-25195.706147361143	-455.62894584907104
166000	-26379.71650878502	-1191.6125116274739	-25188.103997157545	2133.24225551526	420.60800044602547	418.99596149385286	418.18259739664484	319.4136447361168	473.28259963924273	452.34448920922813	465.03494285306965	715.6170294100762	588.8177074122386	540.3926313941398	553.8204626435959	1046.987718345928	443.4257824510536	931.6013473555745	0.0015554091911420536	1.342488317807624	0.0013876628114773274	0.660619039181524	0.0010501526321160452	0.6564036748148228	0.15601444833391284	-25188.103997157545	-456.32935885289885
167000	-26388.278739312154	-1190.5159884848917	-25197.762750827264	1862.5556162427463	420.68351583493217	419.0711874594764	418.2576773319836	319.4709918278953	473.36757215411797	452.4257025242061	465.11843459485186	715.745510319205	498.4407118316551	540.4896527529319	553.9198948169656	1081.4173567023045	406.10683869602383	956.0501242343269	0.001388050575052516	1.342488317807624	0.0014533235556319945	0.68897078743313	0.0010935150279668987	0.6860046302158879	0.16129537334184083	-25197.762750827264	-455.0900645148332
168000	-26372.96691357136	-1189.3031069670992	-25183.66380660426	1883.2458389174906	419.48053217384233	417.8728144014146	417.06163058183427	318.5574347977407	472.0139335313614	451.13194912644457	463.7883851485863	667.2869545988243	511.1395856376525	538.9440722945213	550.1895654397872	1078.3249431373235	401.05993709093224	834.8120622791454	0.0016294023943941632	1.342488317807624	0.0016740703729767905	0.7163792666165082	0.0012041279067024416	0.7114874562452519	0.16305894335179247	-25183.66380660426	-455.1364378468253
169000	-26385.494494942828	-1188.7710991537035	-25196.723395789126	2007.904593859474	419.505008363048	417.897196782204	417.08596563101435	319.1239705461237	472.04147498193817	451.15827213811406	462.1445171465698	667.3258899974961	598.9417542951999	538.9755190389421	550.2216683453329	900.5650703412309	401.08333846036453	834.8607725682299	0.0013230001031954426	1.342488317807624	0.0014196276050308272	0.656794211140309	0.0010637318007740116	0.6529466660719645	0.1673192638568917	-25196.723395789126	-454.6974049429329
170000	-26390.913411021553	-1190.1075394159764	-25200.805871605575	1855.2354050937897	420.48595468099745	418.8743834862782	418.06125539894975	319.87019163439663	473.14526954355694	452.2132346225746	463.2251692327617	642.2918227030957	610.1376993092397	540.2358283089774	551.5082749623206	934.0153996680516	433.62079890406477	738.8157254994751	0.0017992737581710785	1.342488317807624	0.0014399405368540172	0.6981795149602276	0.001050288816401495	0.7292128308737555	0.09081654086180889	-25200.805871605575	-455.52775871933085
171000	-26388.395155490787	-1188.8050552609227	-25199.590100229863	1853.4109504927617	420.07244514329716	418.4624587816794	417.6501303315701	319.555628511433	472.6799743785318	451.76852420238333	462.76962958048983	655.8345142863717	587.8775804312063	539.7045557061084	550.9659169375667	1013.6772652512822	433.1943724465436	907.4236941178318	0.0015001557811926034	1.342488317807624	0.001429129850673586	0.6653953506829923	0.0010604230840894685	0.714345728313661	0.07937652674473795	-25199.590100229863	-454.7808611761842
172000	-26390.512323119056	-1190.820699469607	-25199.691623649447	1983.262888878811	419.5403724404239	417.9324253218103	417.1211257842114	319.15087254863124	472.0812678590507	451.1963045709256	462.1834757147333	785.8461365979323	587.1329621712014	539.0209544248827	550.2680517764371	951.3161310992341	455.2306190418511	951.3161310992341	0.001563768029009181	1.342488317807624	0.0014384362005399204	0.6912276698553889	0.001047531093092418	0.782441667393237	0.1198162138408403	-25199.691623649447	-456.79539878197954
173000	-26388.137070817305	-1191.180642465337	-25196.95642835197	1938.1946275011499	419.64072542278535	417.70103533915756	416.89018498083885	321.3593085349613	471.8198981500686	450.9464979065893	461.92758595852297	661.6429143316993	563.216925052061	538.7225232868876	549.9633936373687	963.651412859069	454.97857876294256	865.352394387443	0.0013999627601111683	1.342488317807624	0.0014187156135690856	0.6964987874005562	0.001026420741403448	0.7566966254771889	0.1209124715125812	-25196.95642835197	-456.16848462159186
174000	-26395.403846297715	-1193.2686356310305	-25202.135210666685	1911.900952385745	421.1172880162787	419.17077287100415	418.35706942613916	322.4900546835282	473.4800602131579	452.533214090546	463.5529405845351	706.3986951739453	547.1396363449653	540.6180912762821	551.8985141479375	915.0618644015487	452.47628653785296	717.2389763384962	0.0016446503260216189	1.2074199298561843	0.0014408436911147503	0.766992866201842	9.732440886750601E-4	0.8708128582741789	0.1089360248510046	-25202.135210666685	-457.49430787428764
175000	-26382.251209015114	-1192.1296268144104	-25190.121582200703	2033.1574178947037	420.21509968874403	418.27275469580815	417.46079450340727	321.79916221399316	472.4656915424797	451.5637212789414	462.5598394602385	704.885329003742	545.9674617335471	539.4598882162724	550.7161442675807	913.1014648726574	416.76625503768514	860.6702538863157	0.0014319720236418369	1.4216511427867669	0.0014435386407004797	0.7403578782375408	9.85726020824053E-4	0.822934285246868	0.10467844111346328	-25190.121582200703	-457.67003542478966
176000	-26385.11762999687	-1193.0796127568124	-25192.038017240055	2051.9040765279756	420.88254631669946	418.93711620945714	418.1238663439987	322.3102903620719	473.2161301461336	452.28096033888454	466.87757966602123	706.004930218185	546.8346465195708	540.3167367292695	551.5908716006164	914.5517851828079	417.4282237098642	914.5517851828079	0.0012570587434456574	1.4216511427867669	0.0015616998986742834	0.7680061364024916	0.0010725526853004497	0.8875395309727255	0.09786535728845631	-25192.038017240055	-457.5719433695183
177000	-26399.136205557646	-1195.391355728878	-25203.74484982877	2040.3396088431334	419.61460245423746	417.6750331178585	422.8745791821373	321.339303662696	471.790526986564	450.91842612883295	465.4710719197646	691.7151637382002	560.8817379310851	538.6889873818164	549.9291579791876	911.7966214605907	416.17068628308505	884.876125540075	0.0011059290095013475	1.4216511427867669	0.0014006601728530344	0.7059397444049456	0.0010030082877446839	0.7777121058579277	0.11151201726230323	-25203.74484982877	-458.38535870771415
178000	-26396.616609796565	-1195.5266150978912	-25201.089994698676	2149.826957099861	419.6890344289924	417.7491210483999	422.94958941728663	321.3963033924435	471.87421401839947	450.9984108307805	465.55363799556756	691.837861388148	504.0705179902488	538.7845409799872	550.0267053785494	911.9583575458299	373.42276058749786	855.8565747084147	0.0013994772912368108	1.4216511427867669	0.0013889303576112794	0.7646798571937194	9.714510107673334E-4	0.852025006942177	0.13206940216776022	-25201.089994698676	-458.42591761687083
179000	-26409.960080805202	-1198.6153151439466	-25211.344765661255	2195.8650009944945	418.37517055053263	416.44133019522553	421.6255181589064	320.3901513154126	470.3969810336995	471.6944407153762	464.096191986095	808.6076375575221	612.7644735401975	537.0978408553837	553.8797585732462	909.1034124642431	458.296183201323	853.1772599148279	0.0011718815988324474	1.4216511427867669	0.0014335518593539785	0.7358065252780847	0.001028181876440679	0.7963182966166935	0.12535513535865556	-25211.344765661255	-458.50801721429576
180000	-26404.43961916037	-1195.897506004486	-25208.542113155883	2165.3338306189385	419.41451129354937	417.475866831275	422.6729335175699	321.1860745951933	471.56555599271786	472.8662388644988	465.24911432700577	847.6031261954847	541.8521118578665	538.4321161859506	555.2557240710552	911.3618357233153	465.40611663428047	818.4611606313343	0.0012450098612497558	1.4216511427867669	0.0012946423586533778	0.7262738254972895	9.405050093925014E-4	0.7173183721009059	0.21709682683653553	-25208.542113155883	-458.2561368581827
181000	-26404.669239017123	-1195.3297326041168	-25209.339506413005	2148.774929639953	419.9772562920883	418.0360106740464	423.2400504697737	321.61702262443856	472.1982741056408	473.5007021549516	465.87335742091966	848.7403887535719	624.7805489748231	539.1545518010225	536.0801908097269	912.5846458576877	446.5077874544416	819.5593222643764	0.0013802578131689135	1.4216511427867669	0.0012803053139240576	0.7386169178624141	9.537504884789798E-4	0.7916592105018243	0.1620267631378908	-25209.339506413005	-459.4853902476863
182000	-26406.349250970874	-1200.3732246856912	-25205.97602628518	2434.531950502786	419.08312487458477	417.1460121677188	422.3389725647178	320.1821116672031	471.19296416124905	472.49261934174257	468.41620547990624	846.9334207915713	584.12383400519	554.5974390085751	534.9388762891832	968.2853495317796	445.5571725462731	817.8144807817347	0.0015171438269572274	1.4216511427867669	0.001334410261370066	0.7850864956653948	9.959230738319244E-4	0.8723345731976109	0.21471153763234463	-25205.97602628518	-461.88804674723343
183000	-26396.547442117593	-1198.5304619224612	-25198.01698019513	2228.1140961374467	418.84067370677855	416.90468167313963	422.0946377990576	319.99687746836105	470.9203660115212	472.2192693055809	468.1452137618027	774.700071298359	590.8120961614171	541.9308655758842	534.6293993678681	953.953848116003	438.2894793777633	858.2833100927023	0.001581208316441468	1.2711914591095625	0.0012237135199016805	0.7266666067213545	9.206467561124814E-4	0.765789197045343	0.14798587055740328	-25198.01698019513	-462.07356168899554
184000	-26391.823966067073	-1196.3213768552903	-25195.502589211785	2160.5310644218944	419.23462683723164	417.29681384834635	422.4916515428201	320.2978601081276	471.3633042551795	472.6634292716052	468.58554175295956	843.7567669576871	625.7328241152255	542.4405948700651	535.1322610494932	902.950820114662	479.6559616295791	859.0905941461687	0.0014173835545912194	1.3226472304894727	0.0013480191932174538	0.7643999812898647	0.0010197534885537651	0.7963643696369594	0.11870698751753032	-25195.502589211785	-460.4297043920622
185000	-26402.68426588968	-1197.8399720733105	-25204.844293816368	2082.6687721834614	419.6982109202812	417.7582551235264	422.9588372005368	316.37914495811145	471.88453153746514	486.48800301528286	469.10369742235804	856.8887739504297	655.7099408661065	539.3288172925716	535.7240031973699	1021.7795135092266	459.51054480144245	916.7676324484055	0.0011036533287632295	1.3226472304894727	0.0013352195747673961	0.8194619919150196	9.900729281588122E-4	0.8429056488398488	0.0809566486117183	-25204.844293816368	-460.830453805683
186000	-26396.484800082926	-1199.711391398711	-25196.773408684214	2087.1255009564015	419.39801037199675	417.45944218133286	422.6563044007163	316.1528461788674	471.5470033054913	490.8449226562746	468.76815825753846	856.2758609737584	695.5815597558072	538.9430477027945	555.3623003009485	1021.0486579511133	522.152766310249	1021.0486579511133	0.0014039177586380566	1.3385651247261658	0.0012452702553806434	0.731237474567649	9.871894300759868E-4	0.7253378257079939	0.14142361078320104	-25196.773408684214	-460.0121756920222
187000	-26396.91063446526	-1199.6674283743585	-25197.2432060909	2055.069029805083	418.98097683885265	417.04433628714224	422.2360309431156	315.83847573552987	471.0781147843998	490.35684501341785	468.3020329149547	855.4244126148806	663.841990046479	538.4071431019414	554.8100690157687	938.3000767295451	521.6335573307354	938.3000767295451	0.0014960366257588049	1.3385651247261658	0.001165436546770626	0.6970698560029965	9.144592029641134E-4	0.678951856846839	0.1033731888836649	-25197.2432060909	-459.95626358886744
188000	-26418.976410605515	-1205.0632650383086	-25213.913145567207	2056.6391105555977	419.91476237938997	417.97380562469084	423.1770710432254	334.0357781698933	472.12800954422426	491.4497064006619	449.73483289704143	857.3309023881134	599.0853102698354	539.6070944910086	556.0465777090755	897.4135917087684	566.4693364359821	871.3291369822191	0.0016222082777148496	1.3385651247261658	0.0013197180504884944	0.7587560665243137	0.001000478381836851	0.6817542782387819	0.12248187666213824	-25213.913145567207	-460.77829376974137
189000	-26402.319446192527	-1203.0365051083375	-25199.282941084188	2090.173193540854	419.3407796917824	417.40247603641296	422.59862909659086	333.57918371099737	471.48265641999154	490.77794239383013	480.0803030492373	742.7968048985548	549.3488412147794	538.8695040129007	561.0978627912467	896.1869145080294	501.94198554290995	896.1869145080294	0.0011790312409588016	1.3385651247261658	0.001307834119792114	0.7269242289375765	0.0010001390996613178	0.6498566360176256	0.08018495574927029	-25199.282941084188	-458.713607441282
190000	-26403.509371632405	-1204.7152084803542	-25198.79416315205	2178.604164597287	419.8736317435831	417.932865105528	423.1356208644027	334.0030593774876	472.08176462274366	477.8461761369396	480.6903361938718	663.591031999591	582.1068809538655	548.6834455678078	561.8108441227286	897.325690079877	559.2649794870566	897.325690079877	0.0013004092905940568	1.3385651247261658	0.0012584210848841449	0.7250210651392789	9.676577951638504E-4	0.6470954455287392	0.06254761212662623	-25198.79416315205	-459.09340574865877
191000	-26401.505347213548	-1204.6694596327172	-25196.83588758083	2137.6133914239117	419.07953193674587	417.1424358373859	422.3353517134226	333.37136511311263	471.1889244685726	476.9424338500222	479.78121479576214	662.3359936487866	605.9139381498737	547.6457299667333	560.7483008976532	938.7910166693285	558.2072512121533	938.7910166693285	0.0016361986600026167	1.3385651247261658	0.001208133623241132	0.7195727698688891	9.482323344580204E-4	0.6936587929832498	0.05166690714150477	-25196.83588758083	-460.34570513133286
192000	-26403.717981761758	-1200.7098151083176	-25203.00816665344	2139.285280002672	419.0103826213587	417.07360614836773	422.2656651785068	333.3163578891599	471.1111769551247	476.86373699115296	479.70204952995823	645.2609181528906	636.5696400877304	547.5553668627971	551.3275785070974	989.5553152446853	558.1151454271557	952.0157254254076	0.0013735134199728918	1.3385651247261658	0.0015124114416970769	0.7382394043306557	0.0011794774722834556	0.7537000063201851	0.026827778981209506	-25203.00816665344	-458.31095373326843
193000	-26388.921448572757	-1198.4499483367767	-25190.47150023598	2024.015086549718	418.8389727751327	416.9029886036483	422.09292365291043	333.1800039752236	470.91845358179916	476.66866034575565	457.7763967649566	688.2012128483542	674.4556162538149	547.3313715034292	551.1020400016771	946.8855566902992	557.8868302463824	946.8855566902992	0.001319042110741905	1.3385651247261658	0.0012754176702680356	0.698274893829208	0.0010208259832697293	0.6464015696165045	0.08424186887917519	-25190.47150023598	-457.2777191506414
194000	-26401.984891766573	-1196.154301624671	-25205.8305901419	2084.771122975027	419.9565403480061	418.0153904845201	423.21917358397184	323.9241711081034	472.1749822894877	465.122998387957	458.9978591643643	694.0847489561643	676.2552332308919	548.7917890676204	545.9312422865571	941.4894758743184	570.9686859635908	941.4894758743184	0.00110546319663316	1.21077452657982	0.001410163813037058	0.7680995432649983	0.0010655925885618674	0.6998875961867015	0.09029484025282764	-25205.8305901419	-458.4056644040976
195000	-26392.291782380285	-1192.475413862412	-25199.816368517873	2078.550533608431	418.70346409395995	418.2812507382817	421.9563622077384	322.957638507871	470.7660954137854	463.73515338854895	457.62829050018706	728.3372460885123	674.2374068773987	547.1542911524164	544.3022797384698	884.0998276546495	569.2650160991043	884.0998276546495	0.0014250798652590468	1.21077452657982	0.0014389804137215825	0.7651352734047713	0.001100487657836923	0.7044098182691595	0.07600419171961906	-25199.816368517873	-457.4054346672847
196000	-26390.7464489001	-1192.2549736034437	-25198.491475296654	2054.962787494848	418.51368465488116	418.0916626695179	421.7651083763214	322.81125634307364	470.55271832669035	463.5249631110893	457.4208681888726	728.0071235892347	626.9213262164462	546.9062907335779	535.6013242509122	946.7121622151844	543.6547747549741	851.9663245408894	0.0012598360559954373	1.21077452657982	0.0012765868859473987	0.7143432952418548	0.00102336820670346	0.6198087348995875	0.03749590972530595	-25198.491475296654	-457.716412142682
197000	-26397.354943490318	-1193.028984716954	-25204.325958773363	2059.7312912467605	417.9948687221231	417.5733699018033	421.2422617738561	322.4110791703666	469.9693915289734	462.9503483615348	456.853820459984	727.1046400893441	626.1441550400841	546.2283112367016	534.9373591027789	945.5385581694815	542.9808260421729	945.5385581694815	0.0013321625852947888	1.21077452657982	0.0013574016732521073	0.7259739979160229	0.0010559763463577568	0.6583946712137392	0.16710051167304477	-25204.325958773363	-458.72631531880955
198000	-26392.761377231916	-1195.1171999981086	-25197.644177233808	1944.0110924341473	419.62871276846295	419.20556640797065	422.8887991190873	323.6713085693229	471.80639181239565	464.7599128490939	458.6395550477987	729.9467218376392	695.5386832716478	548.3633897772223	537.0283039557787	890.1812273253934	507.9385883478367	890.1812273253934	0.001333325096692686	1.21077452657982	0.001241050132533126	0.6792222723989569	9.93616787581074E-4	0.6231469142515835	0.09334265967765092	-25197.644177233808	-458.50543331184025
199000	-26377.649905635823	-1193.2739410663585	-25184.375964569463	1936.0705140111472	417.56177307822566	417.1407109840875	420.80580141931284	322.07702044289977	469.48244369428204	462.47067314487697	456.38046201866143	726.3512675581383	692.1127105800631	545.6623494991969	534.3830962222472	943.2677662660026	564.2360952669429	943.2677662660026	0.0013343509096485687	1.21077452657982	0.0013280612055557878	0.7075410527863544	0.0010444961205769761	0.6797304929196005	0.053286719052662745	-25184.375964569463	-458.33484554550193
200000	-26382.279322265214	-1192.8515566526546	-25189.42776561256	1937.2544869977928	418.1649041805167	417.7432338993716	421.4136182340311	322.54223225319146	470.1605696196612	463.13867118697476	457.03966328867295	695.2028996750961	706.6110177552504	546.4505105703266	535.1549654081984	999.8650716490041	633.1853082017789	840.745342698064	0.0015513544880370648	1.1602969031676649	0.0013713128236054134	0.7184849089029925	0.001043520021115813	0.6819778962258985	0.022563554821084516	-25189.42776561256	-458.55797694012614
201000	-26383.288204215853	-1190.912229543093	-25192.37597467276	1837.1680705280776	418.7635110888967	418.34123718286384	422.0168757064741	323.00395442676654	470.8336088015929	460.044234773541	457.6939197724504	688.2111719475957	634.9900607650009	539.4675199607124	537.9343824158448	1001.2963877000484	511.80745534665357	1001.2963877000484	0.0013353981088383904	1.3385280264308232	0.0013508156685254377	0.6798749484057518	0.0010491495637486206	0.6391911348426158	0.039727724987225946	-25192.37597467276	-457.8542542748007
202000	-26382.063618073033	-1191.8177361719268	-25190.245881901104	1893.9411969283499	417.7903526765687	417.9191269570597	421.59105672697973	322.67804041203334	470.3585332812694	480.3131281408701	457.2321023214017	606.9690632885482	645.9314379108167	538.9231921813185	537.3916015865906	1000.2860702683862	511.2910368314734	978.7041549259901	0.0011212566180396797	1.3385280264308232	0.0013708663181189672	0.7251349046528716	0.001066651064982942	0.6696875983301203	0.08361384040625085	-25190.245881901104	-458.01242503689576
203000	-26390.199633045122	-1192.7672297126803	-25197.43240333244	1930.730131565049	417.9537699135343	418.0825945636352	421.7559605960575	324.4913833457967	470.54251237844	480.50100094304526	457.4109470609575	634.1381116721689	683.4721579094034	539.1339901052982	537.6018004342596	1058.7334853472692	538.9618501205626	887.5795448470262	0.0014272482847801852	1.3385280264308232	0.001215792600853098	0.6925413333743905	9.626670533685798E-4	0.6190110865766794	0.12337559896532485	-25197.43240333244	-458.4606731088459
204000	-26388.03154404267	-1194.5160204852523	-25193.51552355742	1939.637913274914	418.853037763088	418.9821395918493	422.6634092256036	330.30626105402047	471.5549299798357	481.5348451931302	458.3951108329721	635.5025209850013	684.9427141812134	540.2939888869902	538.7585025620876	1003.4895301254385	537.4760145894395	889.4892578489392	0.0014319741451281017	1.1861035897788343	0.001308002434107494	0.7111081523496883	0.0010274599505233786	0.6495176624187402	0.1037677059643862	-25193.51552355742	-457.37391944608345
205000	-26378.53571410393	-1190.6520669901352	-25187.883647113795	1850.3658432263435	417.3626302514813	417.49127269635846	420.2025116456481	329.1309301187722	462.31031582498036	479.8213965950036	456.764000503397	633.241208196202	661.702244381102	536.4109550907865	536.8414346486045	999.9188067483202	518.3547569492016	823.3695864902128	0.0012281441601382657	1.277151053627025	0.0012151792648467817	0.7353145335343562	9.772236232346609E-4	0.6600124074770857	-0.04917011791390545	-25187.883647113795	-456.1927845440064
206000	-26386.490227178445	-1189.6142678434735	-25196.87595933497	1758.0323908016155	417.04778289626984	417.17632829668116	419.8855219588495	328.8826424299494	461.96156112181785	460.0494844719542	456.41942979416115	632.76350773823	661.2030736684405	536.0063008206737	536.4364556360724	1013.5756271635693	517.9637237985133	766.555425444532	0.001549646680552284	1.277151053627025	0.001345805483271791	0.7233302884750777	0.0010640751797076934	0.634050386721068	0.025064698823671162	-25196.87595933497	-455.64494667050496
207000	-26401.984126460735	-1195.879856083189	-25206.104270377546	1834.6842608647455	420.3725558404796	420.5021260257883	423.23291782169105	331.50454849495134	465.64439403131394	463.7170739945449	460.0580799288119	581.542345252236	762.2895709177146	540.279430471474	540.7130145512177	1021.6560173737771	522.093015082615	786.5374161874465	0.0010472608387796071	1.4703370093802355	0.0013906608081992156	0.7323458662328051	0.0011206269725128346	0.6585607195821266	-0.027945392364885416	-25206.104270377546	-457.6918179672138
208000	-26391.224423544354	-1187.792269579564	-25203.43215396479	1894.618018518188	418.3876266002418	418.5165849767016	421.2344824282677	324.39500264836664	463.44569870635956	461.5274791540136	457.88576224924174	578.7963990921218	758.6901664422782	537.7283209269946	538.1598576948811	1018.5706150228432	553.7532668014031	782.823517422552	0.0012657752765834933	1.4703370093802355	0.0013516656748282876	0.778203839062146	0.0010887692991800922	0.6845841497995321	-0.07363887458566175	-25203.43215396479	-455.587061115518
209000	-26388.576004258844	-1194.3470801611472	-25194.228924097697	1920.4994215299903	417.24468059284607	417.37328668245004	420.08375941625854	323.50882449795415	523.211079368523	460.26668424502236	456.63491573626357	577.215250436238	756.6175862762922	549.4161450258168	536.689719426952	1015.7880967463088	546.0303511369706	780.6850100747033	0.0012688145451957625	1.4703370093802355	0.0013548178349119815	0.7546061398319298	0.0010964329064099383	0.6547345256329627	0.0879927871467429	-25194.228924097697	-455.7079697607012
210000	-26394.247111791898	-1193.0178150348318	-25201.229296757065	1805.2741355854412	417.9349436334026	418.063762480735	420.7787192481038	324.0440169047874	524.0766464740992	461.028120149927	457.3903434745215	566.6403125544102	662.5911001724529	542.3250872827837	537.5775847366804	988.7831680463148	578.350315651188	919.408356411099	0.0014472432501645904	1.4703370093802355	0.0012654944505938875	0.7252281595742637	0.001056691547542764	0.6183259682375165	0.14877024520431606	-25201.229296757065	-455.9226704143549
211000	-26395.808446334675	-1194.6591502454764	-25201.1492960892	1865.2066274052163	418.832629255505	418.96172479381266	421.68251303732814	324.7400334962091	525.2023146614239	462.01836593135306	458.3727756479502	567.8574035615932	675.0691889231103	543.4899514339522	538.7322516912722	921.8685720163553	529.1510209113612	723.2377819720693	0.001343042243270992	1.4703370093802355	0.001314633227609235	0.7191934123141771	0.0011078102038222179	0.612113891305087	0.1739971392132239	-25201.1492960892	-455.894802265682
212000	-26393.061439724766	-1193.0970945395854	-25199.96434518518	1876.574003420207	417.69470088202434	417.82344568004646	420.5368418009711	323.8577457461423	523.7753899809535	460.763106023363	457.12742046163606	625.4357418454495	684.6981290350535	542.0133409856744	537.2685674601788	919.3639428842309	539.9874057814068	891.609625507012	0.001355941706379649	1.4703370093802355	0.0012439876087128872	0.7114915009449635	0.0010751095911310715	0.604089153151991	0.05359087449820483	-25199.96434518518	-456.2010770255297
213000	-26381.485483831893	-1194.7016021910413	-25186.78388164085	1966.0241051139963	417.4246257211905	417.5532872747473	420.264928954229	323.6483441602832	498.366047396468	460.4651834744229	456.8318486927292	625.031344427399	684.2554134417475	536.1329253559054	536.9211776214727	959.059210656516	619.7858880775395	785.2905949134389	0.0016873175287005701	1.4703370093802355	0.001174261564589977	0.6876733288990667	0.0010221450258748284	0.6181051662801955	0.0759815585404177	-25186.78388164085	-459.8650077812706
214000	-26392.558894420126	-1193.9423669738032	-25198.616527446324	2039.072239039296	417.88542356693705	418.0142271508462	420.7288622297762	324.0056217394649	498.9161970208145	460.97349408072614	457.336148436383	570.8203834392377	784.6077224681051	536.7247660902917	537.5138885128251	984.8836733952259	596.4797171097645	857.0609712592338	0.0012757799276164996	1.4703370093802355	0.0012979180034458518	0.7026450323220337	0.0010549044254153795	0.6471913744979787	0.03100802647449974	-25198.616527446324	-459.22609198618017
215000	-26395.729897541038	-1195.6542013236744	-25200.075696217362	2257.3761881808746	417.7261092427438	417.8548637216716	420.56846387516845	323.88209808022447	498.7259905855697	472.9617104159885	457.16179394754886	588.9143965314244	784.308599210838	536.5201455446467	543.2901733911065	1148.141983233953	620.4049154564848	963.8436161705736	0.001221112657878883	1.4703370093802355	0.0013183979402329078	0.6843330014437137	0.0010819626822605186	0.6668828394653589	-0.055217926325445345	-25200.075696217362	-459.75700689934547
216000	-26387.867680955	-1192.1750571660846	-25195.692623788917	2025.1589786176582	417.68243776074166	417.81117877893814	420.5244952371197	320.4442563094517	478.9221195763678	472.9122642876112	457.1139996330094	606.4011454810039	784.2266030939644	536.4640546531234	543.2333747220641	1031.8013928757837	644.2327324755637	982.9868232995788	0.0012971428355618056	1.4703370093802355	0.0011834850568320308	0.6706758254003627	0.0010269976832536038	0.6879212144995425	0.09430714083479867	-25195.692623788917	-458.7023569437457
217000	-26396.65876926812	-1193.0296501858675	-25203.629119082252	1970.7261839557493	418.06703912972813	418.19589869246323	420.9117135684137	320.7393209052273	479.36311035351054	473.3477211989206	457.53490952566443	585.412777166162	852.4850359185402	536.9580299587114	543.7335832075283	1032.7514740674892	644.8259410197975	983.8919561080432	0.001421997728329606	1.4703370093802355	0.0011159584989366932	0.6516692166221658	9.704835149203615E-4	0.691160205860392	0.09897670363579159	-25203.629119082252	-459.2305472197064
218000	-26402.417048842508	-1195.535972068983	-25206.881076773527	2098.4665430770715	417.56396800115516	417.6926725037693	424.99165000932675	320.35336679489757	478.7862800407841	468.95519798296897	456.9843456644814	581.8960785036238	796.7783640429834	536.311894155492	543.0792942018305	1031.5087368962545	644.0500049054431	982.7080128873973	0.0015111792451503747	1.4703370093802355	0.0011973923940238938	0.6944628089454354	9.940896796964392E-4	0.6713609520220422	0.12293697778726805	-25206.881076773527	-459.06479338711887
219000	-26391.169763292033	-1198.6016221421885	-25192.568141149844	2171.864193412483	417.16281064275626	417.29139149782833	424.5833568118187	320.0456005118228	478.32630587141745	468.5046686201726	456.5453168042711	581.3370458485014	850.2082960309505	535.7966546252059	542.5575531710946	958.0085528678449	643.4312604292818	897.5257121649379	0.0017265974659733915	1.4568035864066562	0.001140097496890551	0.6367942678230902	9.814684082602334E-4	0.5878125467957965	0.15412159258808902	-25192.568141149844	-461.62652329391665
220000	-26374.257383634453	-1193.7308569627496	-25180.526526671703	2155.307839636389	417.4442977565689	417.57296537357877	424.86985105491226	320.2615562731663	453.8259371440037	456.35642223336725	456.85337787844486	581.7293120884765	889.09079137599	536.1581917758176	542.9236523434636	989.4718720490193	608.4724557802069	856.5486818061762	0.0013779440310739298	1.4568035864066562	0.0011338411306715832	0.6735308762177659	9.789808017348165E-4	0.6558859811323439	0.1555152561105701	-25180.526526671703	-458.50500902527205
221000	-26388.41754550073	-1195.6263569174466	-25192.791188583284	2001.367154604906	418.2532673477756	418.38218431108163	425.69321070210606	320.88219443171795	454.70541108776916	459.03235729826645	457.73871873069726	582.8566512959402	937.0753869901415	537.1972182412742	543.9757896644261	1004.3362548160153	605.116903021619	771.4651382138786	0.001744934678976438	1.273419730643808	0.0012122928287358426	0.7063865251813014	0.0010424793085298796	0.7033807062765117	0.11302105303866736	-25192.791188583284	-460.23236926480956
222000	-26383.50302765654	-1194.1512526201577	-25189.351775036383	2193.7867814844644	417.32068787792156	417.4493173950253	424.74404238771507	320.16672328031177	453.6915542591042	458.0088526759843	456.718098534823	581.5570555980673	943.3350954258776	535.9994293987116	542.7628866385738	1002.0968858852935	598.7477093538773	1002.0968858852935	0.0013472157399930828	1.273419730643808	0.0011692238737063918	0.6738770587736795	9.963498077301778E-4	0.676729948346136	0.01607068104144926	-25189.351775036383	-458.81012536485537
223000	-26393.417553054707	-1196.1422031644286	-25197.27534989028	2114.6432909158293	418.98629266570015	419.11543556722444	426.43927516943694	321.44456845471404	455.50232196580777	459.83685152679914	458.54094574484975	583.8781583957649	859.3390617058174	538.1387032036905	544.9291546642753	1006.0964416692061	601.1374232605672	1006.0964416692061	0.0016927247393943993	1.273419730643808	0.0013196002933927031	0.6952090848040519	0.0011171786674336868	0.6787680034887024	0.09232631733543577	-25197.27534989028	-459.5060101495308
224000	-26387.87775681469	-1192.9953799405016	-25194.88237687419	2111.7930458158125	418.4215574062005	418.5505262410518	425.8644943259123	321.0113058755827	454.88836817662434	459.21705539451455	457.9228963133543	600.0602367022676	876.6966976104011	537.413367063773	544.1946659400493	1024.4145890693724	649.4288114292755	1003.0977940097523	0.0012954976908843858	1.273419730643808	0.0012502643510672402	0.7159223781621344	0.0010304806891324467	0.6410319625276969	0.017436664875419887	-25194.88237687419	-457.3712192552696
225000	-26394.62608829787	-1194.0582229110175	-25200.567865386853	2176.9593005812703	417.06103924991083	417.18958873628856	424.47977509624064	319.96752191587143	453.4092764017508	457.723888681463	456.43393762184434	566.5405480717479	873.8460754243642	535.665941219236	542.4251903705849	1025.723603393028	461.1985954106613	1025.723603393028	0.001516914499459872	1.273419730643808	0.0013589330923877464	0.7195784533566172	0.001117738202641854	0.6463556451333948	0.026753135715619228	-25200.567865386853	-457.992139308195
226000	-26404.174862410182	-1192.2101746845883	-25211.964687725595	2055.055920863272	417.17984559130434	417.30843169700813	424.60069478024053	320.05866965461	453.5384371053736	457.8542784696831	456.5639599473874	529.6328483851219	874.0950041071993	535.8185340166831	542.5797086455682	1026.0157967583427	504.2481139729254	979.3910387232465	0.0012349717595785434	1.273419730643808	0.0012969509858916262	0.759765063759469	0.0010551763772600543	0.6852096017532409	-0.04986648334237222	-25211.964687725595	-456.5450021179785
227000	-26395.952228402486	-1192.6895374341632	-25203.262690968324	2142.1588044352097	418.25519458641713	418.3841121437503	425.69517222271855	320.88367300131387	454.70750629157806	459.0344724398942	457.7408279114623	571.4436639788281	654.5828762746735	537.1996935530481	543.9782962106832	1008.5466719944538	481.51267536811633	1008.5466719944538	0.0012048696682679944	1.273419730643808	0.001296187756034651	0.7658470198605397	0.0010555926944528426	0.709376110500186	-0.10904564440095403	-25203.262690968324	-457.2931546551279
228000	-26411.320531894515	-1195.1925916189114	-25216.127940275604	2036.1827806755514	419.4703028014466	419.59959488797875	426.93189494023966	315.5196431440059	456.0285151719981	460.36805195226583	459.0706491487087	603.2994028691634	649.561815302045	538.7603573994185	545.5586531436722	1011.4766854461527	482.9115581914586	985.6322680821424	0.0012217636443805691	1.1784887561237347	0.0012209869890378057	0.7034275196776307	0.0010245244321128966	0.639575683189013	-0.07921897466196748	-25216.127940275604	-456.9890584369032
229000	-26397.753148267086	-1195.3713162235956	-25202.38183204349	2063.1486512943197	418.7956728661725	418.9247570135218	426.2452646001979	315.0121960255558	455.2950890256917	459.6276465719168	458.33233036844445	615.8651327367411	648.5171314651031	537.8938744502963	544.681236562807	1009.8499375064855	521.4067582455793	1009.8499375064855	0.001248684367546799	1.1784887561237347	0.001137934172712895	0.683308147503506	0.0010009155442235876	0.6187709119722917	-0.06055506374041229	-25202.38183204349	-458.00535733440444
230000	-26391.470442612354	-1196.6458566532658	-25194.824585959086	2015.543601914942	418.881005885277	419.0101163345696	426.33211553411144	315.07638231849825	455.387859097226	462.1978272263773	458.4257193025657	631.2958760599242	648.6492720968109	534.7188992646077	544.792219787747	993.8323211091829	498.23219577376597	993.8323211091829	0.0013963032424588447	1.1784887561237347	0.0011586595505053711	0.6699587400439397	0.0010101328278833421	0.6293955114348083	-4.46080374631931E-4	-25194.824585959086	-457.95897654527965
231000	-26386.74098029522	-1197.4583210265469	-25189.282659268672	2020.2943823244707	419.86833837205256	419.9977531439074	427.33701081918883	315.81903988403127	456.46124084777745	463.28726055881805	459.50626150687106	632.7838855863627	634.1768405005946	535.9792699501226	546.0763340101198	986.0871478898414	499.40656468983883	937.9061765360104	0.0011665120249871941	1.3194514420516161	0.0011512615476437739	0.705148403583746	9.84156834506839E-4	0.659591259651917	-0.09372475591389033	-25189.282659268672	-458.1179876708135
232000	-26383.361018560303	-1197.0495667553932	-25186.311451804908	1963.7906442815342	420.01064844018634	420.1401070758511	427.4818523172679	315.4640699828488	456.6159537049968	463.44428702542734	459.6620064426204	632.9983611960762	634.3917882380937	536.1609346279611	546.2614209842902	986.4213720176864	499.57583342423067	986.4213720176864	0.0015175393133746076	1.3194514420516161	0.0012389171543223062	0.697352145478597	0.001027145661837923	0.6562273927518333	-0.09175664684167836	-25186.311451804908	-457.18427241618986
233000	-26390.71675840213	-1194.5994784488921	-25196.117279953236	1894.2577427304534	418.94645535886434	419.07558598145397	426.3987292314217	316.5833071807086	455.4590127070514	462.27004488260945	458.49734757309056	631.394515010331	632.7548488490183	534.8024482199968	544.8773426830292	1095.0567032497136	548.5500482274749	911.6072062300018	0.001462543721861816	1.3194514420516161	0.0012362826340805598	0.7168080069082637	0.0010520113854115007	0.6910787636826431	-0.030612513567745574	-25196.117279953236	-456.88650538225204
234000	-26371.583256638914	-1194.2085024938551	-25177.37475414506	1947.6525224550646	418.9679420290729	419.0970792744351	426.4205981093062	316.59954391222374	455.4823720110253	462.2937535066463	458.5208627053294	631.4268975870111	632.7873011936704	534.8298768416851	544.905288019758	1095.1128658498294	548.5781819276849	846.4945970949677	0.0012490806294358776	1.3194514420516161	0.001230660743032527	0.7084327087593829	0.0010307724582084353	0.6747304779607083	-0.06352837340884958	-25177.37475414506	-456.48351636973933
235000	-26385.58759909374	-1194.336149533266	-25191.251449560474	1920.2375454918965	418.0213335227377	418.15017899776933	425.45715120811394	315.8842246925295	454.45326346934735	461.2492554541804	457.48488905334324	644.0603543269548	638.0927515428848	533.6214919986618	543.6741389769735	1012.4197664926144	547.338734415573	871.9458843968857	0.0012686144053065498	1.3194514420516161	0.0012233853345425551	0.7025908275910797	0.0010444495514108391	0.7186167920884428	0.003840972369904112	-25191.251449560474	-456.0246233602548
236000	-26388.13663847165	-1193.9164644694854	-25194.220174002163	1856.7439424152637	418.86550060553384	418.99460627568004	426.3163344444416	316.5221324811411	455.37100248151	464.4870184502044	458.4087502375582	645.3609926122666	639.3813386398253	534.6991061348152	544.772053784393	1051.7858501501987	548.4440496367821	862.153619557869	0.0015473509113648734	1.3194514420516161	0.0012869692578745776	0.6803205844540354	0.0010943882983426945	0.6824787574313207	0.009600860846210419	-25194.220174002163	-456.1373379223534
237000	-26384.373882750282	-1194.896530818957	-25189.477351931324	1911.651179084219	418.38544593272104	418.5144036370403	425.8277404968603	316.1593718132739	454.8491094698186	468.3284171153927	457.8833757144913	715.2561977381256	638.6485544910245	534.0862965239073	544.1476997383832	1079.5206791886505	528.599540001176	923.7860744181095	0.001247377035632655	1.3194514420516161	0.0011310536187372254	0.7360368624979523	9.469313807680868E-4	0.7568953339789608	0.030109246999726665	-25189.477351931324	-456.77826530509685
238000	-26381.582997659607	-1193.8809553917163	-25187.70204226789	1854.1677071497159	418.54550900047116	418.6745160405547	425.9906507872149	316.2803259225584	455.0231225587845	468.507587026504	458.05854963246844	746.5368765184288	638.8928843257253	541.4767212979147	544.355876076676	1199.3664672511006	528.8017680299146	874.3547284187474	0.0011316670657190318	1.3194514420516161	0.0011785230638088266	0.6911515481238665	0.0010155813745980405	0.689412980870662	0.0512198416670019	-25187.70204226789	-457.2712842938935
239000	-26385.317676701667	-1194.1910917708906	-25191.126584930775	1880.845666154952	418.3975481147706	418.5265095493094	425.8400579540935	316.168517012543	454.8622663967178	468.3419639436057	457.89662041031954	746.2729667282566	723.6058796441332	541.2853027459372	544.1634397087577	1030.806932102614	541.8041766782742	1030.806932102614	0.0016300148526325249	1.3194514420516161	0.0010884637352873803	0.6690434952964464	9.60280563142423E-4	0.6636788265120734	-1.8194632451013328E-4	-25191.126584930775	-457.79855699834627
240000	-26388.58309100761	-1193.2471771270511	-25195.33591388056	1879.8605769947894	417.151292615795	417.2798699207	424.57163390070053	315.2267649523189	453.5073956444209	466.9469420306053	462.3421829016808	744.0500885285334	737.9243638609288	539.6730089165367	542.5425729466692	1088.0955065073267	529.5822067710243	903.5214686625	0.0014519727549252713	1.3194514420516161	0.0011884619506406888	0.7590474012721855	0.0010157852618024323	0.7072968125436878	-0.06298708948556192	-25195.33591388056	-456.5845619553455
241000	-26380.87593327595	-1195.4161525720845	-25185.459780703866	1916.2492497541448	419.1292733707522	419.25846034279505	426.58479923381094	316.7214564121326	455.657763908152	469.1610357689491	464.5344425354697	814.02506912158	717.0317380377761	542.2319433954713	545.1151138617512	1093.2548623801833	512.8094721685429	896.014242914451	0.001444605034092904	1.3194514420516161	0.0012127171925585866	0.737116367853154	0.0010283066384672497	0.6772985092852776	-0.019744281245877224	-25185.459780703866	-457.56961561622734
242000	-26382.216419990276	-1193.929226769751	-25188.287193220527	1905.0047089124325	418.40652806927557	418.5354922716791	425.8491976451935	316.17530285273614	454.8720289837038	468.35201584172967	463.7334006921824	727.0639816077603	715.7952905916012	537.6921130724135	544.1751189429068	1099.9347035477283	507.95078565523755	915.8635450925328	0.001507469864302039	1.3194514420516161	0.0011671350884818908	0.7327244124704667	0.0010358960579034558	0.6465707290212607	-0.023628338762214634	-25188.287193220527	-457.6146728583907
243000	-26388.038660002265	-1194.820832471847	-25193.217827530418	1901.6601856263171	418.89637230786735	419.0254874935068	426.3477552966192	316.54546115595883	455.40456475393273	468.9003331389084	464.2763108031212	727.9151827209971	727.4814105016568	538.321609425972	544.8122051949528	1069.3499429570295	519.6314480492558	915.7618701320719	0.0010779366645393426	1.3194514420516161	0.0010885399253354557	0.7613028656927455	9.685171978239775E-4	0.6341105700832772	-0.036011166679212746	-25193.217827530418	-457.77570843068725
244000	-26385.136929649372	-1194.145786430308	-25190.991143219064	1901.534583974196	417.16130828896667	417.28988868097275	424.5818277339651	315.23433344918936	453.5182842163515	466.9581532818769	462.35328359411386	798.6749372653944	712.8413024979056	541.1583469997087	542.5555992255962	1022.4287682450911	517.4791404901515	815.698283068484	0.0011353289602216972	1.3194514420516161	0.001209173242938042	0.7443805822500602	0.0010573747525324697	0.6276462951429003	-0.03716545899580797	-25190.991143219064	-457.3528683521524
245000	-26392.14963295243	-1194.2905598197005	-25197.85907313273	1911.2585949043853	418.0953201264434	418.22418840614614	425.5324538951198	315.9075791626307	454.5336982481744	468.003658783239	463.38847892837055	825.3449736368328	715.4503664286813	542.3699845413593	543.7703651736762	964.6187404147493	581.8924177608712	890.884563413985	0.001576695513489771	1.3194514420516161	0.0011698726000338817	0.7845733591492143	0.0010238961149212627	0.6770887499905469	-0.025985928686098548	-25197.85907313273	-457.91922301095616
246000	-26392.895355364202	-1193.1192238877172	-25199.776131476487	1933.5460063037567	417.2337769495349	417.3623796783411	424.65558547646435	318.40676805575373	453.59706875831966	467.03927257850705	462.4336029394262	823.6442362776644	834.833642520217	541.2523562469305	542.6498512014587	962.6310102151597	636.0001592136639	877.3418053490074	0.0013447967536488093	1.3194514420516161	0.001222942409601912	0.7601374149767537	0.0010529124233097063	0.6623583525030011	0.035087895181985206	-25199.776131476487	-457.58846635808186
247000	-26388.163406222935	-1192.6014795070641	-25195.56192671587	1880.0867725496344	417.9885424906344	418.1173778585833	425.4237768848791	318.9827579919913	454.4176145912711	467.88413502435134	463.2701338432686	777.5523069909511	839.7272890221101	542.2314683181554	543.6314913063516	964.3723858070789	637.15066770753	863.6004102910562	0.0013296620859508746	1.3194514420516161	0.0011663033613099412	0.7346641514756117	0.0010045633472873052	0.6455070976598994	0.026113981388619787	-25195.56192671587	-456.95819646376935
248000	-26386.0369910725	-1193.0155562490258	-25193.021434823473	1987.4623404499712	417.1929041445296	417.3214942752324	424.61398562070366	318.37557648291835	453.5526337543325	466.9935207574117	462.3883022961776	847.9324151555159	778.3361608972943	535.768335180801	542.5966924622106	962.5367095335125	659.8331037067655	846.7734823102862	0.0013500425655671817	1.3194514420516161	0.0012596897669863445	0.8173089297365008	0.0010293346834264678	0.7471703121193843	-0.04890370925905766	-25193.021434823473	-457.1482627906442
249000	-26387.9180621096	-1193.0782348313178	-25194.83982727828	1930.3048039840853	417.4869582500373	417.6156390161643	424.91327039877	318.59998021660624	453.87231563936535	467.32267631269553	462.7142119108383	848.530071552335	778.884763093792	536.1459659530309	542.9791361314782	1073.781048038426	672.9882291652865	1073.781048038426	0.0012599874961825746	1.3194514420516161	0.0013125095007259148	0.8204257447893639	0.0010251338841369873	0.7484417081254008	-0.058002295469591056	-25194.83982727828	-457.6998957317114
250000	-26379.61746212269	-1193.2906525754015	-25186.32680954729	1867.2408127647789	417.92091688623697	418.0497314101465	425.35494834746163	318.9311503530042	454.3440951936998	467.8084369029854	463.1951822127435	843.6454697679783	779.6943782515101	536.703265211346	543.5435381582822	1074.8971944233024	660.0832887227434	1074.8971944233024	0.001445692914605302	1.3664082517568115	0.0013027421897515688	0.8400694797877247	0.0010064621141848043	0.7715150557193133	-0.04366269720680186	-25186.32680954729	-457.9151671067672
251000	-26391.921789797318	-1196.4379929508248	-25195.483796846493	1889.6382124614677	418.9197575803041	419.04887997391637	426.37155654931416	319.6934032068497	455.42998812954465	468.9265099281119	450.7837039058228	898.4701964362264	958.0404539929993	537.9859984756341	544.8426198337218	1164.4386519525215	715.8659565902464	990.4727373791758	0.0012283040911194982	1.3521034313707494	0.001270147867278555	0.7720685200888356	0.0010249606224718147	0.6958256791339367	-0.09170551463979291	-25195.483796846493	-458.65487451791967
252000	-26399.682850131085	-1196.4886228041535	-25203.19422732693	1866.5163850305848	418.6649215367135	418.7939653829684	426.1121874491357	319.4989282493882	455.15294228912455	468.64125392296427	450.5094844794534	914.3502002393773	957.4576616217215	537.6587324040823	544.5111827622885	1211.4435382473478	715.4304831020243	855.2648667669006	0.001440158789583521	1.3521034313707494	0.0012950703709327677	0.822370015160957	9.973301695261562E-4	0.7446576330887726	-0.1115637938096854	-25203.19422732693	-459.08368553969405
253000	-26388.217614367637	-1198.1945988602952	-25190.02301550734	1917.2398369709263	419.01779996090784	419.1469525738321	426.4713429204972	319.76822303032804	484.23693772095396	469.03625569810646	450.88920360276603	846.4124722832455	751.8220262562875	538.1119066646548	544.9701327202265	1212.4646228063502	654.855960095358	855.9857404368171	0.0011876092579889686	1.3521034313707494	0.0012870259944185827	0.8637837654747895	9.763134439344375E-4	0.7827217144883309	-0.0556503447401266	-25190.02301550734	-458.6208401695408
254000	-26391.997037761463	-1195.546164019761	-25196.4508737417	1961.5418034885965	417.7648240629596	417.89359047484135	425.1960789248034	318.81203005612946	482.78893906333803	467.6337111672812	449.5409236375425	780.0484951172496	749.573876228929	536.5028073626379	543.3405254780905	1208.8390275461177	676.7566679443551	938.112554618307	0.0013429254012858186	1.3521034313707494	0.0013537201306696362	0.8145737533324011	0.0010973131236682913	0.6925396196302451	-0.042177554508225044	-25196.4508737417	-457.3447762008161
255000	-26392.856677101157	-1196.5185541550625	-25196.338122946094	2007.5045196360566	419.4106635711111	419.5399372752199	426.87119483954126	320.0680320087048	484.69094963062605	469.4760157196306	451.3119492721518	783.1716489295455	751.5234331215819	538.6164307835953	540.7933457544683	1213.601407995437	659.4495050288097	766.2695742682527	0.001437147065975981	1.3521034313707494	0.0013075618412673607	0.8601302976094397	0.001023695011033034	0.7734754180526323	-0.09227631312950878	-25196.338122946094	-456.9527814306753
256000	-26390.318814844573	-1196.0941067807494	-25194.224708063823	1983.1507991326291	417.34985526031636	417.4784937675956	424.7737286032898	318.4953517750477	482.30938133987024	467.16920724061873	483.5061197834641	779.3234715151934	793.3670969140593	536.0773363593239	538.136113790302	1042.350310217882	667.160994106858	898.9315280816986	0.0010543424214099857	1.3521034313707494	0.0012259387455774862	0.7624504959970951	0.0010038799767205502	0.6747070571747825	-0.06208792445020187	-25194.224708063823	-458.1912095587757
257000	-26388.096750870594	-1195.8531025076936	-25192.2436483629	1954.022110752885	417.6595289970902	417.7882629541862	425.08891085664874	318.73167543608685	482.66725506743495	467.5158469537716	483.8648814913673	861.2945560970034	735.7665966876276	536.4751059280868	538.53541097263	1043.1237345081363	667.6560277949512	1043.1237345081363	0.0016744626665952166	1.29538863466012	0.001398681245819334	0.827936423283444	0.001115216845405086	0.7466813487170468	-0.006659534906765289	-25192.2436483629	-458.1559032919547
258000	-26384.48381225698	-1194.1380121154048	-25190.34580014158	1886.0595475537102	417.918167495477	418.0469811719498	425.35215005018244	318.92905218963784	482.96615004146054	467.80535931547564	484.1645181036854	831.5958515844914	785.151279139597	536.8073217790032	538.8689026814305	1107.1358146608652	668.0694783221844	1107.1358146608652	0.0014701500190741255	1.29538863466012	0.0012003065537376718	0.7223216672139992	0.0010268846717977514	0.6800924334410772	-0.04132288469947571	-25190.34580014158	-456.33459666957896
259000	-26388.551239324344	-1195.0411251072908	-25193.510114217053	1859.279188828798	418.3330163785057	418.4619579226186	425.77437831893576	319.24563895555707	483.445569180107	468.26972900763303	484.645126809311	832.4213400102007	741.8417276054358	537.3401866677834	539.4038140104019	996.5132262641723	635.4350953712392	996.5132262641723	0.0015359530583882106	1.29538863466012	0.0012480620463831017	0.6916009385934446	0.0010811798760746408	0.6178312514736544	-0.05904435869539031	-25193.510114217053	-456.7367496021494
260000	-26377.229534560964	-1196.3961694571149	-25180.83336510385	1826.7231673594117	419.0437700527054	419.17293067031386	426.4977749716553	319.78804178291256	484.26694999662703	469.0653258584145	485.46854569110207	801.0111601767687	743.1021271266947	538.2531351968655	540.3202686713419	1070.1721162624374	660.9814270357859	958.5843481515016	0.0013026960190245056	1.29538863466012	0.001217620545445683	0.6790821865491552	0.0010379700291466014	0.61269882232933	-0.06547240990604589	-25180.83336510385	-456.6856774702664
261000	-26371.182024617323	-1193.106029268938	-25178.075995348383	1909.917362724393	418.18489983145435	418.3137957220434	423.8450257651622	319.13260565468914	483.27439863991344	468.10393168197663	451.6580811435097	848.4057746362157	726.2457235823166	537.1499339984383	539.2128306854678	1067.9786963193237	660.6291509453284	956.6196379946576	0.0012271202947014886	1.29538863466012	0.0011180617530175696	0.6104748676416796	0.0010027869606624089	0.5656506482475832	0.05369780315891143	-25178.075995348383	-457.2289698803427
262000	-26375.03802347405	-1193.0527027428818	-25181.985320731168	2173.2808556915274	418.52472675094236	418.65372738537434	424.18945223657266	319.39194034212414	455.76722309116417	468.48432398492173	452.0251091601567	849.0952091925251	746.1040521178969	537.5864347124706	539.6510077580359	1280.5400223765257	653.5639776204974	1061.8801136004067	0.001470345014791188	1.29538863466012	0.0010876455738376087	0.5869208259527404	9.92134139430982E-4	0.5675594475835825	-0.10299205637427196	-25181.985320731168	-458.3498441821669
263000	-26386.873595448917	-1193.1665090780332	-25193.707086370883	2008.4344332145668	418.46327661963227	418.59225831347266	424.1271703787178	319.34504543862397	455.7003048091233	468.41553850730116	451.95874031612453	848.9705403049668	717.2853896570097	537.5075032780961	539.5717731915486	1136.0660582524567	653.4680177173489	969.118155243963	0.001048751771455532	1.29538863466012	0.0011801441293340007	0.5955114122629904	0.0010752885025683524	0.571186904345386	-0.11701845385868041	-25193.707086370883	-458.54088848738496
264000	-26387.859669838625	-1191.4192523694842	-25196.44041746914	1821.265417854941	418.37268497202996	418.5016387430756	424.0353525746134	319.2759115493766	455.6016518478431	468.3141328696579	451.8608973530233	703.3240152715616	825.009153059551	537.3911401632395	539.4549631901357	1099.9400758417023	653.3265507172845	995.3071959123881	0.0015685128218957006	1.3708040475637813	0.0011316797915032649	0.6013796248218137	0.0010779305009409983	0.5648897501113938	-0.08337389672936013	-25196.44041746914	-456.89779404943226
265000	-26393.057823632953	-1191.0872684975102	-25201.970555135442	1801.525599231344	417.69703306852716	417.82577858539173	423.3505557333984	318.76029620179395	454.86587694100234	485.7916650571569	451.13116358602207	679.9999930898421	693.2657124444513	536.5232791392792	537.4601700719243	1068.1921375022282	563.1693592634681	1044.3480755592184	0.0013517165902927437	1.3708040475637813	0.00109153196283286	0.6115909306386997	0.0010192919800535137	0.5969718750884659	-0.1352783483948517	-25201.970555135442	-455.2360937628853
266000	-26384.43376297307	-1191.596775842089	-25192.83698713098	1778.5088080394773	418.3299725562335	418.45891316215796	423.99206204695207	320.18497298086663	451.67741850967747	449.729387131492	451.81476606572096	662.4595339728162	694.3162232456784	537.3362769404516	538.2745875510449	1125.5434278442237	562.4490919052695	1125.5434278442237	0.0017022556783862506	1.3708040475637813	0.0012132621119249252	0.6579287481377338	0.001087090787246428	0.6525554259936499	-0.09722780112685525	-25192.83698713098	-455.28334720338677
267000	-26384.908121237313	-1191.4030571919195	-25193.505064045392	1858.1454727237685	418.96191499716116	419.09105038482886	425.1815281938911	320.6686544922284	452.35973665346427	450.4087625176833	452.49729169105467	663.4602662233804	695.3650792150762	538.1479940554694	539.0877221076435	1118.4348259361489	627.6800195715987	907.3413789181465	0.001391487642993083	1.3708040475637813	0.00124226013343258	0.6439820571671138	0.0011115354557530753	0.6397218136454726	-0.10868670705173401	-25193.505064045392	-454.34492689245315
268000	-26386.499232729322	-1191.910016109817	-25194.589216619504	1916.2188336522652	418.26072795503654	418.38964721790325	424.46993182331795	320.1319739556526	451.6026540300414	449.65494510222936	469.8656443006987	726.4524539194186	728.4145746633377	536.1898693235462	538.1854889647742	1116.5629803594147	610.7192465453664	903.5729696129473	0.0014245648552356186	1.3708040475637813	0.0011754983692679579	0.6518488975624173	0.0010389682082071537	0.6788308468660175	-0.03571370289843311	-25194.589216619504	-455.21410452772903
269000	-26397.25146584808	-1192.6223281581108	-25204.629137689968	2201.8480506360265	418.59284727354805	418.7218689045665	424.80698155106796	320.3861742807553	451.9612484561251	450.0119929528913	470.2387404274617	727.0292924266013	723.5279802629385	536.6156301040602	538.6128343641417	1122.4336109107487	550.6228057338724	951.597650787655	0.0016064206163734903	1.3708040475637813	0.0011007537507436776	0.5909969753144044	9.948103897091064E-4	0.5707983372997226	-0.08741770613135848	-25204.629137689968	-455.7972183701821
270000	-26378.03855500033	-1191.4362339968175	-25186.602321003513	1891.3450174649631	418.2808520818939	418.4097775475604	424.49035469877373	320.1473767320176	452.08543993992345	449.6765797252108	469.8882513378882	764.1167816377758	712.1922322214041	536.2156674734289	538.2113831315672	1141.630592642813	637.0935878747858	895.3039765730083	0.0013664528711388256	1.3708040475637813	0.0012252069509204862	0.6083798416653036	0.0011137584102317904	0.6065375048703534	0.049804591571104805	-25186.602321003513	-454.8636986918259
271000	-26394.22302051102	-1192.2288199113877	-25201.994200599634	1817.0038764457108	417.39918764694727	417.5278413598016	423.5956016952523	319.47256086463767	451.13252122043554	448.7287384707071	468.8978073394553	762.5061542634584	688.2038762353993	535.0854166356976	537.076925666855	1175.3965447432402	658.2629413204133	826.985725687898	0.0014621578749587736	1.3708040475637813	0.001180992410784413	0.5807591868177557	0.001084610166307524	0.5702167786119912	0.013962175979343263	-25201.994200599634	-454.6273671098595
272000	-26392.055100549285	-1190.8796729276337	-25201.175427621652	1683.693632187432	418.39367065284046	418.5226308922402	424.60484809468073	320.2337267749503	452.20737627295404	449.79786634127316	470.01498943922996	764.3228789594954	685.9998379283206	535.4679330300571	538.3565493250708	1012.8611356128703	498.93522016983474	791.5729926127382	0.0017015226977433163	1.4073196644374382	0.0012562559503899813	0.6162298976551799	0.0011376806691140936	0.6130121037486905	-0.01880408566787255	-25201.175427621652	-453.9013754013995
273000	-26382.209535744856	-1191.9166523980878	-25190.292883346767	1786.034411954622	419.58854336762477	419.7178718990953	425.81745904733174	321.14826867487926	453.4988161135465	451.0824249647839	471.35728528597235	683.678166702603	682.2037119224645	536.9971531586056	539.8940189302162	1015.7537227137243	510.2967188080288	843.8273405298941	0.0012654470557154607	1.4073196644374382	0.0012572711828405215	0.6315278592315938	0.0011343692313646886	0.6208378350280155	0.007603326344594236	-25190.292883346767	-453.8300565538793
274000	-26375.959363032824	-1189.0421828179547	-25186.91718021487	1778.713679203643	417.86870215358823	417.9975005835055	424.072086283223	319.8319218941722	451.6399809122586	449.2334942500521	469.4252504423496	654.4508348560803	724.4740564546976	534.7960686666172	543.4281137546367	870.7407861960232	508.2050760731014	650.3916267014633	0.0014369524975026478	1.4073196644374382	0.0012876692795563774	0.670141179650893	0.001137965399210589	0.658756810757436	0.10098920725181386	-25186.91718021487	-451.17934521350537
275000	-26394.230203009174	-1188.8407129674288	-25205.389490041747	1718.9332998908985	417.98483763647283	418.1136718624854	424.18994583160406	319.92081066353836	451.76550222314626	449.3583467420282	469.5557146954928	612.3261880660582	709.2896120821822	534.9447009986375	543.5791451338204	729.3707296996544	615.415005034765	656.410658714879	0.001714239869650686	1.4073196644374382	0.0013100686969839041	0.6368494871297727	0.0011527812457272522	0.6620861338825829	0.0978370599627473	-25205.389490041747	-451.08567899490663
276000	-26379.645336763933	-1189.4884133073817	-25190.15692345655	1770.629007788536	419.96064196835226	420.0900851906702	426.19508156153375	321.43306868500554	454.6579322830844	451.48245290118797	471.77529332997176	660.0296325335291	707.704611030399	537.4733718076687	546.1486307537958	805.2000120214158	550.3302610062736	665.5570012151795	0.0015799544551819528	1.4073196644374382	0.0012818059952690707	0.6131135152297938	0.0011575831663852723	0.6472108080122958	0.0880394737105562	-25190.15692345655	-449.88320846216715
277000	-26394.618427457364	-1187.0416844666308	-25207.576742990732	1806.82654483505	417.3221741077793	417.45080408297906	423.5174448673811	319.4136155832203	451.80147331526075	480.01735958857677	468.81129188681444	655.8828940098826	628.6478708149489	545.9139759978436	542.717367284472	814.4172469327603	546.8727257964023	641.8822735298744	0.0013114558151897436	1.4073196644374382	0.0013315900627331803	0.6672446757028183	0.0011947141063242117	0.7105714140075096	0.09586705999578302	-25207.576742990732	-449.82247540327086
278000	-26389.370830971344	-1185.0729976404884	-25204.297833330857	1787.0017286311963	417.37195082725725	417.5005961449875	419.1012466353657	319.45171411458716	451.85536260414176	480.07461436902037	468.86721004696074	692.3581093054246	630.8677988904114	545.9790906946614	542.7821007010581	858.610708407935	476.2991007737542	751.9024827620606	0.0018607732061550282	1.4073196644374382	0.0011742422011598384	0.601215227580324	0.0011245347138154741	0.6638408530336259	0.06898297317247983	-25204.297833330857	-451.09273699392065
279000	-26383.897683514093	-1183.7300468816536	-25200.16763663244	1787.3506463473273	417.45344401527524	417.582114451409	419.1830774738371	319.51408806796235	451.94358878692344	480.1683504495929	468.95875784653873	655.506131215787	637.5949241781448	546.0856948318194	542.8880806158501	858.7783548531642	471.44853380300924	750.4759046751294	0.00138691944798056	1.4073196644374382	0.0013071446927971997	0.5956182309448025	0.0012458128673973514	0.6576971441400294	0.03221426336862056	-25200.16763663244	-449.795509968514
280000	-26387.90240464362	-1185.8743444376987	-25202.02806020592	1802.7806343876925	418.59696456529133	418.7259874653704	420.3313359687239	320.38932560873104	453.1815873916419	481.483664490184	470.2433657097521	670.1546229323594	639.3414731857916	547.5815747270806	544.3752013605535	841.8333065467024	459.72061492721446	833.1750989875393	0.0014726172001212898	1.4073196644374382	0.0012187497386663936	0.6209617205960589	0.0011914376059828217	0.6550346863430394	-0.024193774343330338	-25202.02806020592	-450.4798038051207
281000	-26376.880937880433	-1186.2348156448488	-25190.646122235583	1858.9829233940984	417.84991738647324	417.9787100264174	419.58119355182805	319.81754424842427	452.3728189221791	480.62438684688357	469.404148014812	749.350597587935	588.2054033987639	552.3877069279032	543.4036846205378	944.1118499733335	434.5008919756418	901.157704137493	0.0014047464873373691	1.4073196644374382	0.0012337655005235492	0.6678826962917046	0.0011830375029940388	0.6897024037129257	0.025156841674730892	-25190.646122235583	-450.9231387908027
282000	-26376.970376500314	-1186.0999919686071	-25190.870384531707	1835.465771250537	417.8461310714084	417.9749225443079	419.57739154893665	319.8146462462101	452.3687197804827	480.62003170576537	469.39989454502984	776.0980028312592	588.2000734204931	552.3827015089494	543.3987606096149	1118.0996447744026	424.4086287713068	757.0856212106276	0.0013761988342841241	1.5497669291119713	0.0011102441112345095	0.6433691239983201	0.0010381498555539852	0.6709100129012794	0.09314714967288168	-25190.870384531707	-450.7922770341441
283000	-26379.513385251405	-1185.0668313033439	-25194.44655394806	1731.4759255390675	418.0814882466155	417.59126235772766	419.1922604522033	319.5210876133069	451.95348944470663	480.17886942283224	468.96903125297956	774.2350161425711	613.5121452158021	551.8756680988238	542.899973580446	1117.073338421576	424.0190630703085	777.8881968633825	0.001642260718592342	1.5497669291119713	0.0012112204665250736	0.6212501784121687	0.0011473004778011543	0.6260843995687145	-0.00740484665182648	-25194.44655394806	-450.1035744663768
284000	-26373.632635324728	-1182.0021514327113	-25191.630483892015	1681.7197482116628	417.5817144417202	417.09207456791455	418.6911588323552	319.13913272128207	451.4132251148918	479.6048645282164	468.40842657729695	719.3543393975126	605.709237447462	538.476074713278	542.2509919988606	935.3914087132347	472.54890486939007	789.1022326999563	0.001426366587270099	1.5497669291119713	0.001222391491610665	0.627520404843483	0.0011684485279926595	0.6366247738010566	-0.0386771780028541	-25191.630483892015	-448.9750101452767
285000	-26377.775924565878	-1183.3471903161158	-25194.428734249763	1702.5848889699366	417.8534976707037	417.3635391145867	418.96366414367236	319.34684455584346	451.70702759638124	479.91701554970433	468.7132903925827	719.8225314624026	673.4469193319972	538.8265420859012	542.6039162779373	936.0002085927107	531.9831472965311	811.6206399838454	0.001579025230912694	1.5497669291119713	0.001228737671756729	0.6003855267096043	0.0011771056042574647	0.598005625303892	-0.011470193922874681	-25194.428734249763	-450.6625527333617
286000	-26379.994374122656	-1188.713389823847	-25191.28098429881	1641.6864220853067	417.11677941369373	416.62768470439255	418.2249885501473	318.7838035569902	506.5300304314208	479.07087299214265	467.886901143096	703.6097687119409	628.9793052229427	539.9196122833778	541.6472503323956	934.3499449331282	503.67216265830046	830.3097410470974	0.001759144853865547	1.5497669291119713	0.001216536792230593	0.5794725202035433	0.001163462927851286	0.576674346032279	-0.03588610430247125	-25191.28098429881	-450.59097065706817
287000	-26382.52441797026	-1186.0255761037704	-25196.49884186649	1642.0828352630372	417.2174993720169	416.72828656245895	418.32597610446174	318.8607793416937	506.65234074371807	473.24438546793334	467.9998804129526	715.2669275754413	618.3574007171234	540.049985079513	541.7780402961944	1095.1681952425165	429.3890000561374	830.5102334910389	0.0016247811557067425	1.3150676919166666	0.0012136512605865095	0.6071731373385619	0.001133356612324347	0.609861184275962	0.005997408828813881	-25196.49884186649	-449.1499435661636
288000	-26382.921147516066	-1185.6175532151315	-25197.303594300934	1690.3421309659982	417.99848268121735	417.5083541213865	419.1090343549769	319.4576501512818	507.6007358189097	474.13024468232294	468.8759225153584	716.6058252317005	619.5148948534132	541.0608967146096	542.7921866524703	1003.8516711321558	440.8578458341559	735.17813327402	0.0017909100503000217	1.3150676919166666	0.0013179168521716593	0.5888135706847363	0.001217420353775336	0.625165772322725	0.05783241738408191	-25197.303594300934	-450.1681148225412
289000	-26378.71633236324	-1188.652511901259	-25190.063820461983	1694.597249232951	418.55624336916793	418.0654608011193	419.66827691927693	319.88392183910355	448.9861809115889	446.3629133334478	469.5015720522374	702.7000587564138	581.726357363478	541.7828670338291	543.5164671366948	1005.1911712066525	420.8118348021919	736.1591259770337	0.0012127819181552122	1.3150676919166666	0.0012627180713499333	0.5510483196814272	0.001171484536961429	0.5643172769653171	0.07685807865866723	-25190.063820461983	-450.3521340399451
290000	-26379.168598495635	-1190.30062701835	-25188.867971477284	1656.853639980001	419.3082113549214	418.81654705882556	420.4222427575102	320.45861752741547	449.79281858439873	447.16483810741033	470.34506717872836	717.0396578587499	597.5434480734581	549.3077519344484	544.4929356268713	1077.0239421107933	472.59199238126445	861.0469271687471	0.0017385509630218944	1.3150676919166666	0.001294400500583099	0.5705894569971539	0.0011879071224948849	0.5791182222850626	0.052453793456233445	-25188.867971477284	-450.7724781155997
291000	-26373.48317959745	-1186.0768695177758	-25187.406310079674	1583.6758007152887	419.30921876937407	418.8175532920238	420.4232528484937	318.87300819015667	449.79389924004494	450.8723293602656	470.34619721244945	745.6494230815897	597.5448837093207	549.3090716810053	544.4942438055278	1077.026529728817	460.61677124944345	766.4661769833541	0.0015234502358093425	1.3150676919166666	0.001230876022603289	0.5695018631302101	0.0011174825145887912	0.5665463542276448	0.021560887338372234	-25187.406310079674	-449.32880398412027
292000	-26382.10372354308	-1188.1219367497938	-25193.981786793287	1569.4042590606905	417.90592065668847	417.41590063144264	419.01622640871517	317.8058389733842	503.7970383648918	449.3633992902082	468.77209413693345	745.1401090267696	661.8085090478655	547.4707043161443	542.6719901786151	1140.0523385899028	541.3698996769067	814.8488956559905	0.001184314972391842	1.3150676919166666	0.0011530278723435906	0.5885707761602827	0.0010512180449582433	0.5689138899811779	-0.07506577098250415	-25193.981786793287	-450.96628239922853
293000	-26374.142766341312	-1188.4913183768201	-25185.651447964494	1601.8798811962429	416.8980076274098	416.40916944129	418.00563552401826	317.03934912471505	454.75859066044734	448.2796165471595	467.64150115394716	732.8207264948504	624.2198304732309	546.1503046071343	541.3631640948255	1137.3027398182014	513.5745112044146	812.8836284074806	0.00157652181845521	1.3150676919166666	0.0012187140441049875	0.6000159436291755	0.001106378598572128	0.5362713687849858	-0.005220478709013989	-25185.651447964494	-448.69835558477126
294000	-26382.572082795046	-1184.8808305309205	-25197.691252264125	1665.7534780288368	419.29007110498185	418.79842807942873	420.4040543119774	318.85844692350383	457.3678893280562	450.8517403732844	470.324718955523	780.369918934057	617.5151757444752	549.2839876015688	544.4693795941605	1052.030492349737	516.5212818984161	752.2240577225882	0.0016056502274408517	1.3150676919166666	0.00116558883210614	0.6271768741530718	0.0010337485826780518	0.585183687643805	-0.021247986538875028	-25197.691252264125	-449.6453007123651
295000	-26382.583275468794	-1184.9215416132156	-25197.661733855577	1764.7568889579932	417.7807899381301	417.29091663623717	418.8907632388809	317.7106805393275	455.72154282653673	449.2288494734487	468.6317329070967	777.5608907624123	615.292361303532	547.3067788984018	542.5095016071065	1048.2435917802275	497.7463816727311	749.5163437035525	0.0019348446156130618	1.2995937088807827	0.0012673670244080285	0.6234183590708318	0.0011393382701994077	0.5977136999410216	0.0884546857954988	-25197.661733855577	-451.05664374946775
296000	-26368.761876924516	-1183.3044982120855	-25185.45737871243	1775.3964775152065	418.69191262792475	418.20097097944614	419.80430662843895	318.40356402464124	456.7154091025782	465.37283561447924	469.65375453971575	728.2673208021091	639.2046110183312	548.5003800321606	543.6926405360568	1050.5296675020056	498.8318983671975	755.0931595279383	0.0016631873073223035	1.2995937088807827	0.0012974582196531696	0.5982343500093615	0.0011973286799956439	0.5907617554794576	0.03238946787361371	-25185.45737871243	-450.2112372145953
297000	-26386.614907898	-1181.6464475695332	-25204.96846032847	1709.2523683811103	418.0984078684081	417.608162140238	420.2318758388408	317.95222014864044	456.0680052218926	464.71315964616787	468.9880102770796	727.2349862667137	632.0369849592863	537.3590307835661	542.9219445657263	1049.0405191834661	501.69520602306864	754.0227987912203	0.0013707987428422013	1.2995937088807827	0.0013079717641783363	0.683536183799707	0.0011917030721143675	0.6519297330901729	-0.10096824104971973	-25204.96846032847	-450.06984713499804
298000	-26363.569572170465	-1182.5962786055884	-25180.973293564875	1655.4981135912074	418.7739657524124	417.46791134348274	420.91088095220675	318.46596314554193	456.8049138796905	465.4640370302748	469.7457949083616	663.9182097371335	633.0582219698466	541.166520216109	543.799190671303	846.1063780226905	502.5058385091476	846.1063780226905	0.0017071463994632234	1.2995937088807827	0.0012955518011927372	0.6569693151010662	0.0011778494277253277	0.6137852806328289	-0.12777057291081884	-25180.973293564875	-449.8582610699881
299000	-26366.793171867736	-1181.5569585780784	-25185.236213289656	1501.4849342309426	418.40742225119857	417.1025110025295	420.5424670568348	318.18721699918336	456.4050827387926	465.05662675223704	469.33463690326255	627.0475194769595	634.1554526106743	536.8450252813375	543.3232153824673	822.1542045802709	493.10031749336076	822.1542045802709	0.0017573064997318988	1.2995937088807827	0.001326438810836343	0.6375490374205325	0.0012066266379154426	0.5946512104772036	-0.05793686348121077	-25185.236213289656	-448.9242651260851
300000	-26374.26657089355	-1182.9027716308208	-25191.36379926273	1724.2425751349745	419.72678530593487	418.4177592839621	421.8685625428976	319.190555936957	457.8442637191863	455.93528375513216	470.8145886137428	694.1480691823931	636.1551333778856	538.5378573268695	537.3786193924008	980.5018975905166	460.70474002987305	980.5018975905166	0.0013123313571075333	1.2995937088807827	0.0013718988739522605	0.6284333993689614	0.0012436794509017202	0.5732291695295217	0.08609236030337539	-25191.36379926273	-449.82108065129415
301000	-26383.993130418377	-1181.599152748095	-25202.393977670283	1815.021425807915	418.6920126239887	417.3862138069857	420.82850963425824	318.4036400688691	456.7155181797826	454.8112445160799	469.6538667069812	621.4240939075418	617.4986545913713	537.2101739803101	536.0537939710168	978.0846189851413	517.5591542533991	858.3365214824948	0.0012996593538466478	1.2995937088807827	0.0013696691715489927	0.5747855249212807	0.0012018252609111953	0.5391147947979187	0.1633273424566932	-25202.393977670283	-449.32234484082414
302000	-26372.113310728895	-1180.0397156341487	-25192.073595094746	1535.3236265666678	419.1281873334698	417.82102819335944	421.2669100512634	320.4888100321058	457.19130408553497	455.28504663425815	470.1431312085507	622.0714658789486	688.7624409900961	537.7698156369485	536.6122309624136	979.1035440223308	518.0983243520379	813.0341714191162	0.0014343568700530488	1.2995937088807827	0.001356346175406391	0.5430443269531392	0.0012196356923326324	0.526045519209252	0.14671127976383222	-25192.073595094746	-447.55078156621755
303000	-26371.426825488903	-1180.7364510674277	-25190.690374421476	1471.3466595925418	419.84511032630326	418.5357152772964	421.9874913508822	321.0370093749361	457.9733344235748	456.0638162996962	450.39097984672503	623.1355253971393	637.2144005653245	538.689676331918	538.226468081413	980.778310512125	518.9845367627076	786.3655624568369	0.0014083676333729893	1.2995937088807827	0.0014025683610852417	0.6140409682828909	0.0012239426239683319	0.6138637523594768	0.16169971320606327	-25190.690374421476	-446.666669395835
304000	-26369.513867000755	-1179.9625220709963	-25189.551344929758	1502.7997180414552	418.90349119749214	417.5970328301209	421.04106733830713	320.3169948227866	456.94620217510464	455.0409666753368	449.3808531318086	621.7379711178964	635.7852705029072	537.481515295261	537.0193459177559	1004.2773391924751	521.4776206161202	751.478482078751	0.0014948384235420813	1.2995937088807827	0.0014117526936700416	0.5826225351487012	0.0012243355528496424	0.6019237170732151	0.16989360149330765	-25189.551344929758	-446.5532028839567
305000	-26383.34218085809	-1182.8309420743922	-25200.511238783696	1596.6150864787276	420.69409926574326	419.3820564261903	422.8408125017716	321.6861937131756	458.89942427414354	456.9860448220585	474.3639120533689	590.8635487961021	709.682248843667	539.7789865697838	539.3148416436532	832.9513239480012	523.7066830481816	643.1617624421037	0.0015763455405995487	1.3171379424648604	0.0013993234503570974	0.607174129537591	0.0012370771818610755	0.6951564714505027	0.17385671195021102	-25200.511238783696	-447.2839649610863
306000	-26379.913184812365	-1181.596423241113	-25198.316761571252	1518.1569241794932	419.6048005122927	418.2961549312991	421.7459552865882	320.8532550757534	469.5130097584874	455.8027757202627	473.1356466249174	589.33363209823	621.6860534179955	542.8685102819597	537.9183994645374	830.7945719506589	588.9876177478031	641.496430536289	0.0017649659763913812	1.3171379424648604	0.0014704682300132478	0.6051980558276139	0.001272048591487546	0.6891394983303744	0.08818895674496262	-25198.316761571252	-447.4366831590915
307000	-26391.675805664516	-1180.8897684874278	-25210.786037177088	1569.5449063679298	418.7866660778542	417.4805720596907	420.92364608473	320.2276638145031	468.5975656066776	454.9140634231819	472.21313915076183	626.118771217989	645.0181483586102	538.6129249343747	536.8695802780489	921.0276279286053	514.917728317078	752.0742021469802	0.0013131025885549463	1.3171379424648604	0.0013165242746970359	0.574712343719599	0.0011728169488689007	0.6610985750772905	0.024773838609645386	-25210.786037177088	-448.21080179299304
308000	-26378.945977175823	-1180.5129595505043	-25198.433017625317	1634.5251183266148	419.67419634732084	418.3653343375526	421.81570523392236	320.9063190052659	464.7943469125824	455.8781581138641	473.213895594517	619.3136661146	672.9912991700245	539.7544017604692	538.0073624517632	874.9900145474303	554.2304934404058	753.6680652600105	0.0017173752451848812	1.3565247968013063	0.0014745078074572995	0.6157785293513661	0.0012632915735732492	0.7151548411140463	0.005264348176167946	-25198.433017625317	-446.96250144008405
309000	-26373.922590970582	-1179.4921442728958	-25194.430446697686	1622.0299814843077	418.9293292567819	417.62279030677183	421.06703724376257	320.3367520453396	463.9693974258209	455.0690337020465	472.37400250439623	577.0998568684307	688.4255294804608	538.7964079301499	537.0524693888924	802.7878166423162	573.634287824696	686.1147416712413	0.0014618814096488315	1.3565247968013063	0.0014975042954905868	0.6616690474860856	0.0012510840441149742	0.7421658565669813	0.0038274548999066207	-25194.430446697686	-447.0281427274975
310000	-26377.832278061294	-1179.50322781771	-25198.329050243585	1550.26676227807	419.2448976060203	417.93737447488263	421.38421587171274	320.5780532218953	464.3188932634663	455.41182513183173	457.5180791426444	577.5345708797435	672.391536220169	539.2022689695948	537.4570167657021	803.3925354060657	574.0663913147921	686.6315737030341	0.0013767276326368473	1.3565247968013063	0.0015327916054442608	0.6627751539247323	0.001276759199442441	0.7591041039720711	-0.014861836594837875	-25198.329050243585	-447.4105111406325
311000	-26373.33565480731	-1179.0176059065116	-25194.318048900797	1542.4171617318536	418.832516350891	417.52627933684863	420.9697303220373	320.26272349287666	463.8621759388725	454.96386905384253	457.0680512930545	608.6427305722564	671.7301527013042	538.6718942179498	536.9283586939702	790.3116603246765	573.5017232166715	680.7821263011225	0.0014925347471185443	1.3565247968013063	0.0014383323351460635	0.675218090726315	0.0011916415354797285	0.7716587596931845	-0.01948037651561112	-25194.318048900797	-447.2831843335405
312000	-26392.33897657872	-1183.2400108750062	-25209.098965703713	1597.4331895597786	420.44570529086275	419.1344371318596	422.59115102484026	321.49625781329013	465.6488025800307	472.860364201784	458.828509462789	610.9869987057524	737.7672271033115	540.7466604027653	538.9964094206637	793.3556504156902	594.3144646927996	712.0417060336226	0.0016789763861157383	1.3565247968013063	0.0015077110673152073	0.6574688234843082	0.0012389492702758402	0.7110235797388463	0.040404211445911956	-25209.098965703713	-448.0952524113032
313000	-26376.470918499323	-1179.917647542193	-25196.55327095713	1576.3583507595697	418.5801139075721	417.27466407552026	420.71603992229876	320.0697224942489	463.5826371208499	470.7621997780466	456.79260684114206	606.8423978643756	724.6857718978273	538.3472725686271	536.6047877573048	859.5215795873461	591.6773871097885	665.2777555936209	0.0015441717010271157	1.3565247968013063	0.0014586501422390289	0.631783934366728	0.001215194181785107	0.6929106998212785	-0.011683363251177614	-25196.55327095713	-447.7867852845894
314000	-26374.792536919893	-1180.3422040939347	-25194.45033282596	1579.926132266833	419.52748884233114	418.21908437768104	421.66824911148495	320.7941382569462	464.6318665419464	471.8276787472653	457.82646834513133	616.1944674372417	726.8983522495578	539.5657172469138	537.8192886590489	743.9154880410543	593.3077061561314	632.5086160267541	0.001485041598327883	1.3565247968013063	0.001423297407900962	0.6376560839564732	0.001163474519529196	0.6711088300982827	-0.01729283352064426	-25194.45033282596	-447.2682205024206
315000	-26378.44990974412	-1183.6892158928833	-25194.760693851236	1582.475772616338	420.2045105026692	418.893994571699	422.34872547052663	321.31182681344285	465.3816763782464	490.98548846740874	458.56529582125467	617.1888647354655	753.4596575563011	540.4364532236194	538.6872062984258	807.1892684301683	554.6030915912253	670.8457999094849	0.001504695041924288	1.3565247968013063	0.0015311491583610956	0.6466829160484782	0.0012224925869859203	0.6858856885956285	-0.022474464983872514	-25194.760693851236	-447.50481006943704
316000	-26370.04863798988	-1181.1787119053377	-25188.869926084542	1624.8952386078365	418.93503228994837	417.6284755535613	421.0727693783042	320.34111290287285	463.9757136053696	489.50217411738936	457.17992598917317	615.3242778561428	751.1833835146739	538.8037427562645	541.1303976146775	820.8339566252597	593.8419699611027	671.8999401654305	0.001642522755326225	1.3565247968013063	0.0013674243077034397	0.6583501831877517	0.0011122986644529153	0.737990618295185	-0.053566169012606295	-25188.869926084542	-447.22003583714826
317000	-26378.985481424028	-1180.6965845680772	-25198.28889685595	1647.8821119565937	419.014776880473	417.70797144005337	421.15292088865084	320.4020900685613	464.0640317226028	489.5953512150949	457.2669505232515	615.4414052835373	751.326371822431	538.9063044437041	541.2334021825752	870.4172618833518	647.8065561782859	672.027836811622	0.001543754581123607	1.3565247968013063	0.001517810849655799	0.7152149447744153	0.0012247825811646958	0.8079828990678233	-0.12478074757299054	-25198.28889685595	-446.6321947111397
318000	-26380.646913607878	-1182.714805519588	-25197.93210808829	1618.040128192198	419.1516629427926	417.8444305879519	421.2905054516681	320.5067607935295	464.2156347243863	489.75529492938773	475.3179080847083	615.6424610820582	761.0055910273687	540.9599132375329	541.4102153006523	870.701614603419	619.541602552945	624.2718733519844	0.0014098956053063569	1.3565247968013063	0.0015296007772707576	0.715492450227686	0.001212821143646099	0.75386781858143	-0.05621865155643571	-25197.93210808829	-447.33138320067656
319000	-26379.5415819013	-1180.4494351555227	-25199.092146745777	1543.3517121675789	418.38278194128503	417.0779475397654	420.5177010126183	319.9188314566906	463.36408953514274	450.06222591662583	474.4459971715156	614.5131424275072	759.6096219958398	539.9675903228501	540.4170663634774	869.1044220150601	618.4051314138302	623.126725126099	0.0015355022211216171	1.4699600761193325	0.0013987560272469904	0.6617128717171944	0.0011367389166086737	0.713373319069908	-0.08109796265532788	-25199.092146745777	-446.5936207129684
320000	-26369.44219933209	-1180.8188428587264	-25188.623356473363	1572.259538331442	418.96672684337227	417.66007125936204	421.10462566234787	320.74600223981406	464.0108157140712	450.69038642845817	475.1081905822446	615.3708302489828	760.66982376677	540.7212334823471	541.1713368653361	756.4007173546477	595.231716315119	623.9964350907475	0.0018952480989215652	1.4699600761193325	0.0015149588509457091	0.6708366420505236	0.0012429760890848359	0.7273495607713263	-0.05330199042596543	-25188.623356473363	-446.8443608964008
321000	-26370.894261157828	-1181.1004723372778	-25189.79378882055	1542.5011035346188	418.1155439674461	416.81154301633774	420.2490993797773	320.0943669496198	463.0681201841514	449.7747530029526	474.1429493587165	590.0603128719413	759.1244286631965	539.6226912232574	540.0718801653915	754.8639954703076	653.8936720072693	622.7287089297943	0.0013635511596525997	1.4699600761193325	0.001493740297754192	0.6523641385315099	0.001259906264189731	0.7534112529130236	-0.004477287870118521	-25189.79378882055	-446.5941006122157
322000	-26370.212928601733	-1181.3871729190726	-25188.82575568266	1612.5405758895797	417.438087017577	417.3274671620938	419.64713804831325	319.63586642788755	462.4048252417089	449.1304993696285	473.463790922633	589.2151153638331	753.1264310286592	538.8497401469162	547.9720566834862	901.347266441503	571.8472075368181	638.3641750286683	0.0015560262264934506	1.4699600761193325	0.0014792871642196552	0.6350659114828207	0.0012774573976919938	0.6945720363155286	0.005613141958294189	-25188.82575568266	-446.79000710477607
323000	-26370.664631752392	-1180.8317106144348	-25189.832921137957	1695.2397270207339	418.02774596527445	417.9169698519182	420.23991742691214	320.08737326089073	463.0580026856031	458.60226159864845	474.13258988806257	590.0474207420392	727.7189231744867	539.6109010965847	548.7461035094959	1021.8271371849979	612.1371650985764	639.2659067091303	0.0014203793151339496	1.4699600761193325	0.0012363503784745347	0.6350715403116146	0.001055183540751028	0.6860790690359669	-0.02816823066967907	-25189.832921137957	-447.8784882434593
324000	-26371.84252506287	-1182.549716556021	-25189.292808506852	1686.1497308357277	418.07540126638696	417.9646125245173	420.287824916302	320.1238633271658	463.11079145085506	458.65454240794475	474.18664115991345	590.1146863428936	727.8018833720905	539.6724169175405	548.8086607465442	1010.4846348564957	556.5289582087843	682.895945095872	0.0018079061665444165	1.4699600761193325	0.0013846594369189315	0.6693891904864587	0.001185284025051945	0.7111764084779226	-0.010160767709355563	-25189.292808506852	-449.53175396147765
325000	-26386.993004268494	-1180.275589997625	-25206.717414270868	1502.4142644345243	417.05717978683	416.9466608706338	418.39262579042804	319.3442025464284	461.9828864034844	457.53749054275124	473.0317609113137	588.67746366197	733.8612529724936	538.358046243817	547.4720387763294	906.3967538007614	562.8447898099598	762.1112265977699	0.001744534644466506	1.4699600761193325	0.0014989766402886714	0.5941305326971401	0.0012968981875750949	0.6140924795279492	-0.04537164430197347	-25206.717414270868	-447.0475745518751
326000	-26379.600332056918	-1179.8642721195392	-25199.73605993738	1599.357460052912	418.13175317541754	418.0209495004592	419.4706400375044	320.16701245952356	463.17321362903607	458.71636393337286	474.25055623931127	570.5168044397283	690.3390467234707	539.7451587503593	548.8826340433035	975.3771900973264	564.2949939122944	823.2057594306261	0.001442078142703371	1.4699600761193325	0.0015075665632863714	0.5656819444202511	0.0013393966413132589	0.5760471884663074	0.012038834287365309	-25199.73605993738	-447.3703991449751
327000	-26378.35476220298	-1180.3084893189334	-25198.046272884047	1628.7223844131327	417.9167138687902	417.8059671786107	419.25491216010886	320.0023550474964	462.9350101298979	458.4804525296354	474.00665581795647	619.6952141952099	643.3946504674133	539.4675753718866	547.171325489552	879.8809217250998	532.3464740599962	732.6182392206746	0.0012448261187370266	1.4699600761193325	0.001456122230177788	0.6431912536781306	0.0012548521541104818	0.6435695638186342	-0.03689283711089687	-25198.046272884047	-448.37074453383116
328000	-26379.897396363187	-1178.5428893719463	-25201.35450699124	1705.2234653409819	417.389924256528	417.27931716403384	418.7264357309866	319.5989877952562	462.3514743525623	457.90253178178574	473.40916408302076	592.3456534053416	637.4443883632229	538.7875692715623	546.4816087090785	1078.919138798618	518.7591365893852	694.7422953529156	0.0014903628152008832	1.4699600761193325	0.0015054814429773435	0.6210419239021127	0.0012953162712968623	0.6481717147969217	-0.040127622837540906	-25201.35450699124	-446.5658891467565
329000	-26375.784263605045	-1178.2775801921152	-25197.50668341293	1610.097005181732	417.9309570485176	417.82020658393753	419.26920094748516	320.01326117042674	462.95078759543725	458.4960781776896	474.02281062049656	615.0166437529477	648.2431533424865	539.4859611731194	547.189973845246	958.4298947542203	475.85825278766754	666.813243680671	0.0016097786746959368	1.4699600761193325	0.001376688615613369	0.6324773504801475	0.001165229772843039	0.673267747231103	-0.04986931874098357	-25197.50668341293	-446.3263860564184
330000	-26377.677613939875	-1179.0661407583768	-25198.6114731815	1608.8525794039435	417.6079429353224	417.49727806852474	418.94515252070545	317.52158965642894	462.59297816403205	458.14171174084566	473.65644374763264	614.9351065513175	647.7421335357928	539.0689985710661	546.76705689887	957.6427082440844	475.49046732229704	682.1948039448732	0.0014453789202422411	1.4699600761193325	0.0013556838764705184	0.6044649242086829	0.0011707256828970079	0.6574505944286754	-0.026245397386264652	-25198.6114731815	-447.2612660312221
331000	-26383.5694631765	-1181.1001529706245	-25202.469310205877	1537.6289651316913	418.32717370815425	418.21631824733413	419.66668632033515	318.06844539081516	463.3896850055086	458.930752330174	474.47220478823664	597.7911647817056	644.9787485087812	539.9974172446354	547.7087336546526	1017.355507190927	548.7079374913487	740.5421573189433	0.0012335197934632205	1.4699600761193325	0.0014233353989766134	0.5895600393727654	0.0012828564004028818	0.6452024445066766	-0.12170898359873783	-25202.469310205877	-448.7043292772024
332000	-26381.70172771669	-1178.4405408419414	-25203.261186874748	1591.53051320694	417.3912481924828	417.28064074914954	418.26039198653734	317.3568292384805	462.35294090387345	457.90398422131636	473.41066570866445	581.1483281384369	645.1002491245617	538.7892782736095	539.4274698336302	984.0165725163772	521.9306138840999	741.4739920753149	0.0019002677357932243	1.4699600761193325	0.0014175473128772615	0.6169673735810456	0.0012055138143184008	0.6714129133664003	-0.1295705586681657	-25203.261186874748	-447.73883317154565
333000	-26386.331932359855	-1183.786458519207	-25202.545473840648	1599.1734663224972	419.39567205637155	419.28453344665684	420.2689897102506	318.8808611980589	488.81183177182635	460.1029610262149	475.68410972522014	583.9391570847173	682.798166468707	541.3766877884373	542.0179441141859	988.7420819968833	539.3722388136483	988.7420819968833	0.001828636400136617	1.4220523033008956	0.0013437257008635103	0.574513196605733	0.001154782631179315	0.6606619657065689	-0.09601394414881459	-25202.545473840648	-448.69570476386576
334000	-26374.28907259946	-1180.4406313062034	-25193.848441293256	1592.4058321227851	417.6208073820926	417.5101391062547	418.49042919274643	317.53137093491665	486.7432008574263	468.9482965955188	473.6710347730456	581.4679513692264	679.9085936236042	539.08560463557	539.7241471917793	960.8775742657288	566.1380409622409	870.9941964257182	0.0016526308270541808	1.4220523033008956	0.0013729918364509333	0.6394500852402303	0.001151757944064908	0.6833298616014454	-0.08999264059211864	-25193.848441293256	-447.6831131531536
335000	-26367.22014356539	-1182.3866050727684	-25184.833538492625	1556.6009025500834	417.481736618721	417.3711051962231	418.35106883899294	317.42563068115106	485.1768303968912	477.06779320592796	473.5132988766811	566.4133973763122	684.6384677923353	538.9060852121262	539.5444151290245	982.594796328088	484.03845303379626	858.6293607537987	0.001979412024822448	1.3280539306744967	0.0014848682865289606	0.6306871793841077	0.0012168187394824485	0.6358987287993594	-0.08765310477740422	-25184.833538492625	-448.9628284600182
336000	-26378.606002320954	-1181.5840373083934	-25197.021965012562	1535.9507391807658	418.5959901838909	418.4850634875015	419.46764264105184	318.8282496541968	486.47176132581296	478.3410812153934	474.77709998496897	595.9423399722205	701.5849946186711	540.3444188542219	540.9844524657334	1005.7284137178937	491.63065199841225	975.919025082007	0.0013669285128052688	1.3280539306744967	0.0014662771254738533	0.5711487296024925	0.001241905045202638	0.57644780029248	-0.0902066056278805	-25197.021965012562	-447.2466561710846
337000	-26378.776866732955	-1179.7897917051685	-25198.987075027788	1527.2102652613237	417.7210800823866	417.6103852345803	418.59091069328605	318.16186473219875	481.69078021446865	454.5657644624141	473.7847653939059	568.4715006086138	673.5918403555722	539.2150415992239	539.8537374724742	1136.3821674065734	531.7926901619104	897.9250189609153	0.002016627935788044	1.3280539306744967	0.0014795072915655255	0.6066973941935984	0.0012211954502621798	0.6273607371619899	-0.11980629661639927	-25198.987075027788	-447.80561504838823
338000	-26380.296367390394	-1181.338259408517	-25198.958107981878	1517.31881476353	419.3636949332379	419.25256479736595	420.2369460003875	319.41298043811565	483.5849446864708	456.3532645695364	475.64784084987673	590.3287583749348	682.3165305874287	541.3354101354696	541.976617568171	1140.8507908814922	516.6391606789628	875.1752905359876	0.002065286035680742	1.3280539306744967	0.0013362088222937693	0.6159436510287705	0.0011289427310640673	0.6143486371853302	-0.11059040970627645	-25198.958107981878	-446.7063467503088
339000	-26373.485255067255	-1177.446736212526	-25196.03851885473	1565.5728867169778	417.2123469781873	417.1017869431454	418.08111824195805	319.7360683716924	481.1041398518747	459.29921136511575	473.20775358886686	587.3003546707475	669.4281605274512	538.5583437330554	539.1962617529732	1243.441543745791	513.9887867547186	870.685615835117	0.0015279601287471365	1.3280539306744967	0.0014291189093600329	0.5862918412075291	0.001216542902916947	0.6160408878766476	-0.04658323643046707	-25196.03851885473	-444.8990426600167
340000	-26384.089270799286	-1177.3021148837483	-25206.78715591554	1582.6993421816585	417.9799906407902	417.8692271824535	418.8503603873473	320.32436200290635	481.9893402700413	460.1442921288962	474.0784251683828	575.0170689483462	615.8872913364849	539.549256160511	540.1883479082171	1226.204515375352	497.47905198779085	1226.204515375352	0.0016609353215568158	1.3280539306744967	0.0013957133306800242	0.5817887450414143	0.0012262599586368218	0.5915068790584418	-0.04979924973858005	-25206.78715591554	-445.3014249997657
341000	-26386.74096935831	-1178.7020066882465	-25208.038962670063	1583.1339137445016	418.45167085424583	418.34078240205093	419.32302279180976	320.6858402239401	482.533253471612	460.6635537270388	474.6134110954252	575.6659616702356	616.582305106395	540.158124321701	540.7979372688394	1195.842783304123	458.7765323704505	1195.842783304123	0.0014747940019727082	1.3516479569760989	0.0014059834312941852	0.5683663481104881	0.0012086962661977186	0.5812353750260553	-0.058240603694358704	-25208.038962670063	-446.0117901212378
342000	-26386.915141751284	-1180.0931743125352	-25206.821967438747	1553.3769306332672	417.357088308703	417.24648991763746	418.22616097081334	319.84699275896213	481.27104683299154	455.7180808770765	473.3719211173709	580.3125257980204	545.2526445594714	533.9454183634004	539.3833223347142	1224.2969442931515	461.34799216265196	1224.2969442931515	0.0016954952536803256	1.3516479569760989	0.0014256417082629314	0.5628724996961554	0.001239190670193847	0.5783411047733578	-0.007255218832790772	-25206.821967438747	-445.61347880243363
343000	-26369.96834656146	-1180.0407216619253	-25189.927624899537	1554.0988651429057	418.0408557218974	417.9300761344945	418.91135220927083	320.37100674358874	482.0595262142138	456.46469614260354	474.1474591471501	581.2632675147053	546.1459467238569	534.8201955930886	540.2670086296508	1203.4518097009795	451.7996439330232	1203.4518097009795	0.0017109614471600705	1.3516479569760989	0.0014479677261255396	0.6099441210341675	0.001236114862481257	0.6133010474890411	-0.08531001811616633	-25189.927624899537	-446.86429210066876
344000	-26386.678758109163	-1180.9854586980784	-25205.693299411083	1663.4348475208412	417.91732029878364	417.8065734479017	418.78755954538644	320.27633377722736	481.9170726077737	456.32980607479647	474.00734363886346	564.1776651720695	571.9576873807912	534.662150659805	540.107354106434	1245.970864066995	491.81086879108307	1245.970864066995	0.0016369744263368337	1.3516479569760989	0.0014031053611259464	0.5742900452886001	0.0012207121885699065	0.5742592795403376	-0.09877129562195622	-25205.693299411083	-447.75362351180536
345000	-26379.687998653357	-1181.2971259249375	-25198.390872728418	1609.7984716010105	418.2154307321005	418.1046048828376	419.0862907411993	320.5047945564437	482.2608355971497	456.65531705416225	474.3454644291349	556.6151370175006	650.7863505488831	535.0435379765531	540.4926256172083	1323.068354262897	535.8620720659619	1248.0313542649635	0.0015423069544841864	1.3516479569760989	0.0013681466818867597	0.5791006313936848	0.0011954455461903129	0.5871986199427608	0.06250894884909775	-25198.390872728418	-448.1100585244767
346000	-26370.925543868394	-1181.3295273853005	-25189.596016483094	1649.0422252478324	418.52226937590996	418.411362215316	419.3937683224664	320.73994431245325	482.61466343295666	456.990358489453	474.6934848710103	551.0780580636258	651.2638231300895	535.4360917216034	540.8891772794533	1340.5785988262621	558.5282568024971	1006.7224195384829	0.0014429486459809082	1.3516479569760989	0.0014103221093180638	0.5909854875974423	0.0012219121727704842	0.5863004165496605	-0.027706246197349994	-25189.596016483094	-447.92632303003643
347000	-26376.2818575896	-1180.3219158242462	-25195.959941765355	1525.9692967544509	417.90887324971726	417.7981286372782	418.7790949068272	320.2698602721227	481.9073319797582	456.3205826229911	473.99776288426153	537.9388503689242	650.309315483858	534.6513439351222	540.0964373219415	1176.4157265623296	496.8390484550783	1005.2469433751306	0.0015647651415220923	1.3516479569760989	0.0015125535501290656	0.6423360687529708	0.001236935245874699	0.6092293369468145	-0.004322973981785603	-25195.959941765355	-447.084119507466
348000	-26376.963494749183	-1180.464821811555	-25196.49867293763	1536.1456660483034	418.3507085280269	418.23984683054897	419.22185022932024	320.60846644180543	482.4168298003931	459.1254458733722	474.49889829173344	548.4207539890272	688.5204459953505	535.2166055040123	542.3150025304949	1281.6567770138884	577.313086340061	1006.3097434050563	0.001511484027828355	1.3516479569760989	0.0014853799959878454	0.6769825846070301	0.0012113676532871643	0.6107305397536064	-0.08461899072082374	-25196.49867293763	-447.02389795782994
349000	-26374.17662198982	-1180.6949229304068	-25193.48169905941	1650.772091858014	417.74558462943713	417.6348832879984	418.6154662667417	320.14472192989393	481.7190373816322	458.46134330563376	473.81255877477383	547.6274901126754	687.5245347466152	538.1001375800341	541.5305703258749	1308.3682146947845	576.4780311139274	982.5475212774566	0.0018397103709537422	1.3516479569760989	0.0015314755952374045	0.6742154917575864	0.0012562323701958854	0.6106256175697714	-0.18755588027891332	-25193.48169905941	-448.6486588962499
350000	-26378.515369182616	-1181.2750931884107	-25197.240275994205	1649.4235241112954	417.4921413818886	417.38150720215896	418.361495268248	319.95049242515034	481.42678189951073	458.18319809956085	473.52510009646926	546.8459397993316	711.0747949667048	535.1016906341482	541.2020276160533	1458.2894914162018	576.1282860305042	981.9514167491844	0.0017114794392642967	1.3516479569760989	0.001559613998449164	0.6961764118153588	0.001271976876860609	0.618223208411335	-0.226316272055002	-25197.240275994205	-448.258047430651
351000	-26383.53561483196	-1183.2953621240513	-25200.240252707907	1608.750997272821	418.95234631043695	418.84132518073034	419.8247408164961	321.0695393235765	483.1106022400279	459.7857225490716	449.3328043059467	548.1953672088327	724.4876471076235	536.9732423317498	543.0949156245548	1371.1460466489023	624.4086074946531	1003.8070653336468	0.001367184890774289	1.3516479569760989	0.0013579108609142498	0.6802386756572036	0.0011174593514340233	0.6157491862940796	-0.2716938872507408	-25200.240252707907	-448.513908216549
352000	-26386.691919994162	-1183.1689497839945	-25203.522970210168	1666.2850919460027	417.3707915141448	417.2601894917704	418.23989271076806	319.8574943873626	481.28684854383516	458.05002081313876	494.61154061699057	546.1259170196893	721.7526894848096	534.9461559235475	537.1837140542655	1292.4604090975788	622.0514505608725	1071.8307556825325	0.001511383091386954	1.3516479569760989	0.0015064493576500441	0.6300864689135245	0.0012820160188215424	0.577954691500116	-0.23318381973019234	-25203.522970210168	-448.0701088193515
353000	-26373.394152293098	-1181.4695751896177	-25191.92457710348	1804.1984744258375	418.13066433411626	418.0198609476975	419.0013478321142	320.4398327330033	482.16308809450294	452.619116307311	453.9562485926375	587.9532812217496	689.5237337250205	535.9200885807893	538.1617204503535	1438.75855526577	623.1839686946648	1210.1432292284921	0.0016512739945942205	1.3516479569760989	0.001389975416945437	0.6061569356202786	0.0012202452745669647	0.5351202389987066	-0.18362792653812313	-25191.92457710348	-449.0932128627164
354000	-26367.056520627804	-1180.999903543362	-25186.056617084443	1969.7884443015264	417.6525042894025	417.5418276139779	418.5221921032856	320.0733886096292	457.0843920615941	452.10151643877094	455.17343739404527	591.1138225080706	665.6235447577393	535.3072285459316	537.5462969613262	1563.1761655763148	557.5633299872676	1247.6782597059978	0.0016732257411955316	1.3516479569760989	0.0012939488019480376	0.5917351728359596	0.0011534421719860504	0.5550565958942609	-0.06385866337254621	-25186.056617084443	-449.92296317052154
355000	-26377.88182627219	-1180.960913356708	-25196.920912915484	1974.0527797028358	417.60656988660764	417.4959053836636	418.4761620501836	320.0381861870284	457.0341208472219	452.05179325275634	455.12337635095315	591.0488104223251	713.001710644299	535.2483542003872	538.7842841804902	1394.0863716637193	593.3447033308487	1355.2290761018758	0.001806444962239078	1.3594528414618616	0.0013736295887960533	0.5710395566923084	0.0011663147275938514	0.539975119252486	0.006645074391796808	-25196.920912915484	-449.831332999583
356000	-26361.40191514817	-1180.3838238531844	-25181.018091294987	2144.8584592905563	418.24089937116986	418.130066772793	419.1118124142258	320.5243127767977	457.7283393754005	452.7384438030274	455.81469252639386	613.9785665427701	660.8633183238641	536.0613773593019	539.618285981366	1391.0181358959762	541.7872582716832	1133.544784584438	0.0015814405784561555	1.3594528414618616	0.0013030962482273086	0.5917131339232807	0.0011154956155600571	0.5605163778371844	-0.0590307283981582	-25181.018091294987	-449.687608372009
357000	-26372.56648049127	-1182.8883256456916	-25189.67815484558	1853.3471805745933	417.983897318076	417.87313282448133	418.8542751996008	320.3273559354797	457.44707294938723	452.4602435845723	455.5346020044345	624.0142226989221	660.4572288431868	535.7319765886629	539.2866995497361	1319.6073032030877	540.6675387381679	1178.3527138780016	0.00108872690087929	1.3594528414618616	0.001334185564371483	0.5808775821783813	0.0011730082319719904	0.55573917654894	-0.005875576709990136	-25189.67815484558	-452.19080481047615
358000	-26365.6784356527	-1179.779042673069	-25185.89939297963	1743.3497733756972	418.18944291323095	418.0786239506629	419.060248807272	317.60073031885963	457.6720247512737	452.68274308909446	455.7586133395205	624.3210846991396	660.7820118672411	535.9954253690537	539.5518963822678	1320.2562264516814	490.8717038419075	994.2079260102405	0.0012048966856642832	1.5026499907527333	0.001392849444588805	0.6174332011129807	0.001202873551851973	0.594347783191616	-0.026473677864381675	-25185.89939297963	-449.1967421470658
359000	-26371.891245414055	-1178.243277686788	-25193.64796772727	1723.1679718188414	418.8994062511718	418.788399150424	419.7716905188775	318.13992344879335	458.44901796303674	453.45126596014757	456.5323581384511	625.3809992635822	578.9436204027904	536.905388802528	540.4678976631213	1510.1473442466	413.1792260832227	1187.1681276839056	0.0016255306844724013	1.5026499907527333	0.0015407394449111886	0.6554318968804642	0.0013017312275767834	0.6232217856373978	-0.07177930992593937	-25193.64796772727	-447.12466308204637
360000	-26378.154204206963	-1178.5096626488394	-25199.644541558122	1643.7138162487047	419.2593989874959	419.14829648974046	420.13243287669957	318.41332574984034	458.8429987469166	453.8409517882644	456.92469178794846	635.1987686413839	625.817139213867	537.3667932284544	540.9323636291068	1613.482055109969	443.0558548057169	1188.1883532950767	0.0017814069770419275	1.5026499907527333	0.0014480237308630022	0.640746988630428	0.001155952981838597	0.6143634692086613	-0.12234746229228796	-25199.644541558122	-446.83907233129264
361000	-26377.50693751781	-1177.874065529213	-25199.632871988597	1720.171994818784	418.58006612949004	418.469143652928	419.4516854276111	317.8973954328786	458.09952793512923	453.10558587493495	456.18432924028616	634.1695456926677	597.1910422398296	536.4960890288042	540.0558820774481	1610.8677037597404	442.3379641613372	1145.4620648308032	0.0015167025946838273	1.5026499907527333	0.0014569418080875498	0.5933746331278003	0.001194975201516883	0.5871871107676716	-0.10353638761240112	-25199.632871988597	-447.1087489881092
362000	-26375.417147433083	-1178.2629974684814	-25197.1541499646	1771.2130608788252	417.89195816430293	417.7812180343115	418.7621445987255	317.37480071896323	457.34645353066605	453.6196600436105	455.434403250149	673.7110013460854	596.2093139012028	535.6141377319684	539.1680788011482	1378.0323335184498	494.6678068116996	1143.5790282640642	0.00157657847896057	1.2934937871979535	0.001569298290418985	0.5839783985412649	0.0012731083304244862	0.5604342980370783	-0.08449999135518807	-25197.1541499646	-447.796736995736
363000	-26368.333441909803	-1178.940786184107	-25189.392655725696	1657.0835004995336	417.69763740372537	417.5869487681594	418.56741919937343	317.22722067713914	457.133786335327	453.4087258161613	455.22262516276595	669.5231308822408	651.9410870612435	535.3650758761784	538.9173643542563	1397.3164795509647	498.71754502381305	1143.0472612792935	0.0018330246178398515	1.2934937871979535	0.0014787505641395656	0.5946748793940646	0.0012020144320187098	0.5672496739643951	-0.14335445143913314	-25189.392655725696	-448.2292281417454
364000	-26370.4766768466	-1178.734240669506	-25191.742436177094	1666.022234524866	418.0423232024535	417.9315432261729	418.9128227455967	316.9538024619156	457.51101500544354	453.78288055110227	455.59827673486654	696.5003406607937	657.5516831855433	535.8068613263825	539.3620811674411	1595.1490623789343	499.129088781673	1055.19175569148	0.001396771913766686	1.2934937871979535	0.001420558517950753	0.5945699597434732	0.0011560652852925072	0.563226505831343	-0.032260186932009605	-25191.742436177094	-448.2531924339911
365000	-26371.718391824317	-1180.9266221044263	-25190.79176971989	1600.1295566221693	419.968580768253	419.85729033942823	420.8430914036659	318.4142638222011	459.6191366122217	465.3059326251544	457.6975848164091	696.6040992606457	608.2789055383209	538.2757549363183	541.8473565376362	1427.3365302085929	501.42897836273505	1060.05387368757	0.0014818777241937255	1.4621908551192735	0.0014919962690280969	0.6186248858327329	0.0012271807752198707	0.5993674820770589	-0.06862995466421998	-25190.79176971989	-447.86894039866297
366000	-26376.9790618895	-1181.444172496207	-25195.53488939329	1790.5838919611763	419.14102266123643	419.0299515328565	420.01381005258025	317.7868209193684	458.7134461390259	464.38903618475297	456.79568080686676	629.0512180529818	724.6453406421299	537.2150697203122	535.2650743917204	1547.1995946150014	525.6667276731807	1192.1368796356228	0.0017073394075764999	1.4621908551192735	0.0014661340741007642	0.5903468178628729	0.001239499207032568	0.617439671843702	0.03193785212385565	-25195.53488939329	-449.52222406867565
367000	-26369.758926303242	-1180.6363469192202	-25189.122579384024	1774.210511736482	417.87674379330974	417.7660076950816	418.7468985464831	316.82826248563885	457.32980272301006	462.988273164189	455.41782205532417	627.153775142769	684.1126511283114	535.5946373993077	547.2834884988558	1559.3821724931083	459.155901166633	1141.1003124171932	0.001462270232205988	1.4621908551192735	0.0013232047149840515	0.5786402235990401	0.0010973607748748578	0.5793304789494543	0.001407231122869136	-25189.122579384024	-448.98678898271936
368000	-26380.644950654132	-1182.5955876714918	-25198.04936298264	1897.205929964929	418.33744057038047	418.22658238887215	419.20855464348796	317.1775562943516	457.833995333157	463.4987040709967	455.91990676321404	645.4245187495693	684.8668651356934	536.1851146798243	547.886852392732	1468.6947873657066	489.55245807001904	1142.358341833889	0.0017470865916966048	1.4621908551192735	0.0013700014806502568	0.5457563410833347	0.0011376738705031124	0.5250980816525506	-0.01311087492560481	-25198.04936298264	-450.8773305219879
369000	-26370.414147198433	-1180.7979890699412	-25189.61615812849	1734.187129455862	417.6631501451176	417.7703576862688	418.5328601271209	316.6663187894656	457.09604302606226	462.75162119490824	455.1850396487668	638.9746185455022	690.2377529363134	535.3208733905336	547.003749847112	1220.997547575564	488.76338087269613	1143.9329250529497	0.0017399906225591133	1.4621908551192735	0.0014027664776595967	0.54323308663364	0.001168829901231158	0.5378557356416483	0.009991246938308596	-25189.61615812849	-449.02182429896874
370000	-26376.273217548463	-1182.3679632723292	-25193.905254276135	1880.5537907884905	418.66226514828793	418.7697291464974	419.53405561139454	317.42383371504934	458.18948762206855	463.8585948106477	456.27391282844223	637.6952183906822	619.4147178639164	536.6014439075374	548.3122676157319	1300.586590294593	449.42594142109965	955.360477326232	0.0012796921901753004	1.4621908551192735	0.001456398015240403	0.5684342076748702	0.0011925402569589487	0.5528238227710865	-0.03616484479485159	-25193.905254276135	-450.21046891855417
371000	-26384.140500137837	-1183.625171537566	-25200.51532860027	1815.9397752243112	418.3790628035899	418.48645410822553	419.25026354767044	330.6663979963717	457.87954725243765	463.5448195970822	455.96526824139823	637.2638521174715	618.9957173591123	536.2384620968191	547.941364067115	1188.277500408501	422.5686298452345	1103.214261808471	0.0016334407812393097	1.4621908551192735	0.0014535523420053757	0.5581491238153098	0.0011975541428960075	0.5230255527811026	-0.08680717166202914	-25200.51532860027	-449.57381952642413
372000	-26397.589402852787	-1183.6200011413239	-25213.969401711463	1845.7226085700056	418.6037687334827	418.7112177165853	419.4754373881035	330.84399459967244	458.12546837658465	463.7937834650075	456.2101612312921	629.8132710465349	545.220431033354	536.526468770629	548.2356562167134	1589.1865515294835	423.2433152353034	1294.7805563437116	0.0014525475427331516	1.4621908551192735	0.0013336254432435514	0.5607024459200279	0.0010756403894472283	0.528779639676898	-0.015253760356455648	-25213.969401711463	-449.2381751650339
373000	-26397.09115071506	-1182.5258128927649	-25214.565337822296	1760.3482294206801	417.8792213039	417.9864843071087	418.7493812160528	330.2713476629158	457.33251414317465	462.99101813233335	455.4205221397242	628.7231480692993	528.2696514858518	535.5978128365773	547.286733237068	1404.4104701408257	422.5107373680052	1292.5394634677189	0.0013861301686648828	1.4621908551192735	0.001391043860587987	0.5510870449440114	0.001118835901966382	0.5344095159033778	-0.0384606390247787	-25214.565337822296	-448.8517107500048
374000	-26400.773496579834	-1185.5716645836833	-25215.20183199615	1913.0622158728017	417.78916390338173	417.89640379027657	418.6591362868523	330.20017068756056	457.2339541399571	462.8912386615422	455.322374191045	650.9021923146156	537.1102767989787	535.4823858321025	547.1687871463776	1587.3391397090538	401.95554635576235	1292.2609075161115	0.001940500078104358	1.4621908551192735	0.0012342460259007976	0.5650004105750263	0.001024428506451765	0.5311879472904902	-0.04663175093221928	-25215.20183199615	-451.892552892323
375000	-26394.316000442992	-1183.8930435492994	-25210.422956893693	1969.791808308315	417.7134945781577	417.8207150419305	418.58330939357984	330.1403653449055	457.1511406355185	462.8074005185077	455.23990690900115	632.5579733864313	504.00692582271756	535.3854000931077	547.0696847845064	1397.0330816740711	366.022661698204	1319.904926867721	0.0016328489243113947	1.4621908551192735	0.0014458324147021563	0.5500409497176334	0.0011911608474171466	0.5325805240078773	-0.0548684659960401	-25210.422956893693	-450.1868984898148
376000	-26387.07122546289	-1183.5752128638294	-25203.49601259906	2257.498283312847	417.5213576397536	417.6285287850057	418.39077236382656	329.9885096833951	456.94086344387944	459.6769812851852	455.0305088333149	632.2670137838638	503.77509623397077	541.1296372891686	547.1477194451119	1573.4730158659004	389.1468168612855	1319.297806209843	0.001529208878323959	1.4621908551192735	0.0014852045576156591	0.5742281538903234	0.001176638405696427	0.5530329055633545	-0.015868519105638787	-25203.49601259906	-450.3327046776697
377000	-26381.736783228152	-1182.6976687753313	-25199.039114452822	1848.621896327031	418.37978671631697	418.48717820676944	419.2509889678182	330.66697014167045	457.88033951204415	460.6220828454808	455.96605718876685	634.0716421207923	563.1732171544754	542.2422065178786	539.8259570841445	1524.0732119014617	388.09479709646416	1349.92998355059	0.001444544726498387	1.4621908551192735	0.0015478394053319178	0.6029644098047093	0.0012001564676923841	0.580947772242055	-0.12105697662068539	-25199.039114452822	-450.0797626443335
378000	-26381.785925397056	-1183.4834629349778	-25198.302462462078	1891.1419350844765	417.57563065368294	417.6828157299614	418.4451583917527	330.0314044255558	457.0002605439147	459.7367340493296	455.08965760904175	632.8529107878146	580.7714259713603	541.199977969483	538.7883727410684	1521.143833494183	453.53107348104874	1302.005476564646	0.0018945420930040295	1.4621908551192735	0.0014750785014690793	0.631307134547769	0.001126273797114155	0.5899460463176729	-0.10404516225990892	-25198.302462462078	-451.5697063782581
379000	-26380.353520791174	-1182.508174581391	-25197.845346209782	1887.884009650703	417.4674779633904	417.5746352785796	418.33678049252256	329.94592581605514	456.8818968176483	459.61766157248053	454.9717887316897	657.8792392074703	536.8842745422846	541.0598063950259	538.6488257758418	1520.7498550485136	453.4136082792326	1301.668255269319	0.0014221286091988725	1.207523224779512	0.0014501110935937812	0.6438649463726055	0.0011014208570085905	0.55469308789583	-0.12003438327533429	-25197.845346209782	-450.52891009177364
380000	-26382.462492946725	-1182.0599478968577	-25200.402545049867	1879.736666762406	417.9335361467595	418.0408130917313	418.4941357804613	330.3142754646218	457.3919570213408	460.130775967503	455.479716502195	698.6313796870924	593.442211177183	541.6638423110514	539.2501700875943	1468.2247787887743	417.53684346492037	1046.4121893500492	0.001342195461810902	1.207523224779512	0.001546814541480966	0.651216647333318	0.001179172552027018	0.5749790934935116	-0.13487778471831738	-25200.402545049867	-450.17309505343604
381000	-26395.03520073877	-1182.5020780390587	-25212.53312269971	1940.2850370463889	417.9301908127887	418.03746689906615	418.4907859591909	330.3116314758743	457.3882958438581	453.8684387667441	455.47607063117283	621.6709793478568	584.6439593192113	541.6595065822914	539.2458536789868	1515.7185471977823	372.1736608859782	1199.7055323447717	0.001523228418557348	1.3984823489285194	0.0014895062564209813	0.578155675275399	0.0011450911564547012	0.5459711516308643	-0.03727277095914739	-25212.53312269971	-450.3106881562828
382000	-26399.07126628478	-1184.1251754578666	-25214.946090826914	2248.142701015056	418.13845283152415	418.24578237537605	418.6993273324201	330.47623161411553	457.6162205354271	472.91752450238164	455.70304242703867	641.0119257645612	584.9352977625348	541.9294251112416	539.5145694419315	1516.4738566045046	442.7985666216738	1367.1137439042222	0.0015724029854557136	1.3984823489285194	0.0014563626929419197	0.5636226959636798	0.0011500686777041825	0.5236689260749496	0.06986267411577375	-25214.946090826914	-451.2864226404875
383000	-26387.111849182773	-1185.5610040902598	-25201.55084509251	1953.1782668446403	418.3664927870556	418.47388086516634	418.9276731717932	330.6564632686098	457.8657904610694	473.1754392923927	455.9515689637083	670.7996204268532	691.4604937911437	542.2249768864173	539.8088042284979	1328.7520478561594	474.5218142078386	1190.3615737001717	0.0019948932821263025	1.347999234599517	0.0014187812441246617	0.5537369062875261	0.001145814289958112	0.5065132801518099	-0.05495029306619152	-25201.55084509251	-452.37801732755514
384000	-26378.824321732838	-1184.0109924066683	-25194.81332932617	1866.9488781941263	418.96551814771686	419.0730599861869	419.5275020415504	314.46750462178284	458.521371691866	473.8529411790518	456.6044093745717	637.6339403472477	590.6848521482348	539.8723853734215	541.1817408930126	1552.2546465598311	463.0909238566968	1274.001979606267	0.0014645947079232515	1.347999234599517	0.0015321600213326905	0.5852990236453945	0.0012169050161185458	0.5499152140051731	-0.012068878759797539	-25194.81332932617	-450.17387310988835
385000	-26375.511892558283	-1184.4089208756782	-25191.102971682605	1930.0787088998056	418.3502955342733	418.45767945480486	418.911454192652	314.0057302951226	457.84806397466014	473.15712008582926	455.93391658727205	636.6976179001521	589.8174712714818	539.0796191779506	540.3870519972482	1741.396182176835	471.04455991209437	1452.0608821993972	0.0014337807122300169	1.347999234599517	0.001448905857712419	0.540505017182946	0.001175748415668673	0.5107711413845191	-0.07221617545275266	-25191.102971682605	-450.5399921421521
386000	-26382.726947886407	-1186.2221284630216	-25196.504819423386	2018.782086775638	418.4982562334356	418.60567813314424	419.059613360486	314.1167867659591	458.00999410923623	473.32446467491854	456.09516973275845	636.9228029321819	590.0260758938739	539.2702790106537	540.5781742383109	1742.0120732121325	471.21115733813934	1452.5744421171264	0.0018489961349602432	1.347999234599517	0.0014304838146835365	0.5878635895518162	0.0011157899921312665	0.5734326278802897	-0.08048664355259787	-25196.504819423386	-452.4513352273453
387000	-26378.77718794422	-1183.9047533294693	-25194.87243461475	2116.037713534775	417.37561027922146	417.4827440134257	417.9354615330737	333.7710176504491	456.7813556162014	451.76058223641627	454.8716678676719	635.214220405951	556.5146318087866	537.8236550691156	539.1280417916262	2001.0321834198426	432.8182061893425	1448.6778265486066	0.0015762445589792783	1.347999234599517	0.001500862437285406	0.5997630574104696	0.0011284910275219918	0.5865206478281527	0.016607152151119676	-25194.87243461475	-450.3414231922216
388000	-26385.792119552003	-1183.7906775528902	-25202.001441999113	2101.728519588914	418.0422061938753	418.1495110327339	418.60295159331116	334.30408760306756	457.5108869497168	452.48209482868054	455.5981492145084	636.2287291453796	575.318505353695	538.6826200935295	539.9890900687241	1855.0513730831817	433.5094656710372	1855.0513730831817	0.0014849563094008274	1.2605248707540042	0.0013977251613555737	0.5182864712835913	0.0011082290546094021	0.5073612584404079	0.0314155153272771	-25202.001441999113	-450.59554769313456
389000	-26395.76373591475	-1188.2578590882408	-25207.505876826508	2089.560940346063	417.3342583440603	417.44138146387525	417.8940541300507	333.7379489297557	456.7360995146587	451.7158235733681	454.8266009704861	671.7203893947427	578.2387864338716	537.770369615043	539.0746271040434	1507.029008822265	509.4882493776444	1350.98182445926	0.0021290758009652852	1.2605248707540042	0.0013742854564114779	0.5513872730883067	0.0011018342442630966	0.543714409139935	0.06301646507925719	-25207.505876826508	-454.5987982889785
390000	-26388.330718577956	-1179.4070163087363	-25208.923702269218	1978.827015001772	417.7501577522164	417.8573876268478	418.31051140934125	317.09588273524173	457.19126529526204	458.3461171580027	455.279863817653	672.389800320901	575.4701808336193	538.3580420561241	541.3797638611308	1482.329279884636	457.34140871000375	1482.329279884636	0.001586683960453425	1.2605248707540042	0.0014027411153374441	0.5650268746180823	0.0011187788654973164	0.5500679809684288	-0.04409955343929382	-25208.923702269218	-449.712350740781
391000	-26387.032773183062	-1181.3838572161792	-25205.64891596688	1713.519537697612	417.7501577522164	417.8573876268478	418.31051140934125	317.09588273524173	457.19126529526204	458.3461171580027	455.279863817653	623.89638074086	575.4701808336193	538.3580420561241	541.3797638611308	1482.329279884636	462.0988941280271	1482.329279884636	0.0010881089040725054	1.2605248707540042	0.0014239824768718897	0.573178669201362	0.001146654878705495	0.551725025487809	-0.06091856967144898	-25205.64891596688	-451.68919164822387
392000	-26379.48949106452	-1178.7921270398144	-25200.697364024705	1640.835163365477	418.85815426081183	418.96566854066606	419.41999414094374	317.93691444867324	458.40387124239834	460.23382585562905	456.48740016487557	667.3980688420015	605.8063977798969	539.7859262110507	542.8156625126356	1385.945136544523	463.3245165528625	1385.945136544523	0.0015610443281351086	1.2605248707540042	0.0014339194049565204	0.6034156082800117	0.001160245251624481	0.5450302002340561	-0.10650446614185834	-25200.697364024705	-447.9218254343969
393000	-26374.922884027226	-1178.1787096504088	-25196.744174376818	1808.1082436583408	417.6419468408698	417.74914893946743	418.20215534812746	317.0137445628957	457.0728378511086	458.89747896057645	455.16193148880234	654.4987440762525	604.0473625825792	538.2185897703964	541.2395288509343	1587.985920608657	461.9791954479957	1345.94968607565	0.0014577518279106259	1.2605248707540042	0.0014400822807874374	0.5638583818600045	0.001154836087034283	0.5120165822817875	-0.02413707443279325	-25196.744174376818	-448.43645433033527
394000	-26372.624158676525	-1178.0758615665472	-25194.548297109977	1820.5736436438501	417.8539524214735	417.96120893855885	418.4144453046918	317.1746687312744	457.30485954600726	459.1304268892998	454.0331702930322	654.830984138085	609.4235943619691	538.4918030945826	541.514275679953	1585.0987150186745	492.8688226746781	1346.6329240665136	0.0015549680724108895	1.2605248707540042	0.0015650609860380705	0.5736399585094913	0.0012464222009303304	0.5195711434434198	0.010469662846194062	-25194.548297109977	-448.24541849273527
395000	-26375.70176699125	-1179.8672440438372	-25195.83452294741	1839.5443628719956	417.1948846211747	417.30197196595384	417.7544934567263	316.67439917532107	456.58356707982296	461.77506643218754	453.3170381586497	644.557007269815	608.4623698349334	537.6424570345829	540.6601623697053	1516.424581309932	474.0781997273266	1516.424581309932	0.0012661384325421963	1.2605248707540042	0.001535412611358884	0.5908080113801493	0.001224575204958237	0.5404706934940011	-0.030331876428683003	-25195.83452294741	-449.0075608784654
396000	-26376.593963918218	-1179.3952972592397	-25197.198666658976	1939.1043728261484	418.20804093041215	418.31538833643134	418.7690087740518	317.4434418393744	457.6923786658067	462.8964855560801	454.41791699064294	644.096500371834	586.2849532501406	538.948119849584	541.9731536714936	1632.1500427925246	475.22949696713295	1632.1500427925246	0.001476547883225072	1.2605248707540042	0.0014187715026371236	0.6045744780711206	0.0011318469802841524	0.5995607441378996	0.001237404385729858	-25197.198666658976	-449.2944325724489
397000	-26372.196841548277	-1178.7797186890477	-25193.417122859228	2070.1696324404506	417.5335853448149	417.64075962872624	418.093648500217	316.93149208828055	456.9542456050705	462.1499596893319	450.06954277640557	634.2515015277124	630.509832123129	538.0789434249247	541.0990986917658	1243.1435041761185	374.63497546033415	947.1766078002355	0.0014739073984530449	1.2605248707540042	0.0014986328264863938	0.5980183820475709	0.0011406693895513033	0.5895245734591996	-0.05094084148411889	-25193.417122859228	-447.68319140354237
398000	-26389.779379925836	-1180.8378047564343	-25208.941575169403	1981.8574777543315	419.27991533960136	419.38753787887043	419.8423209534824	318.25705484623	458.8654521124132	464.0828972182455	451.95195408384853	636.9042520135002	684.5866997693748	540.329453159824	543.3622401955014	1379.1322793602997	376.20188245346185	1101.6867237426377	0.0013519392108226457	1.2605248707540042	0.0015278355876374395	0.5475095098042518	0.001203052640040931	0.5882422696062118	0.011274121729382774	-25208.941575169403	-448.2992224346697
399000	-26377.85142139474	-1178.3958612034387	-25199.455560191298	1927.2318421640225	418.374911661864	418.48230190096734	418.93610333935004	317.57010611683904	457.8750041883528	463.081187588493	450.97642874709317	654.4640807238287	683.109039003012	539.1631675248364	542.1894083766383	1243.255755499646	375.3898614747887	1099.3087645315607	0.0014918807794230716	1.2605248707540042	0.0015754050917869578	0.5964423070101	0.0011952102314080851	0.6008232329227613	-0.006043597857423657	-25199.455560191298	-447.3279830516537
400000	-26377.949199549686	-1178.003148941417	-25199.94605060827	1654.9692424960751	418.0811702721887	418.2491410975885	418.7026896968249	317.39316936052944	457.61989542189207	462.823178154791	450.72516357780427	661.0883813644198	682.7284392701063	538.8627683999001	541.8873231571048	1242.5630654875692	417.87143129264086	1042.5856594695085	0.0012882264931940953	1.2605248707540042	0.0016047053540544517	0.5893044096222085	0.001252586770950142	0.6165371724383986	0.06226022126923933	-25199.94605060827	-447.1319978439556
401000	-26382.154384510457	-1178.4931689381258	-25203.66121557233	2018.0938177664887	417.64492619831253	417.81272175564874	418.26579710255356	317.0619875253558	457.1423949228008	460.32995327324994	450.2548573417457	621.325544262267	642.0915880479197	538.3004955541895	541.3218943594337	1270.2611633451802	417.4354060695367	1196.7689821499544	0.0014676874128033552	1.2605248707540042	0.0015612583865959474	0.5957868155829495	0.0012189513209416082	0.5886618721751503	0.02329530373587121	-25203.66121557233	-447.62752197764206
402000	-26375.332515367183	-1178.5714263395193	-25196.761089027663	2173.9603591429	417.76665163215154	417.93449609463596	418.38770349340996	317.15439738254406	457.2756321606017	460.4641195464556	450.3860871602113	695.5166221027232	642.2787299769046	538.4573868684299	541.4796662807577	1270.6313895385272	493.7363468162382	1044.430555792555	0.0016106130923838593	1.4203055392538522	0.0015428122280144543	0.5902302549658874	0.0012028798470376059	0.5809006448985136	-0.08532861896661939	-25196.761089027663	-447.78575525914243
403000	-26384.0055814623	-1179.6849389198437	-25204.320642542458	2021.830663773413	418.72379346243133	418.8920224720198	419.346268210636	317.88102728276715	458.3232926998013	461.51908520357307	451.41796311802864	697.11011466626	647.9791537999673	543.1668036152072	542.7202460082646	1273.5425229404932	532.6873546774438	1089.863511899139	0.0014096533039038624	1.4203055392538522	0.0014834611017986296	0.5990974317592591	0.001160949331625515	0.5973594320178895	0.006912675599022016	-25204.320642542458	-447.6955998157896
404000	-26374.84312791031	-1178.4167395780078	-25196.426388332304	1785.902841667629	417.78075019794926	417.94860032475896	418.4018230181342	317.1651005397302	457.29106405436954	460.47965904359256	450.40128654929475	753.8576171801546	672.9797482800155	541.9434917240823	541.4979398472891	1328.4024759625672	531.4876444394623	1166.9002044675872	0.0014148689609290587	1.4203055392538522	0.001570421716801644	0.6003062192548315	0.0012130299131879242	0.6304664706325939	-0.08982429164853875	-25196.426388332304	-447.31108427612475
405000	-26378.80177174448	-1179.788114341669	-25199.013657402815	1973.7756075477748	417.3134739805316	417.48113637161543	417.93385214793994	326.61145812323076	456.7795966433676	459.96462527726015	478.70029188839123	749.4324009741994	672.2270390395206	541.3373429133795	540.8922893740408	1326.9166945236618	530.8931902048423	1165.5950588537953	0.0015035439157541233	1.4203055392538522	0.001445641673676703	0.5979759765235217	0.0011238776337410014	0.6342784517935586	-0.09162877533310819	-25199.013657402815	-447.13034666461095
406000	-26374.960751288458	-1183.8137657357106	-25191.146985552747	2252.220649288023	418.96087650053374	419.1292007620406	419.5837036963584	327.90080192045224	458.5827971281688	461.7803991020681	480.59002734231865	711.2720494925109	674.8807480309032	543.4743467689711	543.0275363193767	1820.543541634321	502.4018466116852	1167.4201189316507	0.0017633200620355586	1.4203055392538522	0.001519470331440551	0.6219572999699716	0.001163500127361671	0.638344098547878	-0.15645601390210376	-25191.146985552747	-449.0585960532915
407000	-26376.1791805071	-1180.7959640065772	-25195.383216500522	2194.059591849682	418.0792718608914	418.2472419235739	418.7007884633496	327.21081179361727	458.95439874571554	460.80869084676567	479.5787386477517	709.7753447306768	672.5935571917294	542.3307328123645	541.8848625702872	1707.3268815091983	501.34466007284334	1001.3341243488903	0.0013816533600946083	1.4203055392538522	0.0016409760654861646	0.6023542918182335	0.0012590104527076711	0.6178762594708295	-0.18877946618684324	-25195.383216500522	-447.93223347129396
408000	-26389.247979918175	-1180.3576629411402	-25208.890316977035	1988.6725916891935	418.2221739097966	418.3902013856724	418.84390295042596	327.32265444781314	459.11127216267033	460.9661980720873	479.7426615900662	710.0179502790764	679.6123419527878	539.6014453788142	542.0700821263472	1898.7739017669833	501.5160227400552	1197.4039908273828	0.0017422794286943927	1.4203055392538522	0.0016636705844595536	0.6039564784891754	0.0012392074536223064	0.6751267352214859	-0.010004737965399527	-25208.890316977035	-447.6316616255455
409000	-26364.970090812036	-1178.5443517319623	-25186.425739080074	1950.4889662811572	417.223795007582	417.3914213686979	417.84403985823826	326.5412706456046	458.01528290985044	459.8657807448882	470.5350063849849	708.3229972469946	688.119993085396	538.3133101906811	540.7760538148942	1528.8330581791447	564.5368096112336	1099.5448575448595	0.001521525334598227	1.4203055392538522	0.0016839800408773428	0.5931266994770065	0.0012664357145516026	0.65015495916753	-0.0533468236918049	-25186.425739080074	-446.6685272610798
410000	-26363.97655347686	-1178.6160266557695	-25185.36052682109	1859.3297309164132	418.3376505228556	418.5057243933156	418.95955123100606	320.10528987002215	459.23803879063496	461.0934768693602	471.79118596597385	741.1888489794487	661.8972674864724	539.7504363965107	542.2197547669424	1686.006863392766	548.027368298633	1317.255999372303	0.0013873276371611	1.4203055392538522	0.0015952963202769672	0.6004546583980829	0.0011854328476744258	0.6042916462314277	-0.024330589007262836	-25185.36052682109	-447.85585520703194
411000	-26368.83497499007	-1179.8377505880092	-25188.99722440206	2045.9240693471684	417.6422908370324	417.8100853355696	418.2631578235455	319.5732117424231	458.4746945925394	460.32704856722125	471.006975961358	739.9568469243675	660.7970636788748	538.8532647137646	541.3184785900297	1817.9120451319873	487.46016397754516	1315.0664600929017	0.0019496013133917039	1.4203055392538522	0.0015535659994038965	0.5945898786614426	0.001174315854466871	0.594162281335296	-0.0030520465692435903	-25188.99722440206	-449.7677438498641
412000	-26376.098101865548	-1182.279589458734	-25193.818512406815	2140.9182867883737	418.54911243513067	418.7172712638104	419.1713275025381	320.2670971485223	449.5847983471955	461.32655105772085	472.02966764758713	741.5635061760129	675.6883495673543	540.0232702169641	542.493836781968	1882.032743435366	451.58348098532076	1366.4928298259456	0.001706960563403117	1.1049569753343762	0.0016117911836677518	0.6517855875374967	0.0011500309058035472	0.7166199658893124	-0.012993510508847715	-25193.818512406815	-449.51136329799584
413000	-26374.34690630686	-1179.6785560666951	-25194.668350240165	2041.021156990047	418.5199004403553	418.68804753264686	419.1420720812142	320.24474459659785	456.14825015603054	461.2943534770813	471.9967230593047	741.5117498859516	631.7049658414207	539.9855801192443	542.4559742548358	2041.021156990047	490.0659927422106	1272.5963220747115	0.0015476511591893767	1.2778517366698687	0.0016349738074693946	0.6245224419815212	0.001191482941773214	0.6431156641506065	-0.07620520979701781	-25194.668350240165	-448.49422534649193
414000	-26387.43826825448	-1180.4930533729726	-25206.945214881507	2139.5980710074086	417.8542963779994	418.0221760531679	418.4754785319278	319.7354349969173	455.42280286422687	460.5607219453594	471.246070734394	674.3233671075316	630.7003173383697	539.1267999385102	541.5932652182205	1991.1270334315855	501.52206625429665	1270.5724152525488	0.0018672516760551545	1.4604116344650666	0.00167863155464443	0.6374376467678045	0.0012085600942972057	0.6281596854514756	-0.02126083903982732	-25206.945214881507	-450.21143664779487
415000	-26385.78912688549	-1180.1890066688466	-25205.600120216644	2011.6695820787027	417.71708633305866	417.88491088188783	418.3380645105484	319.6304440615953	455.273256518073	460.4094884701892	449.1665419325638	669.0167774231867	633.2715549727485	538.9497678651546	541.4154232362083	1869.080052851236	514.5111084224775	1270.1551997309944	0.0017496882764177122	1.4604116344650666	0.0016026687550404412	0.598662607831169	0.0011638101809395107	0.5832338075616885	-0.04759462821950578	-25205.600120216644	-448.72065864799333
416000	-26379.897966415476	-1179.5601477174118	-25200.337818698063	1924.3006183813156	417.7873401805717	417.95519295501254	418.4084227974239	319.68420118384944	462.4304951717419	460.4869225495095	449.24208511424666	711.5441566427106	633.3780618998363	539.0404112600447	541.4491454363445	1924.3006183813156	455.90204295638137	1453.7315031295373	0.0014706029296250643	1.4604116344650666	0.001559945811967519	0.5643715606661923	0.0011675239111505113	0.5549230898894973	0.09637198683892483	-25200.337818698063	-448.2081230248745
417000	-26389.00942978684	-1180.3706935540067	-25208.638736232835	1986.6364487793135	417.6678756491198	417.8356804267664	418.2887806700119	319.29244234124684	462.298265118024	460.3552482522024	449.1136262308745	711.3406935860179	749.1617386517001	544.2961495349078	541.2943203321739	1986.6364487793135	537.234656773621	1000.0313857739319	0.0014429445366723453	1.4604116344650666	0.0014308678393372136	0.5643052159518732	0.0011017337387837808	0.5358608028466009	0.06396746118731432	-25208.638736232835	-448.2624224881843
418000	-26386.82938083114	-1182.0200893462722	-25204.809291484868	2058.12782931946	417.8255075256365	417.99337563442134	418.44664688205995	319.84073929582155	462.4727409331144	453.38766418275407	449.28312603634066	633.8197371711832	753.3888961330382	544.5015721408447	541.4986100188758	2058.12782931946	610.0810963656219	1204.409845611621	0.0015693972180789544	1.3363303489976395	0.0015285884611732083	0.6168471923191744	0.0011530530279435316	0.5766234539334927	0.10150546874127989	-25204.809291484868	-449.5234526271136
419000	-26374.100033112125	-1182.9044255555045	-25191.19560755662	1943.817096327367	417.52083625613596	417.6885819583446	418.1415226882815	319.60751685649194	462.135513658686	453.05706159211644	448.9555164052645	691.875008458838	734.2441069330107	544.1045308347462	541.1037584217958	1943.817096327367	557.9284602281871	1203.5316103912903	0.00127032578157208	1.4447212831219296	0.0014792766358354206	0.6033794978501604	0.0011576944976813795	0.5809971075241539	0.06423856095528126	-25191.19560755662	-450.2099720566779
420000	-26379.40885430289	-1182.568117310731	-25196.84073699216	1983.8699642824247	417.88056190765144	418.0484521354185	418.50178310791335	319.8828828077133	462.53367821552575	453.44740437863766	449.3423254016454	645.7981582890773	734.8767135403988	544.5733178744592	541.5699600700323	1983.8699642824247	558.4091576244039	1417.6504028683562	0.0013650656641481882	1.4447212831219296	0.0015535854418145716	0.6353578261802026	0.001181145860033368	0.5963528185153977	0.10344393406620436	-25196.84073699216	-450.071127156594
421000	-26384.414400184945	-1182.9523820907484	-25201.462018094197	1876.6325763321454	417.30799285897655	417.47565304793164	417.92836287814976	319.44458762341367	461.89992663132426	452.82610256990085	496.6872220452799	644.9133024933457	733.8698046312016	543.82715771538	540.8279150334969	1876.6325763321454	507.61074846204923	1333.1598078358045	0.0014912963938329298	1.4447212831219296	0.0015707109924441816	0.6206364700165076	0.0011925491582755058	0.5907274528881334	0.05693880535636637	-25201.462018094197	-449.1141178096201
422000	-26376.762214131664	-1183.0550277529424	-25193.70718637872	2176.295953102829	417.8209463584025	417.9888126346652	418.44207893419514	319.83724777346623	462.46769237701955	453.3827148033578	497.29774821067355	602.0675256407342	722.2108877699997	536.2666663175055	540.5545451730798	2176.295953102829	484.5680116034027	1724.585133694576	0.0014070055041228238	1.4447212831219296	0.00159683790896667	0.6605964875788025	0.001167408441336245	0.6244005224792804	0.03043815659510811	-25193.70718637872	-450.0098304255251
423000	-26388.54879887179	-1182.820394389575	-25205.728404482215	1902.396759445531	417.47930009968655	417.64702911407727	418.09992478418616	318.3886658845715	462.0895391076473	453.01199019122646	496.8911148989048	594.324831705196	642.4477412473854	535.8281686743923	540.1125413922739	1902.396759445531	484.17178721661537	1723.174964903616	0.0018264421259140053	1.4447212831219296	0.001408225118153086	0.6250385431931648	0.0010936428661611473	0.5634440168915333	0.012980645404029306	-25205.728404482215	-449.5748140695129
424000	-26379.587254109767	-1182.1417781809891	-25197.445475928776	1927.2600406742743	417.2051715935319	417.372790472392	417.8253887586223	318.1796030416121	461.78611827927307	452.714529933648	496.5648423890671	593.9345815101631	693.4636828685996	535.4763290133617	539.7578884930956	1722.6547128975212	481.7201829993471	1345.3136091208244	0.0017740272406786535	1.4447212831219296	0.0016905994768315511	0.7511741912656955	0.0012303557220411116	0.674717561951325	0.027963801434808522	-25197.445475928776	-448.2008389769077
425000	-26364.32442414549	-1180.708341788658	-25183.61608235683	1934.8972046806286	417.773566972013	417.9414142128461	418.3946291136144	318.6130871597621	462.4152502108696	454.2465735542072	472.48519692192764	594.7437509410239	670.5868026976085	536.2058556142298	540.4932482398275	1718.7564099029814	482.37647286433634	1465.640605829192	0.001980341820463755	1.4447212831219296	0.001557058279386125	0.692711628315392	0.0011471280035714234	0.6337631122624621	0.014422700823676552	-25183.61608235683	-450.07508649905293
426000	-26365.63859196312	-1182.775067306202	-25182.863524656917	1827.0563979874719	417.84854632948867	418.016423694483	418.46971993539523	316.3644271772321	462.4982415753044	454.32809885622066	473.37513262846966	575.068852140931	670.7071553756451	536.3020904498132	546.3960537700586	1744.6011507295723	483.90402319888597	1605.3566839324333	0.001957649125586232	1.4447212831219296	0.001571231742744725	0.7075532953135789	0.0011631399841574102	0.6452325958734239	0.03985237542449018	-25182.863524656917	-450.71168378799683
427000	-26369.644043910113	-1180.654504066309	-25188.989539843806	1802.3187462035476	418.23922949135283	418.4072638195825	418.86098388680745	316.66022395766043	462.9306716434773	453.3016582735391	473.81773245366384	635.2366310223231	699.0878939318535	536.803526193103	546.9069272427369	1586.583767054538	575.5418413425515	1474.9488583348245	0.0014460241169641623	1.4447212831219296	0.0016548375035984981	0.711459391783825	0.0012268554825550016	0.6241600417141893	0.06831501919477533	-25188.989539843806	-448.243569976825
428000	-26366.204612285786	-1181.1981068801674	-25185.006505405618	1806.2278146788624	418.1051758816547	418.27315635169356	418.726730993027	316.55872834683277	462.7822935784899	453.15636649006007	473.66586487909024	594.9672271237131	692.5245977366831	536.6314704763967	546.7316331942686	1574.6365501418595	575.3573692607287	1514.5021190140014	0.0013113589905106356	1.4447212831219296	0.0015559449242491233	0.6948646911906269	0.001117768986311132	0.6155305008834422	0.013689412659832752	-25185.006505405618	-448.87169949432536
429000	-26378.119962443765	-1186.926988015455	-25191.19297442831	1972.8331394504519	420.3678414383063	420.53673097057555	420.99276022806185	318.27185359044495	465.28673891021816	455.6087190591769	476.2292089839879	598.1870194865093	696.2723426698294	539.5355664190067	549.6903883269979	1699.0050173182765	516.163175981982	1522.698171055076	0.0017253216909841175	1.3761305820478575	0.0015945483870215965	0.7021888750082945	0.0011243812530086776	0.649794173179027	0.05573552193247131	-25191.19297442831	-450.27550177904124
430000	-26381.21516056278	-1182.2060195596837	-25199.0091410031	2063.7867164765244	417.4867649310881	417.65449694459454	418.107400712805	316.09051270301933	462.09780160234095	452.48611202892954	472.965275231681	623.3092270775372	679.9004935069489	538.4129701783074	545.9229734395177	1612.3030110493162	531.8098408158816	1275.5725325951566	0.0016018871791871545	1.3761305820478575	0.0017250402997094183	0.7787062089799174	0.0011774241836031462	0.7254688263799338	0.09779970150906218	-25199.0091410031	-449.9987223990693
431000	-26376.16611394191	-1186.5855863966867	-25189.580527545222	2189.0501148526823	418.6747361469271	418.84294544695075	419.29713796653095	316.9899578165739	463.41271487221826	453.77367494543535	474.31111222644023	655.0496735709045	683.1051984622385	551.726287244161	547.4764137710175	1616.8908680288139	508.3987262215886	1279.202212814332	0.0017647698031316734	1.3761305820478575	0.0015317122668005775	0.7466051511331019	0.001064908667245468	0.6968279795025324	0.09004847978525707	-25189.580527545222	-451.4584947673728
432000	-26387.072254563514	-1190.2132187639293	-25196.859035799585	1985.4006715864718	419.7919538147225	419.960611974889	420.4160164899961	317.8358335067232	464.6493141409034	454.98455280134584	475.57679345547217	656.797648801825	683.610785865325	549.5069594294241	560.0143479105353	1510.3359298405855	485.99887758074	1122.7249048058595	0.0016869156225364239	1.3761305820478575	0.0017287443892531136	0.754815560344217	0.001192232667487764	0.7113487944235537	0.024717509935378214	-25196.859035799585	-450.93689916640704
433000	-26374.674943895385	-1182.9804021454956	-25191.69454174989	2029.3689598059407	418.60102971812506	418.7692094054069	419.22332196575934	316.93415268734196	463.3311324567395	453.69378945396187	474.22761118086703	639.7222039641457	678.8775810210706	547.9480417958542	539.420168259826	1432.3547823959175	467.0342731736295	1059.0868336821623	0.001664137847472069	1.3761305820478575	0.001828400716973576	0.803603006143888	0.0012249914707050513	0.7650716998604234	0.03986919048580057	-25191.69454174989	-450.0886145629021
434000	-26372.24585447961	-1182.4833547921564	-25189.762499687455	1851.9508466606026	418.04460067763824	418.2125568106157	418.6660657379183	316.5128652227696	462.71524554018276	453.0907130589738	473.59724002568987	638.8718476896531	666.032257344161	547.2196771204534	538.703139334106	1534.4586553673457	466.4134638252353	1417.0285942668147	0.001431704742513685	1.3761305820478575	0.0017087092829469288	0.7809490501513591	0.0011919864339612594	0.7389242919183907	-0.011176628416014156	-25189.762499687455	-450.2700442066019
435000	-26375.90050439294	-1183.8262332959564	-25192.074271096983	1966.289610795967	417.89698243832004	418.06487926329885	418.5182280493409	316.4010994642597	462.55185338120833	452.7656879148143	473.430005260296	670.8866573783271	642.4221071912659	549.629586206239	538.5129146336441	1497.7028297981778	466.2487657661944	1416.5282187905857	0.001458573602654313	1.1396847407013362	0.0015009903383815335	0.7341901644899248	0.0010925338224822493	0.6895269722900548	-0.07728343628395061	-25192.074271096983	-451.10661988161456
436000	-26385.006739216962	-1184.674622192677	-25200.332117024285	2098.7680326664113	417.94352060774827	418.1114361301841	418.564835402407	316.43633477007177	462.60336444117434	452.81610916019525	463.0689652266071	676.2728395617662	634.3567897486338	549.6907944845482	538.5728849285102	1797.961052809539	466.30068852459846	1416.6859673099966	0.0013875466406109143	1.1396847407013362	0.0015284727865709224	0.7813612815232512	0.0010338887203881623	0.7244697287993085	-0.0640749061237911	-25200.332117024285	-452.65171025690614
437000	-26374.528829095667	-1186.1575741056452	-25188.371254990023	1987.2212810479605	419.47410766882905	419.642638129201	420.09769783405505	317.5951835995753	464.2975041732522	454.4744061394657	464.7648100755313	634.2915670462409	636.6799225324276	551.7038646151959	540.5452392024125	1730.7531187451057	417.24655052158187	1319.1901716944014	0.0014560079243122945	1.1396847407013362	0.00152909515438402	0.738304142730571	0.0010583225135295314	0.6772615929667177	0.007223502248139229	-25188.371254990023	-451.6536744105503
438000	-26375.668606454674	-1184.488366551056	-25191.180239903617	1992.0132296156569	417.4630774113235	417.63079990798826	418.4275209500043	319.8875922268263	462.0715829249403	471.77167846746346	462.53664848319863	654.7395159421195	628.9507822293969	549.0589024002699	537.9537733366699	1779.2578998396277	406.5889503698806	1181.57498569936	0.0012287751688543442	1.1396847407013362	0.0017496347264768046	0.7683612555763701	0.0011911993407614388	0.6961928849400327	-0.0028859204293283413	-25191.180239903617	-452.5178917380143
439000	-26368.256818907797	-1184.7086261253428	-25183.548192782455	1954.0365413620154	418.3428293397567	418.51090529088924	419.3093053242008	320.56171585924056	463.04534177488006	472.76587907194704	463.51138740142187	697.892490295714	646.0372574063532	550.2159762933799	539.0874445404457	1605.2604011934025	421.1119656062517	1116.9796654575664	0.001557719038401552	1.1396847407013362	0.001553345396128051	0.7610413232473031	0.0011037765082622642	0.7020772619540006	-0.00932709678221806	-25183.548192782455	-451.88394197196175
440000	-26373.613370337196	-1182.9006552965063	-25190.71271504069	1879.075630751134	417.6423722812241	417.81016681248275	418.60723003564806	320.02497971648586	462.2700365579156	455.3797105214664	462.73530185567955	624.5463566880501	624.0530418619245	548.9393030027272	538.1848173667219	1582.8514648085406	448.8397881632782	1001.2703857790112	0.0013430232807160245	1.280141917024174	0.0015475633259558544	0.7431605695831907	0.0011086883349159073	0.7019025848977456	-0.028783068199086232	-25190.71271504069	-451.56078197193466
441000	-26378.047286838173	-1184.84506216067	-25193.2022246775	1828.6572233487257	416.83575806627795	417.00322852731983	417.7987523412473	319.40689899740744	461.37723063739895	454.50021224235655	461.84159734434024	718.4651268867436	556.3399230723475	547.8791082659574	537.1453933217308	1506.797424645861	438.81869740518664	999.3365807348473	0.0012871538013359174	1.280141917024174	0.001480973927826516	0.7132819078750199	0.0011028980847257951	0.6630258014591082	0.0803226546569037	-25193.2022246775	-451.4923108455998
442000	-26373.117350000026	-1183.5960944123378	-25189.52125558769	1901.2963451585697	418.1568583097016	418.32485954398584	419.12290465481243	320.41921265776665	462.83949859284695	455.94068448930335	463.30533704245363	720.7421974970598	615.0550849719415	549.6155313277759	538.8477974368749	1501.9431202780172	470.9961127214166	1074.3742000477528	0.0015185211170589696	1.280141917024174	0.001626433320044264	0.7799842831210084	0.0011785431244597702	0.7235550184248642	0.07212567413354812	-25189.52125558769	-451.81078097744563
443000	-26381.954634740425	-1183.3016706551325	-25198.652964085293	1976.4166375793204	417.87387219909687	418.0417597391657	418.83926477590893	320.2023701381449	462.526273670337	455.6321283137771	462.9917968654922	720.2544378748863	610.3947913555213	549.2435810453695	538.4831341786398	1434.6262218233248	479.81812771106047	1073.6471212729728	0.0014036969044196183	1.280141917024174	0.0015523888744494194	0.7439538615825108	0.0011551669111901455	0.6882328777824492	0.11405713558578216	-25198.652964085293	-451.84790869877435
444000	-26393.94512361457	-1184.5041301441263	-25209.44099347044	1756.8504876716174	419.0874569953399	418.6300596488474	419.4286869948579	320.65298307583237	463.1771755448182	456.2733282266813	463.64335385934197	721.2680342701699	586.5887333402038	550.0165180584656	539.2409282789232	1436.6451360993822	480.4933639873889	1116.5587872133156	0.0012616064857469825	1.280141917024174	0.0014608699322204014	0.7161799646751634	0.0011269610831433925	0.6465248617156222	0.09668377524750114	-25209.44099347044	-451.8951102012794
445000	-26408.366540944582	-1182.8576539040423	-25225.50888704054	1660.618981926189	417.81600880403994	417.3599991321705	418.1562035631602	319.68017024509373	461.77196579141724	464.36410895388553	462.2367297911842	713.1822042855619	584.8091115176146	548.3478508258926	542.3224372921006	1432.2865712477176	417.1158051333057	1013.361922007623	0.0016645619032623394	1.280141917024174	0.0014212519083329456	0.6786736028454996	0.0011400272640466097	0.5992452851402111	0.08424575621610851	-25225.50888704054	-451.2453579063119
446000	-26405.89791660147	-1179.4293661813597	-25226.468550420108	1655.3796250884038	417.97357104503527	417.51738940774493	418.3138940947129	319.80072456317686	461.94610422610094	464.5392249094805	462.411043492626	657.5992685447779	585.0296483860533	538.9900908439981	542.5269520468281	1193.0201780670482	397.5931424674235	826.2749727326653	0.0016334605451903993	1.280141917024174	0.001404282168306029	0.7333983313226379	0.0011084933567511953	0.6631616982210691	0.040687323492464254	-25226.468550420108	-449.4145515639957
447000	-26409.873762685915	-1178.937497014323	-25230.936265671593	1647.0826422608172	418.0424159522124	417.5861591767204	418.38279505689064	319.8533993080003	462.0221918997469	464.61573969901394	462.4872077469528	707.1914486962901	483.54502129623614	539.0788685212107	542.6163122845134	1171.6328908652176	415.9099068188419	826.4110694328906	0.0015195297212150267	1.280141917024174	0.001458386796675276	0.6477179374226227	0.0012219744150737141	0.6079070364415088	0.1366189225657203	-25230.936265671593	-448.9096422097795
448000	-26396.20283372563	-1181.6538653733646	-25214.548968352265	1649.458609490114	418.6454549590442	418.18854001915946	418.98632507102064	320.31479764675754	462.68867308229096	454.8698126747986	463.15435972911905	643.3813117629351	497.74899751375307	539.8565063231941	548.9531034851034	1173.32300724556	427.70651001984174	1078.6247460559787	0.0013049893391844226	1.280141917024174	0.001399824236131121	0.6919290171990382	0.0011727125156288933	0.6455822496472347	0.175722746069529	-25214.548968352265	-449.83794704440527
449000	-26407.554383599236	-1181.8485197447583	-25225.705863854477	1691.8736515776789	417.9406127088178	417.4844670426721	418.280908923111	323.74994799828943	461.9096785377988	454.10398216469054	462.3745811426167	666.0883648836115	578.3017850302911	538.9475900308786	548.0288719279567	1128.0892859672294	426.9864123443795	1076.8087457049555	0.001321712122827917	1.280141917024174	0.0014287203655109163	0.7172395427830703	0.0011662944493255121	0.64331516323569	0.20524759748624513	-25225.705863854477	-449.96306476695094
450000	-26397.330280551283	-1183.7943931849672	-25213.535887366317	1789.217444953703	418.1739022442261	417.71750196293345	418.51438840786454	323.93066141225387	462.1675110887162	454.3574576676804	462.6326731967013	666.4601675762893	567.4952286402081	548.4217113687365	548.3347751999402	1275.9450649310656	458.9443649174876	1077.4098076845055	0.001518400216902777	1.280141917024174	0.00127864751386092	0.7096831369360992	0.0010629469403699192	0.60899525951101	0.16549567828239864	-25213.535887366317	-450.2900890243471
451000	-26393.012358755586	-1186.740387905168	-25206.27197085042	1787.4610172989912	417.763391935123	417.3074396899692	418.1035438524597	323.6126672112035	448.60684098659556	453.9114269149494	462.1785188827761	664.4940801795602	566.938133516688	553.0898092943045	547.7964893890579	1090.7208857915646	503.12945217174513	867.646498394442	0.0015193559510416558	1.280141917024174	0.0013793522961657774	0.68406450977498	0.0011648126603371162	0.5976188008018612	0.25290910343884354	-25206.27197085042	-450.01033397733516
452000	-26391.74969397941	-1188.025056390924	-25203.724637588486	1937.8772497557907	418.56410439129354	418.10727823844655	418.9049082658923	324.2329242720491	449.46667000090287	454.7814230432491	463.0643602565969	665.7676927012001	568.0247639734212	555.2147638169569	548.8464317271563	1092.8114322978372	444.7375779296336	977.7540372586258	0.0015925987981751718	1.280141917024174	0.0012757658148030999	0.6936378884128709	0.0010795031781025133	0.617580901972915	0.12781251694369067	-25203.724637588486	-451.07039278296736
453000	-26386.6472773819	-1184.297094080855	-25202.350183301045	1812.4165824025388	418.83376498115047	418.37664451732803	418.9181833578636	324.44181184910826	449.7562396177952	455.0744166982405	463.3626902070596	666.1966145959301	568.390714830887	537.2852048463668	549.200026913575	1077.900614679089	450.6173476270475	939.6895923912889	0.0015022551963873687	1.4629852344357703	0.0013456725681329485	0.702387987780191	0.001111800522961965	0.6653443916099189	0.2393230181026851	-25202.350183301045	-450.1286156466364
454000	-26391.092994898732	-1185.259714571615	-25205.83328032712	1808.8964758321156	418.0202988595423	417.5640662229246	418.1045532774364	323.81167539775436	471.34397264543594	454.1905633613176	462.46273924317876	664.9027161053723	667.9160555218933	544.0966984789825	548.1333612021785	1144.103087643901	483.0650920973077	937.8645111486808	0.0016968441990079877	1.4629852344357703	0.0013226940108558582	0.7003899629410851	0.0010953254008068344	0.6610882664163944	0.11937365462710428	-25205.83328032712	-452.1618310076219
455000	-26373.8303678422	-1185.398068689749	-25188.432299152453	1990.077523728054	418.61241366931444	418.15553479111094	418.6967874313857	324.27034615872753	472.01161904313864	454.833912403837	463.1178056062734	617.3213524545503	599.2693528348289	544.8673972081984	548.9097777584642	1164.3143069107186	483.7493411538609	939.1929716758988	0.0013575904572134172	1.4629852344357703	0.0014470231136601427	0.7026721679655459	0.0011476106922539086	0.6370404665412912	0.12381435120075032	-25188.432299152453	-451.639923314239
456000	-26391.02707013872	-1185.95226691976	-25205.07480321896	1889.8319655559799	418.3578366825946	417.9012356529315	418.44215913319636	324.073142815224	471.7245676042684	454.5573074989256	462.8361628943096	616.94593164854	590.5744479302155	544.5360389024872	548.5759610998086	1240.0159835163138	436.9482618269358	1061.2403303602657	0.0012248049511725115	1.4629852344357703	0.0015718915663488027	0.7133085897232623	0.00123675469504291	0.6461983042039793	0.15377239159818348	-25205.07480321896	-452.5850822757229
457000	-26393.869816160557	-1185.8871225978437	-25207.982693562713	1844.6835138125855	418.2110508852874	417.7546100594984	418.2953437503596	323.95943791840364	471.5590574579443	454.3978206889446	462.6737713499519	616.7294688682786	590.3672378970628	545.6255178305101	548.3834867327164	1239.580909235747	436.7949533589916	1046.6535185321952	0.0015834104057455567	1.4629852344357703	0.0014424727708963736	0.7165104092202784	0.0011432765280687406	0.6131589963448931	0.2045207134792371	-25207.982693562713	-452.42885453724944
458000	-26382.83239339031	-1187.7221408646305	-25195.11025252568	1811.1661447124663	417.50669340632317	417.0510213251875	417.59084430405653	323.413820454456	470.7648504464587	456.1687636013706	461.89452907387835	638.9357526772777	661.4748721199059	544.7065669482124	547.4598908368091	1247.3849717172034	436.0592965858839	1104.3891759558674	0.0017037756715753882	1.4629852344357703	0.0013642081646406267	0.6904437995825597	0.0011141201253346434	0.5775701912101877	0.16142650970023828	-25195.11025252568	-454.0644045433834
459000	-26390.89536629103	-1186.1011892129188	-25204.794177078114	1732.7876551214647	418.27376076123	417.81725149308994	418.3580662658418	324.0080149613089	471.6297667563481	457.00686313944516	462.74314831821187	686.897056196571	643.2261208840135	538.1156697634011	548.4657156942638	1235.9687205391951	436.86044985239965	1106.418223387602	0.0016050587608488112	1.4629852344357703	0.0012867980269167323	0.6632956695148109	0.0010868256525057914	0.543811799737262	0.2104711843700485	-25204.794177078114	-453.78150724478854
460000	-26390.044711549108	-1187.3499070791688	-25202.69480446994	1835.329612967199	418.50419338766955	418.04743262244915	418.588545337315	324.1865153237011	471.88959392232425	457.25863435163524	480.81397349220555	678.0099143341741	654.1599632417543	538.4121249053306	548.7678728153548	1236.6496322893195	443.0923729541556	1178.6545299261047	0.001335473906090256	1.4629852344357703	0.0013344930256009194	0.7279946616398523	0.0011260147837202654	0.575772541824643	0.1256650221362344	-25202.69480446994	-453.41088369675634
461000	-26387.41703090806	-1190.611507844042	-25196.805523064017	1799.9606432883127	419.5032705841212	419.0454194134235	419.5878239035753	324.9604319533894	473.01611580664365	458.3502283707139	481.9618001669227	679.6284984608856	709.4008354292165	546.202487963263	550.0779229332212	1045.4042229463867	545.8612642049911	933.7695462281825	0.001564557479649823	1.4629852344357703	0.0012309380427381112	0.6906707649685097	0.0010606024944728848	0.5565723420795908	0.07678288160876101	-25196.805523064017	-453.46317922704475
462000	-26395.068135585407	-1192.2923094471423	-25202.775826138266	2119.580757139753	417.29643245416673	416.8409898544914	417.38054097258475	327.34364982429355	470.52776810200817	455.93903200642	479.426392811674	701.2954598003244	610.230105518779	543.3291361645155	547.1841840284329	1292.7404464015772	524.3107706828224	928.8573598789859	0.0012664833008952864	1.4629852344357703	0.0012065883870277328	0.6877907087569514	0.0010733109328870992	0.5797486479448994	0.017903471371552782	-25202.775826138266	-455.75838926160907
463000	-26397.497652204962	-1191.1532505707332	-25206.34440163423	2190.2127594254503	419.18707629384386	418.72957022159017	419.2715658825032	316.2234530384898	472.65958701291333	456.2675650823781	481.5985286979485	704.4728172799156	682.6385607697188	539.6037613014695	549.6633099596514	1298.5974621132057	523.6575046719057	1298.5974621132057	0.0012664833008952864	1.2021044929197517	0.001112403600530273	0.677974946457369	9.74611617905892E-4	0.5728554640395918	-0.0033109086548497326	-25206.34440163423	-456.3020353733773
464000	-26389.818407738985	-1190.9975822741517	-25198.820825464834	2690.482492732239	418.55012725418277	418.0933163561599	418.6344884620656	325.8604501211692	465.0811647030729	455.57427274622785	480.8667463084043	678.1604483203147	681.6013007960521	538.7838407528752	535.6902377120269	1453.5462786470111	468.54408886326354	1085.6782464232213	0.0012237477917698357	1.2021044929197517	0.0011363551491179087	0.6988789253899581	9.686284942379921E-4	0.583652777349744	0.016814287969991466	-25198.820825464834	-458.1423514726207
465000	-26396.00621933293	-1195.2239099223236	-25200.782309410606	2558.705996437037	419.4930239916783	419.0351840042409	419.577575245872	326.59453843052825	466.12888511770035	489.5678193610845	481.9500279913864	679.6881871324243	638.3401258977614	539.9975962688368	536.8970240550642	1456.8207825945456	481.17625276393693	1122.1681895383997	0.0014746034902403322	1.2021044929197517	0.0011426076838406654	0.6984132269494073	9.63063271557633E-4	0.5853108910930721	0.03857078922280733	-25200.782309410606	-458.81515559011615
466000	-26384.93625945079	-1192.041182783038	-25192.89507666775	2328.1204791489727	417.93367481636096	417.4775367223187	418.0179117746761	325.38051365529174	464.39618004031075	487.7479865349783	480.15851219562563	677.1616344760947	635.9672732113951	537.9903047091282	534.9012580141318	1451.4054546725035	520.7015295178454	1232.78051776649	0.0013562107476918365	1.2021044929197517	0.0012296277739204653	0.6800518867361611	0.0010362647345045846	0.5842681463117025	-0.09267860393352192	-25192.89507666775	-457.05761150044
467000	-26392.10935629026	-1196.6956291818924	-25195.413727108367	2459.834513414432	417.6852764143767	422.6279137135085	417.769463306552	325.18712411886764	464.12016670144726	487.45809407661267	479.87313053265984	676.7591642325499	654.423632469407	537.670550786376	534.5833400627524	1450.542813499284	500.93109778474303	1222.3485822694422	0.001631865942055482	1.2021044929197517	0.0012058211932994656	0.7159582760323941	0.0010092337574040319	0.5945392709216609	-0.05914931245863266	-25195.413727108367	-458.66769257502415
468000	-26384.552390871482	-1197.5283149689362	-25187.024075902547	2510.179357770572	418.25099091287893	423.20032253843016	418.3352918280953	325.62755877440424	464.7487727887966	488.1183091399701	480.52307249306216	677.6757693723988	659.006535396854	546.6746919765048	535.3073817352945	1586.081823388053	501.6095607346468	1095.8780011786666	0.0011400470857263892	1.2021044929197517	0.0012870157082862817	0.7259829785984611	0.0010733205113270879	0.5963045267292741	-0.06435975049974337	-25187.024075902547	-458.24108608300946
469000	-26391.384088844497	-1196.7596096506659	-25194.62447919383	2233.3052877726655	417.54690583973553	422.48790574439363	417.6310648425182	325.0793962870022	452.2036850024402	487.2966091969687	479.71415839603907	676.5349677867179	637.7945151527701	545.7544180289267	534.406243554604	1619.9378285704113	500.7651495750022	1105.2510251239842	0.0012308739863423283	1.1949690839822906	0.0012925778863722484	0.7448884296766823	0.0010807999337419465	0.6337244656802569	-0.05104191121632478	-25194.62447919383	-457.0888941963193
470000	-26387.945722188637	-1195.2003323990605	-25192.745389789576	2224.4715004092486	418.33467493960734	423.2849968317905	418.4189927218252	325.6927106232321	453.0568396658108	475.2353396561671	480.6192159727332	677.8113593373472	638.9978166359765	546.8512133685817	535.414486507822	1233.106523720863	478.466570585242	1107.336258167307	0.001197023195401362	1.1949690839822906	0.0012158756204840057	0.7095603293262267	0.0010032406487486146	0.6012439261082864	0.06292001901961747	-25192.745389789576	-456.69424539476677
471000	-26391.237690240214	-1192.5343255197708	-25198.703364720444	2113.7143496542117	418.08180906507476	422.0920828815057	418.1660758807077	325.4958429547499	452.78298568994427	454.2172372022095	480.3287016892073	677.4016506222575	631.661813732765	536.3408803511156	535.090850767161	1232.3611622239766	453.94647620672396	1232.3611622239766	0.001333140472384093	1.1949690839822906	0.0011962446520630053	0.6929336878253497	9.938493270149238E-4	0.62772329856638	-0.03741426051221118	-25198.703364720444	-456.4821892403155
472000	-26393.44315189546	-1191.5353282913093	-25201.90782360415	2051.033587623506	417.6854816997164	421.6919539126775	417.7696686332681	325.18728394290997	452.35376278689836	453.7866546774083	452.99034869980295	766.7980744434377	638.7657706961114	535.8324473998737	534.5836028015387	1237.4381588282854	453.5161503541569	1237.4381588282854	0.0013014771663158841	1.1949690839822906	0.001145370360702011	0.6610302444069328	0.0010074892485585434	0.5648218547909652	0.032383960662573416	-25201.90782360415	-455.9477383443168
473000	-26395.835673432222	-1193.0881245893302	-25202.747548842894	2176.1584596682824	419.14896676924775	423.16947684687517	419.23344867671096	326.326674119737	453.9387184700382	455.37663092262153	454.5775348506508	756.6327873771178	601.0907524989107	537.7098954340956	536.4566751380074	1293.635378872017	455.105178807178	1293.635378872017	0.0012098157177340345	1.1949690839822906	0.0011572808722103436	0.6685372853449217	9.913582872931824E-4	0.5762914634243852	0.06406813530485168	-25202.747548842894	-457.5547168578918
474000	-26386.053445559304	-1190.3342107646288	-25195.719234794677	2240.421279921257	418.18494271603055	422.1962057986076	418.2692303188496	316.9875899586761	452.89467952926566	466.67948896052434	453.53202666050544	721.8102672491838	575.4780877306758	536.473186497779	535.2228485528481	1290.6600748149945	454.0584570593099	1029.566608232742	0.0014020676148462242	1.1949690839822906	0.0012572887965811848	0.6833450274160129	0.0010891935577399404	0.5922735737005482	0.15070680463014705	-25195.719234794677	-456.3052027420107
475000	-26374.322719474152	-1191.4725187690537	-25182.8502007051	2168.246742568425	417.39106677188124	421.3947149335426	417.4751943643953	316.3858255320862	452.0349111478976	465.79355170628605	452.671048349023	720.4399936001917	559.7059853166479	535.4547539481142	534.2067896257488	1288.2099053306154	428.3917383036511	1000.5695035969734	0.0014698905552699123	1.1949690839822906	0.0011868248552959636	0.6721907653822247	0.0010275678178689547	0.5769899235906251	0.14407869478430618	-25182.8502007051	-455.76784272182
476000	-26379.744026724897	-1188.746506311719	-25190.997520413177	1867.4210018137726	418.4977551604171	422.51201876472913	418.5821058124003	317.22470433733156	453.23345569569835	467.0285764975806	453.87127957799646	818.194722809935	597.401332605165	536.8744814074574	535.623208179524	1291.6255197452983	429.52759433955515	1003.2224560430279	0.0014870356064453066	1.1949690839822906	0.0012552872075399714	0.6476432609422785	0.0010995517233282537	0.5426205983290066	0.015796793126306892	-25190.997520413177	-454.7635868599259
477000	-26376.352241781384	-1187.9639895111136	-25188.38825227027	1863.198272174045	418.36703424619026	422.3800439651426	418.4513585506143	317.1256168204812	453.09188482475304	466.8826966171344	453.7295094779752	817.9391535485413	560.615237998984	536.7067846344897	535.4559022511386	1295.3008493098505	425.2825293490969	1136.131064016406	0.0013357388357231447	1.1949690839822906	0.0012033413263406736	0.6866760915214402	0.001037527712378993	0.6001247950621579	0.09599792157847303	-25188.38825227027	-453.98992721904256
478000	-26380.68539892349	-1187.4381733571963	-25193.247225566294	1760.8845383463747	418.5743411913348	422.58933941491966	418.6587072796771	317.28275717205935	453.316398437978	467.1140437780095	453.9543390434818	818.3444542853497	609.6360987112838	536.9727306456552	535.7212284319053	1227.615858723278	425.49326302256037	959.1389276551869	0.0012863446951471892	1.1949690839822906	0.0011894955052443022	0.7040984165506473	0.0010177576903610671	0.6185218957858384	0.04902994551196428	-25193.247225566294	-453.4336390022731
479000	-26370.714225476408	-1186.7758204491354	-25183.93840502727	1791.4025255789188	418.4983889092826	422.5126585925641	418.58273968900164	317.22518472412946	453.23414204630564	467.0292837387232	453.87196689448746	818.1959618368378	609.5254773750912	536.8752944192103	535.6240192964208	1105.8570056533044	416.4797961017714	939.9557077515108	0.0016408530426815005	1.1949690839822906	0.0012678656517600662	0.6848983229660528	0.001085085918044686	0.6159576247118269	0.07260595252235806	-25183.93840502727	-452.79276979320485
480000	-26379.073538917066	-1188.1881561035211	-25190.885382813543	1871.2820991897422	417.44038876403675	421.44451002615205	417.5245262976846	316.423212003545	452.08832691099485	465.84859329134184	452.7245392827613	829.8214173375485	586.4365780243379	535.5180272121494	534.269915421159	1103.0613034388905	433.62717655535175	989.9151963487184	0.001448885362610123	1.1949690839822906	0.001202127312646265	0.6498495599031261	0.0010464974149527234	0.5982853890816345	0.0782966072385001	-25190.885382813543	-452.68763747788495
481000	-26372.709895459568	-1185.8699539114896	-25186.839941548078	1816.3031095155418	418.0562099427765	422.0662382103992	418.14047159875787	316.89000946886364	452.7552618168316	466.5358277745319	453.3924127490807	808.0463970701337	609.9788467961068	536.308040233483	535.0580871887591	1104.6885741352341	434.26687699207895	899.1693197993839	0.001532182251004108	1.1949690839822906	0.0012003565090053618	0.6323249704846592	0.0010453736916760652	0.5735714705085654	0.08781751649019329	-25186.839941548078	-451.7468718674738
482000	-26394.839043021864	-1189.5558361560816	-25205.283206865784	1723.3351172919286	417.16682975845436	421.16832702092756	417.25091215469655	316.2158520509656	451.79206225507266	473.0315912033542	452.42785770114534	824.386495656043	580.0551456951681	535.1670890112978	533.9197951388165	1101.139505520782	433.34300994760406	1087.740529665981	0.0012505966301542206	1.1949690839822906	0.0012893739551314413	0.6294818287301499	0.0011099119814182408	0.6057419945656533	0.17763975023009942	-25205.283206865784	-452.1060699711088
483000	-26381.087185792097	-1185.8239425434447	-25195.263243248653	1795.1545478887172	418.0874571048942	422.09778509777004	418.1717250589224	316.9136950720525	452.78910252228974	474.07550406393307	459.5390333937896	826.205798385304	613.9609103932454	536.3481260015676	535.0980795304469	1178.0322431274496	402.56342310634636	926.2465315255743	0.0016535369902301912	1.1949690839822906	0.0012755959737241664	0.6440842511979611	0.001079048229861466	0.6132812925358099	0.1806648874303565	-25195.263243248653	-451.5395697728089
484000	-26392.610604847152	-1185.3524630235884	-25207.258141823564	1780.0771188020842	418.2057423300227	422.2172049241438	418.29003412512475	317.00335623535904	452.91720553044604	474.2096294168303	459.669046091125	826.4395483751772	614.1346120991248	536.4998695130106	543.6028759931323	1155.4908087048746	402.67731627468095	926.5085850209472	0.0015594323188010226	1.1949690839822906	0.001243874532571561	0.6205092645965036	0.0010665007411111498	0.567355429445977	0.1457005118405371	-25207.258141823564	-451.2843571696475
485000	-26387.078386440066	-1186.0706226061016	-25201.007763833964	1684.2489238710093	418.7194929115649	422.73588344194303	418.80388825607895	315.63507391495824	453.47359788516434	474.79217874178323	460.2337328370087	827.4547993763273	572.6541328198183	537.1589401379712	544.2706724038499	1120.1423046834673	358.11754019559305	1032.267971047112	0.0016146694650266277	1.1949690839822906	0.0013072711311192021	0.667739473607815	0.0010986236249931553	0.6197919312137177	0.11255289985203232	-25201.007763833964	-450.67520476170137
486000	-26378.82931561825	-1187.7154376264477	-25191.113877991804	1727.5899799067283	417.83190636652876	421.8397830964875	417.9161228128221	320.6544151235915	460.4996582116734	473.7857313308703	459.2581458969372	821.6273538894498	546.4345011947626	553.7268186418502	543.1169469770151	1209.0544310530208	393.68519740739384	1030.0798064703874	0.0011601086390823395	1.1949690839822906	0.0013829399648043192	0.6452327281761099	0.0011816337093549527	0.6077540972802487	0.1422226202211088	-25191.113877991804	-452.08668160939635
487000	-26375.75493848635	-1189.0849046680094	-25186.67003381834	1729.2068386173662	418.91378653842224	422.93204074865344	418.9982210439446	321.4846764044234	461.6920167697245	475.01249113700936	460.4472898427578	815.0904862349868	542.5593518568737	555.1605676126834	544.5232241114336	1212.1850010161218	454.91204073861564	1132.2307024616132	0.001633378480354583	1.1949690839822906	0.0014057754598182006	0.6854891272620343	0.00116379233555617	0.6522640044360916	0.12105150228213493	-25186.67003381834	-451.18597652998056
488000	-26397.204129038186	-1187.6236617353993	-25209.580467302785	1684.5014772636143	417.1590887531381	421.1605117632752	417.2431695891357	320.138078446044	470.5331174137797	473.0228135638079	458.5186213059608	814.079882434072	540.2867417789021	552.835175014563	542.2423879917169	1250.9708272175976	453.00655761527634	1070.5074446564927	0.0013009385618788212	1.1949690839822906	0.0012750190631969733	0.6391450791053144	0.0010721320939735702	0.5475833769010208	0.1411088744576778	-25209.580467302785	-451.4203656533662
489000	-26382.67962769557	-1189.2555235835353	-25193.424104112033	2004.6783765108146	417.27682124773884	421.27937355728625	417.3609258134041	320.22842923932245	470.6659133642909	473.1563121674471	458.6480264719098	822.4997501657122	583.127905301	552.991198618057	542.3954220517139	1251.3238817719196	478.59142940687036	1070.8095680318331	0.001706185241951573	1.4349022787199455	0.0012961935605192397	0.6553787577828639	0.0010982340760573724	0.5566975433047526	0.03471954358020214	-25193.424104112033	-453.21426696155686
490000	-26391.91552961195	-1187.7998987517947	-25204.115630860157	2195.2672280581887	417.09895327378473	421.0997994596423	417.1830219891274	320.0919290097123	468.4625560203436	472.95462506113444	458.4525236520248	826.4790569611133	570.9063706455846	536.0308428106426	542.164221156074	1543.848436661419	472.900588670998	1070.3531258844191	0.001589769097093203	1.3115013267803148	0.0012161223399924888	0.6772312935041402	0.0010204272325149734	0.5845520118451099	0.03483564769447752	-25204.115630860157	-453.72978951294095
491000	-26396.83698172125	-1186.577860338908	-25210.259121382343	2044.4653403843863	417.5242249148456	421.5291503399574	417.6083793461562	320.41829285903833	468.94019768885084	473.43684681683146	468.56845339154916	826.5154032867474	556.2466191802364	536.5773767071965	542.7170086091371	1401.2523451974741	473.38275533150926	1243.203368630706	0.0014318614187551163	1.3115013267803148	0.0012927250163915795	0.6354506036140732	0.0010866197803354291	0.5450786724609719	-0.02313093478130961	-25210.259121382343	-452.73015559023844
492000	-26385.74877108659	-1188.5309862538645	-25197.217784832726	2389.792056248544	417.3849742237271	421.38856394518376	417.4691005882526	320.3114284759317	468.78379898735096	473.27894841432885	468.41217867243705	815.9464872197769	549.0977693770765	542.60795530286	542.5360042170064	1400.785006188486	473.22487496934116	1168.524280199353	0.0012903239288999842	1.3115013267803148	0.0013188498852663463	0.803611932750491	0.0010388885310694184	0.6902944171009535	-0.06547006499803329	-25197.217784832726	-454.42804463455286
493000	-26397.404807344567	-1190.6127625760296	-25206.792044768536	2356.0280613462633	416.8381441814131	420.8364886658055	416.9221603291692	319.89177773907204	468.16962962221476	472.65888980328504	467.7984961795293	819.438492580285	580.5165303190813	541.8970664365082	541.8252096161834	1527.5921486553916	472.6048872017297	1242.5263798256035	0.001560238183794708	1.3115013267803148	0.0012701972957905301	0.723396934742356	0.001027032256406294	0.6250543968038575	-0.09583703232722304	-25206.792044768536	-455.13042524500327
494000	-26394.783158222373	-1192.5896638207546	-25202.193494401617	3147.3330327987383	418.5773847439616	422.59241216154373	418.66175144574953	321.22651344701006	470.12304876429283	461.25175431801364	469.7503667820924	822.8575670692766	540.7578598691634	544.1581103736539	544.0859537336069	1398.6714311264716	474.57681227949365	1247.7107716812795	0.001644151607787004	1.3115013267803148	0.0013062890151948068	0.6756317637256732	0.0010540853896008734	0.5821791176919369	0.0275697520127974	-25202.193494401617	-457.581844514911
495000	-26392.632024413982	-1186.6998447053265	-25205.932179708656	2646.5867709341455	417.3658102485356	421.3692161476246	417.4499327504506	320.29672157307715	468.76227506663326	459.9166586299271	468.39067181443824	820.4758014078583	539.192633330182	542.583041791267	542.5110940090033	1229.4878771038718	440.4299613053277	1081.481682408265	0.0014954801831040697	1.1748675955624621	0.0013629224761292373	0.7322955828499518	0.0010689031592441953	0.6457055593275247	0.015918635739174826	-25205.932179708656	-453.3740703947217
496000	-26383.54645777094	-1187.7090369428722	-25195.837420828066	2945.4470534421057	418.33296284123986	420.9384045585077	418.4172802783744	321.03893810614585	469.84852755440335	460.98241336569936	469.47606319418276	818.9487657936378	516.4665318080913	543.8403575146447	543.7682430093711	1265.2586378743647	441.45055994690637	1116.7328018338537	0.0013768524762686758	1.1748675955624621	0.0012187489382759706	0.7081918554074155	9.767560991775918E-4	0.6173285585673866	0.05770249868817745	-25195.837420828066	-454.3052798228924
497000	-26382.941321256996	-1189.1595326096035	-25193.781788647393	3296.134685183257	417.7595122149236	420.36138239392574	417.84371406975544	320.5988580826198	469.2044594165022	460.35049889290735	468.8325056302492	825.68123253466	515.7585597321515	543.0948614114576	543.0228457607136	1591.66685539561	447.8622742530761	1224.3555304269867	0.0013236042988767867	1.1748675955624621	0.001310707100079487	0.7618716733635821	0.0010006471726210092	0.6591048088641438	0.03659396247611376	-25193.781788647393	-456.72154674219775
498000	-26396.240264732372	-1191.9503399980097	-25204.289924734363	3211.544571467388	418.23860963187536	423.6788388655677	418.3229080515728	320.9665291476561	469.742555229897	460.8784407553026	469.37017487741866	867.4933258664568	544.0759414041648	543.717696649565	543.6455984094096	1593.4922201252477	448.375894296357	1372.402192262728	0.001280124012043173	1.1748675955624621	0.0013274032375663798	0.7053241649773437	0.001069567812747725	0.6024756257363456	-0.022680727434373892	-25204.289924734363	-456.6670399222649
499000	-26388.90790494593	-1190.9877327845193	-25197.920172161408	2526.705671903002	417.4493536167586	422.879316620726	417.5334929573244	320.36083479532476	468.85610637335105	460.0087193254137	468.4844287379973	865.8562834946001	553.1610844360074	538.4122878252344	542.6196874849876	2001.3316941471016	447.5297663601575	1546.4595075076704	0.0011823957583133604	1.1748675955624621	0.0012672206848788452	0.6600560589306982	0.0010602234194545123	0.5760976327541882	-0.024398307621823923	-25197.920172161408	-457.079500369131
500000	-26382.55321265498	-1189.6999637556764	-25192.853248899304	2215.038478473052	417.5913810126599	423.0231914347598	417.6755489796718	320.4698300895336	469.0156237166256	460.16522655181524	468.6438196266344	945.3889434032748	633.3892755863893	538.5954700352403	542.8043011644927	1716.3532334869005	471.62736684489875	1359.9393906713929	0.0013715961582811543	1.1748675955624621	0.0011517804345863706	0.6573527716641293	9.842056902165082E-4	0.554903020567471	-0.0683508500883789	-25192.853248899304	-455.7890318425774
501000	-26384.302612671614	-1189.6736451981003	-25194.628967473513	2099.9962851152927	417.4095788513593	422.8390244859674	417.4937101750902	320.3303106684176	468.8114335490301	459.9648894841783	468.4397913272914	828.2996898225747	550.4047210608891	538.3609876561221	542.5679864329106	1490.4350890368976	476.81780612640506	1370.4688852944314	0.0014234816181933271	1.1748675955624621	0.001184103424951655	0.6332549638596782	0.0010388306415127684	0.5578229278957857	-0.01798335243917086	-25194.628967473513	-455.7497039730315
502000	-26382.688763809125	-1190.9683821784179	-25191.72038163071	2527.3609772004943	417.79461506981346	423.2290690543048	417.87882399982936	320.6257968712389	469.2438850084301	460.3891805178341	468.8718999682154	894.6814460146676	529.148943840162	538.8575945605943	543.0684740506729	1661.2529817301918	476.56789079365814	1371.7330636550598	0.0014568209408042342	1.1748675955624621	0.0011253860447904857	0.6222162730954605	0.0010056254365059156	0.5372335652653307	0.028389374754887512	-25191.72038163071	-456.9247553431626
503000	-26385.542223584143	-1192.025462339315	-25193.516761244828	2037.8540285849947	417.04905958186913	420.64588025498233	417.1331182408485	320.0536393713298	468.40651817546154	459.5676149261668	468.03519694343913	858.6486803676828	572.3903993780436	537.8960018967491	542.0993670623257	1605.4151275435986	513.1317659212481	1419.0403501433698	0.0019395677741966383	1.1910276854487458	0.0011108274827623143	0.5631781966603953	0.0010244137157715799	0.49058080572383583	0.06577814462335033	-25193.516761244828	-458.84361460597
504000	-26371.246015281362	-1188.9158882279164	-25182.330127053447	2058.320748535915	417.40244244475474	421.0023108523192	417.4865723301015	320.3248340156035	468.8034183304531	459.9570255140122	468.4317824626414	864.8558905511188	590.2948505043908	538.3517833563106	542.5587102064944	1536.8783755086997	513.5665636226519	1420.2427615382944	0.0011737737319219945	1.1910276854487458	0.0012100148816549079	0.5852916408740795	0.0010979644161311836	0.5087623425185729	0.025402220479449213	-25182.330127053447	-456.34061515455306
505000	-26386.232884074645	-1190.5163531344224	-25195.716530940223	1956.1499643445852	417.41060247413293	421.0105412575002	417.494734004181	320.3310962215475	450.02811157926976	459.9660174662847	468.4409400925877	864.8727980934741	592.6544131741717	538.3623078907199	548.3313668450378	1584.6148048046064	473.09138438374424	1174.394189204753	0.0014816063095691953	1.1910276854487458	0.0011529577928766552	0.6029211146580163	0.0010324526501809038	0.5630086697613351	-0.09492995334019604	-25195.716530940223	-455.8749120553585
506000	-26390.582343846057	-1191.2886530456242	-25199.293690800434	2040.4823015920435	418.1373396664098	421.7435461616854	418.22161767455765	318.19626633685726	450.8116378345116	463.24945217971265	469.2565241997774	886.468191522106	606.7876351439704	539.2996293428946	549.2860450338914	1753.167861973205	469.3168807352221	1279.5387000233704	0.0013600230385107878	1.1910276854487458	0.0011400706859649758	0.6058180343761558	0.0010217915703225366	0.5331365504966522	-0.025194435829160613	-25199.293690800434	-456.51771756536743
507000	-26383.932395485284	-1193.3521966523926	-25190.580198832893	2279.301682260267	418.12965478053695	421.73579499786337	418.2139312397514	318.1904182535602	450.25638865638325	463.24093818482874	469.24789980178303	799.2571460104621	604.7828460052444	546.2272567700577	549.2759497848733	1753.1356407538656	463.7040080623758	1279.5151835661043	0.0015725177609519202	1.1910276854487458	0.0011839564386574876	0.6098112504077149	0.0010584564456077418	0.5297831978742488	0.0907192158892898	-25190.580198832893	-457.2757667770623
508000	-26382.06951073513	-1194.8814284355065	-25187.188082299625	2158.345182844111	419.40432943913186	423.02146303015905	419.4888628164234	319.16042661847376	451.62900215539946	464.65313528201347	470.6784092134873	816.3091608904608	569.2863385814302	544.9024201008503	550.9504259330287	1758.4801016137906	476.03380323885096	1283.4158052061437	0.0015830735813690102	1.1910276854487458	0.0011453755172371252	0.6240900696784064	0.001012157232953154	0.5311054621987835	0.08927503565489979	-25187.188082299625	-456.8732856244558
509000	-26377.62783706314	-1191.345792585792	-25186.28204447735	2158.8452411031085	417.2518533702454	420.85042302917606	417.3359529034897	317.5224244992525	449.311141916678	462.2684323025159	468.2627831913895	793.8118411574316	566.3646347883882	542.105859987334	548.1228261117543	1749.4551915910479	448.02406330641946	1085.5963400616115	0.0016463692532039259	1.3827777886209227	0.0012247203065563804	0.6044217132605829	0.001099522552446714	0.5006844558173571	0.05757010395479591	-25186.28204447735	-455.8196510869461
510000	-26373.032237627205	-1191.0047910930653	-25182.02744653414	2013.701077071386	418.43441658766096	422.0431852093514	418.5187544733867	318.4223374340532	450.5845666488006	457.42530528220846	469.589920120834	819.5251526201921	545.9818062544555	543.6422808439181	542.6408011988723	1726.1429529698669	466.1298054995908	1237.4609861701151	0.001076164539982022	1.3827777886209227	0.0012502297081144545	0.6104555492115241	0.0011066665036446812	0.5120496003738463	0.0929787508200483	-25182.02744653414	-456.5404197744929
511000	-26381.949065274435	-1189.8162274488827	-25192.132837825553	2141.020416236206	417.8018421552311	421.40515516745893	417.8860525419079	317.94095774493024	449.90338875040044	456.73378579576746	468.88001059757426	822.7071566322354	547.9792744404672	542.8204215665331	541.8204559231874	1542.0415229950104	408.5375383429227	1235.5902361793176	0.0018357355145458376	1.3827777886209227	0.0013415781420429132	0.6120238100544491	0.0011404171575636803	0.5291830051823547	0.02177216782519887	-25192.132837825553	-455.991123815081
512000	-26383.078342613848	-1188.3673881294105	-25194.71095448444	2380.296343042583	417.44181936971813	421.04202738178356	417.5259571917125	317.66698578577007	449.5157038364372	456.3402150806365	468.4759733951151	759.9393162708486	547.5070768461011	542.3526693919673	541.3535654260486	1784.7687559819792	487.3366693858097	1212.7313237869835	0.0015160441102012483	1.3827777886209227	0.001302936413545275	0.6642085512846668	0.0010527569377518776	0.5672853500732774	-0.05405940691542694	-25194.71095448444	-454.42911068171503
513000	-26382.836269521446	-1189.3432154664679	-25193.49305405498	2289.0842893238982	418.6679739843585	422.27875691120926	418.7523589449334	318.60007112237633	450.83606928387735	457.6806262100531	469.85203096762626	781.7234689113088	586.8996349723484	543.9457254718338	542.9436868312337	1790.011169043319	483.5721960243412	1130.22987362272	0.0015622647542682525	1.3827777886209227	0.0013331092079454793	0.6106273361117315	0.001125662253622928	0.5282546165030881	-0.02727087178493572	-25193.49305405498	-454.48646978216357
514000	-26385.000463561704	-1189.2566363822004	-25195.743827179504	2248.7042007421965	417.89694777109014	421.50108101738255	417.98117732685586	318.0133316972258	450.0058017475367	456.83775361878537	468.9867433059363	720.6039976449223	506.36059753553207	542.9439855753168	541.9437923064827	1826.8080902787474	427.3863886676107	1128.1484226550501	0.0011790882813928357	1.3827777886209227	0.0013113226269033452	0.6328438728632004	0.0010927381916109617	0.5580753007456258	0.035420536985370364	-25195.743827179504	-455.3892370207498
515000	-26380.781616837925	-1189.0891698893263	-25191.6924469486	2223.2163121449316	420.27769011852706	420.5524623815648	417.0404804886028	317.2976197181288	471.88412027476403	455.8096072482425	467.9312547563514	715.2277171855148	505.22099642678376	541.7220509086754	540.7241086470558	1477.1616986630584	393.7697843683432	1125.609443122386	0.0012420044656194103	1.3827777886209227	0.00139217963944354	0.635935744544264	0.0011767380047491619	0.5557262476103897	-0.025780169915867648	-25191.6924469486	-454.93453487225753
516000	-26397.28911690435	-1197.3991436162528	-25199.889973288096	2083.128934684404	420.3165205130199	420.59131816288067	417.07901179006745	317.32693555390824	471.92771870260344	455.8517205159205	446.19829376670566	754.8376466847945	505.26767492306976	541.7721018189112	540.7740673551772	1522.887838143312	393.8061656382176	1095.6064913619102	0.0019419476782539205	1.3827777886209227	0.0012337475465849946	0.6544535201236936	0.0010402234776412322	0.5589267601555556	-0.008344728054137709	-25199.889973288096	-458.40162948529155
517000	-26393.73739943475	-1193.8688228058436	-25199.86857662891	1967.2195943081247	421.84807045423264	422.1238694121647	418.59876489234495	318.48321189750664	473.6473296019167	457.51275366994855	488.410524993309	804.2770713645169	535.9747767115753	543.7462117817521	542.7445406786057	1366.54486602519	437.19232164717107	1099.5986638689283	0.0016730511498828785	1.3827777886209227	0.001192974890537226	0.6198856476993765	0.0010197487814326358	0.5263423607685541	-0.0018949934632138245	-25199.86857662891	-455.6933118650757
518000	-26390.25468059573	-1190.59498540907	-25199.659695186663	2104.8778283576944	420.4947993016973	420.7697135079858	417.2559173775851	317.4615309336383	472.12788856966193	456.0450716895809	486.843724241189	726.3750894458906	534.2553918083106	542.0018964363903	541.0034386526903	1505.2377896363298	435.08354737490083	1096.0711968603014	0.001452935599995819	1.3827777886209227	0.0012583825986901753	0.6328454501809792	0.001072341032915152	0.5464326687562079	0.10602921675822297	-25199.659695186663	-454.86172200659155
519000	-26384.148650765284	-1192.4448990974338	-25191.70375166785	2092.1318755027096	419.99731530551566	420.2719042630302	416.7622652764125	317.08594476395194	471.5693178831648	455.50552845366025	486.2677433685276	752.4162826954952	533.6233185752059	541.3606583763122	540.3633818599407	1503.4569549814535	474.72290452338075	1108.3581598121104	0.001132549427818084	1.3827777886209227	0.0011781866252750094	0.60647060654796	0.0010219997635526805	0.5170329399154997	0.07268278725269123	-25191.70375166785	-456.19178441499673
520000	-26384.749445132173	-1192.05177631982	-25192.697668812354	2113.018668268325	419.97075524735567	420.24532684023853	416.73590979841	317.0658926806939	471.53949648180577	455.47672290446496	486.23699245876094	765.5804536956364	581.9588367599197	541.3264234656401	540.3292100156772	1537.4905831348929	474.69288369349795	1254.072943982841	0.0015071285600338506	1.3827777886209227	0.0012024763968427152	0.6162175122284888	0.0010449341406363944	0.5456366595035438	0.07615544379039915	-25192.697668812354	-455.7068243971809
521000	-26397.69383206328	-1187.7264745467567	-25209.96735751652	2031.1427236136942	418.6441453912456	418.91784966330493	419.2779092271875	316.0643402320744	470.0499905203502	454.03795627063613	484.7010598288301	756.7085762120198	581.9243777439196	539.6164735232463	538.6224100859326	1343.5882627940296	456.00223738118086	1327.7119423456675	0.001381204624285335	1.253771097966347	0.0011542584314640236	0.5124471195356554	0.0010403614615619057	0.47068104670609096	0.09861493026320926	-25209.96735751652	-454.5266138918587
522000	-26388.077487153518	-1188.5872355780061	-25199.490251575513	1976.957687691707	417.59211151981174	417.8651279853696	418.22428273579396	315.2700847883113	468.8687760766788	452.896979347462	483.48302790822777	754.8070016605935	601.3496663659636	538.2604416427585	537.2688762420659	1529.6313913877623	454.85632430809505	1529.6313913877623	0.0012836680836831107	1.4450378410436406	0.0011936313487324812	0.5913594346996521	0.0010334871621804026	0.5372502544788328	-0.011703845035510672	-25199.490251575513	-455.6384164534495
523000	-26386.356126853978	-1194.627640021062	-25191.728486832915	2093.055850299476	419.9308613757404	420.20540688651215	420.5665731048203	317.0357739501438	471.49470399114017	455.4334562491554	486.19080382322045	784.5713761556608	604.7175615123961	541.275001773606	540.2778830509659	1754.9184445107799	424.8343055947659	1754.9184445107799	0.0015900186275959198	1.4450378410436406	0.0011179006483146097	0.6145883678881273	9.63875398797554E-4	0.5336578276302576	0.042722707896097674	-25191.728486832915	-458.8968796760255
524000	-26399.69546322838	-1192.3703452734267	-25207.325117954955	2135.784956495932	419.20004249714674	419.4741102077357	419.8346478771208	316.4840266267075	470.6741469363316	454.6408510886782	485.3446706839017	783.5290408305551	586.3328880596151	540.3330038730206	539.3376204674379	1723.9153566776606	424.09495309805794	1723.9153566776606	0.0014283333224773276	1.4450378410436406	0.0011860301127281552	0.6123522834293424	0.0010124029207979127	0.5648661281847649	0.12463668117317211	-25207.325117954955	-458.24235630106455
525000	-26392.234584518937	-1193.9914933630794	-25198.24309115586	2160.5155860600585	417.8755236130502	418.14872536986667	418.5081238720211	315.484052802075	469.18698869999287	453.2043522058022	467.54048423498864	784.4969261761771	506.9705483929315	538.6257491144878	558.2013838893636	1714.255207891362	422.75496808593266	1233.3672952841362	0.0010233444182101772	1.4450378410436406	0.001167865749390349	0.5931514235755712	9.868422251485419E-4	0.5615865166686428	0.15680987103782468	-25198.24309115586	-459.07688373626655
526000	-26389.369160191163	-1194.1306956582632	-25195.2384645329	2374.51321764766	418.08873988733274	418.3620810422652	418.721662923453	315.6450249828632	469.4263860707876	453.43559461653365	467.77904149544486	784.8972068873783	546.4574643063062	538.9005768298464	560.1115974051692	1991.122709732743	479.2534235088349	1396.6875247309274	0.0014212905986523148	1.4450378410436406	0.0011778811141806226	0.5949808821401417	9.948658050419224E-4	0.5568109551810952	0.09279565164102645	-25195.2384645329	-458.8210544834791
527000	-26395.706587946854	-1192.345711130192	-25203.360876816663	2136.7195738475343	418.50344022606623	417.60917583456916	419.13699105569634	315.95811186201524	469.89200798963293	453.8853553413309	468.2430294206228	752.2814772116749	604.7182406652769	539.4351098857121	560.667169576845	1616.0889462983569	545.7142807621302	1398.0728927984023	0.0012634106489140616	1.4450378410436406	0.00114545263510741	0.5727393058607261	9.735951809762282E-4	0.5308822387360118	0.13163155192684925	-25203.360876816663	-456.760592154408
528000	-26391.476709788174	-1193.608380486085	-25197.868329302088	2233.0527871132253	418.1331206496364	417.2396475625321	418.76611087150957	315.678531187383	469.4762164031348	453.4837275017917	467.82869695963365	738.3172287182425	582.5701425328622	538.9577819543183	560.1710541120746	1586.5603358921524	496.49837431610734	1396.83578525826	0.0010448688294721102	1.4450378410436406	0.0012048027874731935	0.5529701567349885	0.001014457592029653	0.5050271544932525	0.15052314000075412	-25197.868329302088	-457.9126092713633
529000	-26397.874455553112	-1191.1314397434392	-25206.743015809672	2091.704605583623	417.711028025882	416.8184568725901	418.3433792634453	315.35986334474757	469.00229449122315	453.0259495193306	467.3564381683173	786.3062055379904	581.9820557541811	538.4137205225798	551.5159717421742	1858.1044930601329	467.9917302154216	1858.1044930601329	0.0014528021964051105	1.4450378410436406	0.001246055673100957	0.5899013812736214	0.0010352729022014174	0.5243728760196914	0.15207167237941277	-25206.743015809672	-455.96198484016537
530000	-26403.77069138297	-1190.15077175331	-25213.619919629662	1925.610372876383	418.3109420522819	417.4170889937529	418.94420146882925	315.81278125375803	469.675872721151	453.6765826202191	468.02765262944973	787.435493706361	554.0910917081721	539.1869870184971	552.3080556112435	1465.4417855380225	410.20554323202015	1465.4417855380225	0.0015837919896890464	1.4450378410436406	0.0011906350621930597	0.6107212131520808	9.842562722814452E-4	0.5457177378793637	0.12576832440611044	-25213.619919629662	-456.23057958591073
531000	-26403.947325731948	-1189.7061004348332	-25214.241225297115	2188.3166574893594	417.9906693008297	417.0975006058917	418.62344387293405	315.57098449869426	461.77399694260737	453.32923275967676	467.6693151130369	707.1048938673772	553.6668611641995	538.7741675521155	551.8851902189305	1715.9704689956525	397.7906425484229	1343.9700684297784	0.0013900334705873756	1.4450378410436406	0.0011658697561948673	0.5886682657995275	9.969949358464617E-4	0.5366539244395396	-0.015913373284337156	-25214.241225297115	-455.87896911757565
532000	-26386.79718438919	-1189.9495421255967	-25196.847642263594	2272.3964349725666	418.5183064120911	417.62401025430603	419.15187974687564	315.9693354067117	462.3569025328445	453.9014783727756	468.2596624690307	739.3417901853594	567.9596791839595	539.4542718373738	552.5818447830195	1562.0499997571171	398.2927808039781	1345.6665859279183	0.0013600618593111733	1.4450378410436406	0.0011811677240733155	0.6439696822345182	9.792856087608487E-4	0.5955645232619894	-8.960737491100866E-4	-25196.847642263594	-456.4648588067193
533000	-26381.85692896078	-1191.260930319861	-25190.595998640918	2137.7233580681786	419.80193288158	418.9048938516144	420.4374494324449	316.9384366294323	463.7749852053327	455.2936276366259	469.6958493409793	720.6909778170568	569.7016533500431	541.1088178197124	554.2766539984236	1614.959954384404	399.5143740968242	1476.3868332011823	0.0014675798896039514	1.4450378410436406	0.0011790956102504188	0.5598070668892398	0.0010313534430250557	0.5271124224630103	0.021836117400918894	-25190.595998640918	-455.7983753400062
534000	-26399.398375025216	-1190.733903906975	-25208.66447111824	2453.2449482363086	418.1492817560428	417.2557741356454	418.782296443384	329.3917289118645	461.9492235990569	453.5012549312438	467.8467788311195	685.6132959653166	567.4588859759947	538.978613009388	536.6411716007349	1581.0463542459736	417.63920725653884	1561.9839860919467	0.001261375980866818	1.0973353285278316	0.0011548213887490706	0.5440005909554496	9.93577353806558E-4	0.5229189482021904	-0.02659297957541749	-25208.66447111824	-458.00056963639736
535000	-26403.460878156326	-1193.1356412374048	-25210.32523691892	3036.5340712394204	419.1591087927133	418.26344335884625	419.7936522052582	330.18720719683	463.06482713088707	454.5964566890237	468.9766249097707	687.2690463711502	552.8326412422906	540.2802418758024	537.9371555655935	1876.1561862436854	472.5199844538711	1463.4712994529175	0.0014116082398638766	1.3732804445118032	0.0010891280209118052	0.5205178400676079	9.343306108981651E-4	0.5296138240213784	-0.10265945988376377	-25210.32523691892	-459.65006149162747
536000	-26407.741621964364	-1191.3990593768926	-25216.34256258747	2378.0504946670208	417.81678527327705	416.923988136322	418.4492966112972	329.12980907583034	461.58189906027496	453.1406478974084	467.4747647796272	685.0681222214123	653.1397085073024	538.5500376155503	536.2144548518379	1870.1479461217316	497.15320401244634	1424.8006506317106	0.0012522235702152717	1.3732804445118032	0.001164961343074378	0.5231903991530868	0.001003755155813007	0.5169077791121325	-0.08871050785066653	-25216.34256258747	-457.9884845257372
537000	-26416.139222467296	-1194.4678473363124	-25221.671375130984	2719.6276378274906	417.5136759055927	416.62152645725433	418.14572838193357	328.8910385624586	461.2470398528662	452.8119124801216	467.1356305338164	684.571132697137	655.8731246787813	538.1593411018589	535.825452710033	1965.568260105895	535.6365425760454	1585.7823629307443	0.001396161204753126	1.3732804445118032	0.0011054640617019567	0.4870512389093785	9.618178442460616E-4	0.47479381032010004	0.03367321545424121	-25221.671375130984	-459.359316036839
538000	-26410.31081828903	-1194.124758918595	-25216.186059370433	3010.5360063125117	418.5000320254976	417.60577491669443	419.13357769562856	329.6680279340387	462.33671395649907	453.8816589981772	468.23921615170855	801.0641088972884	882.6266256453329	539.430716844051	541.0896848235759	2087.194755187611	562.3102133811065	1417.590259202471	0.0012056400933403671	1.3732804445118032	0.0010976462471025729	0.5282041739356532	9.269412667155448E-4	0.5318029997358326	0.06764338357175173	-25216.186059370433	-461.341421234373
539000	-26406.626941849685	-1195.4779916141417	-25211.148950235543	3150.2580761586287	418.38678071427415	417.4927656025616	419.02015493907084	329.5788156674319	462.2115998941921	454.3761869420888	468.1125047989309	800.8473309910416	882.3877759081147	538.0305358383439	540.9432592283397	2086.6299343400246	544.208618104166	1905.1636391433933	0.001075020406100281	1.3693161958809075	0.0011781166290833714	0.5269415451747966	0.0010067183496425553	0.5283008989566983	-0.04439392194119882	-25211.148950235543	-462.87224861570206
540000	-26405.547912479677	-1196.005423925258	-25209.54248855442	2657.1199459668123	418.9444128292199	418.0492061608892	419.57863122458986	330.0180832076448	462.8276423789987	454.9817862721464	468.736412097431	742.3108023233996	843.3339499027499	538.7476309269907	541.6642364379785	2112.2662201425037	729.4238564284523	1927.30167276346	0.0014461653083594778	1.3693161958809075	0.0011353952059420507	0.5246630957365189	9.86856146146843E-4	0.5140220515727826	-0.02985843483494343	-25209.54248855442	-462.762860921726
541000	-26401.92215355506	-1192.5810505495174	-25209.341103005543	2261.3596137754153	418.3460178907447	417.4520898816412	418.9793304067997	329.54670527646977	462.1665672814321	454.3319177223664	468.06689726947565	767.3565522255226	943.5287040619918	537.9781162954789	540.8905559030153	2027.8317374144983	717.5341754544363	1738.575597921135	0.0012306419838963058	1.4969102103687093	0.0011916137962517238	0.5326043722966128	0.0010305054258959547	0.520261594855006	-0.02219260639922256	-25209.341103005543	-459.98931850538327
542000	-26386.890985309576	-1192.6310196397026	-25194.259965669873	2164.323985421737	418.8877505688172	417.95258001382643	419.52188318610587	329.97344823938715	462.76504490880683	454.92024995452795	468.6730154657318	759.8159241104247	830.9775391616797	538.674765273171	543.3950432380057	1722.1911956569422	692.1901777984269	1558.713803629737	0.0013683428580860643	1.4969102103687093	0.001244188699945824	0.5887032316276065	0.0010442065585873025	0.6007425245364334	-0.03849943168939663	-25194.259965669873	-459.18517284393306
543000	-26402.95564651152	-1191.8774877766618	-25211.078158734857	2011.742848519721	418.557994546798	417.6235601750012	419.19162796340817	329.7136871661268	462.4007478862001	454.5621284965544	468.30406758172745	828.7903324162528	942.3020525302857	538.2507107442015	542.9672728207524	1720.8354555641247	769.6005501879404	1236.786379870744	0.0013881115552441656	1.4969102103687093	0.0012423944189839003	0.5673288784403272	0.0010462202160502873	0.5742701706688418	-0.0617920079413348	-25211.078158734857	-458.85576950197753
544000	-26399.525506428396	-1196.4234554421732	-25203.10205098622	2255.0094215031204	419.72875289169366	417.8112106170801	420.3641586591364	330.635937023268	463.6941398207155	455.8335948456493	469.6139718296765	831.108561217248	903.2419546160131	539.7562643818334	544.4860192643569	1704.5368405122747	623.9084873493061	1248.9992231588592	0.0010180473414520077	1.4969102103687093	0.0011332251646809248	0.5608569360044219	9.424019208481558E-4	0.5714255368109866	-0.049631367768496595	-25203.10205098622	-461.4103019739606
545000	-26396.883290945065	-1194.0940965095951	-25202.78919443547	2541.3510746164975	419.6824410335916	417.7651103359671	420.3177766918947	320.38540975518146	463.64297692787534	455.7832992663801	469.5621557568526	752.3133183238019	875.8083649386426	539.6967089776504	544.4259419904295	1424.7134233898494	623.8396467918373	1346.158786704824	0.0010979163591712637	1.4969102103687093	0.0011824645629229162	0.5254992707656619	9.844982664556961E-4	0.5430787128355526	0.034459938146478554	-25202.78919443547	-461.3545961589191
546000	-26409.05685396447	-1193.7622906174608	-25215.294563347008	2866.2572160845316	419.58144698447694	417.664577680925	420.2166297530844	320.3083109379692	463.5314040408415	455.67361776338845	469.44915845512105	747.8005776739049	829.7717036968817	539.5668342185365	544.2949291699044	1424.3705746942933	572.2010417118537	1105.587667921565	0.0013284558121124507	1.5568805960485104	0.0011153761769809195	0.5574589112466667	9.286740851670516E-4	0.5395939880208617	0.017063090316554563	-25215.294563347008	-461.1802229837764
547000	-26415.429910017083	-1192.7801360079002	-25222.649774009184	2185.55659646938	419.43757583902374	417.52136381473036	420.0725408085051	320.19847976234405	463.3724628042063	455.51737089925376	469.2881880675017	762.1490825169366	863.8690176974607	539.3818210368397	544.1082947620039	1406.8656189252347	580.8096218711003	1105.208570691871	0.001343051003194483	1.5568805960485104	0.0011551539322095703	0.533465539818822	9.96611513105917E-4	0.5182587656292144	-0.03846163356657248	-25222.649774009184	-460.385517986132
548000	-26405.223781357934	-1192.8127635614198	-25212.411017796516	2154.115422768047	419.4036664056073	417.48760929748687	420.03858004134173	320.17259331426453	463.335001454581	463.2933787787468	469.25024846103094	747.6210287510173	863.7991782013746	539.3382147101775	544.0643063235439	1613.762767043014	580.7626663136228	1299.7068864823448	0.0011569177063205762	1.1856090178962424	0.001195026076150535	0.5776322666009388	0.0010403923571314522	0.5605725875814918	-0.047425887944563	-25212.411017796516	-460.4837389630656
549000	-26397.576424029143	-1193.3117341508719	-25204.26468987827	2145.4569940847846	418.62615930484884	416.71365425915985	419.25989591257985	319.57904470057804	462.4760527077848	462.4345071937129	468.38033379543464	796.8876221789141	879.7684671130816	538.3383682013441	543.0556983991995	1488.598473220041	557.3545669322473	1297.2974384634347	0.0011847641153801425	1.1856090178962424	0.001101371672167341	0.5914025644426685	9.514057841329504E-4	0.5700287144506603	-0.023347014648411244	-25204.26468987827	-460.4257617402737
550000	-26391.792969365222	-1195.757359715065	-25196.035609650156	2678.36706775257	419.7084966057847	417.7910468725669	420.3438717082784	320.40530056870455	463.67176174676706	463.63010881881627	469.591308062149	798.9479358477267	882.0430651213019	539.7302155178061	535.0492369284568	1626.3510571044133	620.2653233123078	1261.896425615804	0.0012258791856964058	1.4769338738363433	0.0010849848200945465	0.5820175936603681	9.182180546073438E-4	0.5505884516890373	-0.04537871339972214	-25196.035609650156	-462.81575307483735
551000	-26398.09244692465	-1196.4893732506087	-25201.60307367404	2532.6013678284435	420.27995114165054	418.3598907027734	420.9161913397695	320.8415487357208	464.30307451156904	464.2613648710312	470.23068059133396	800.0357442327202	825.6362959808473	540.4650857486824	535.7777337681134	1641.357489135638	621.1098462021553	1263.6145619938918	0.0014098546218068886	1.4769338738363433	0.0011430829696105697	0.6171558270466277	9.740043969418342E-4	0.5743363671496389	0.04613728239246372	-25201.60307367404	-462.87277973406475
552000	-26401.943572708296	-1193.8866409575814	-25208.056931750714	2305.126665780155	419.7104004777417	417.79294204663273	420.34577846240916	320.40675398380455	463.67386504386855	463.6322119269726	469.59343821135934	798.9515600168401	824.5174186724109	539.7326638295033	535.0516640064073	1505.6350322066319	611.2964825842283	1505.6350322066319	0.001278637307338358	1.4769338738363433	0.0011941126770539112	0.6680814837766609	0.0010064155543415244	0.632449010744273	-0.0409523681024684	-25208.056931750714	-460.9438714596907
553000	-26401.411793001913	-1193.9532136423495	-25207.458579359565	2431.216630913059	418.82668229224277	416.9132611518076	419.46072246140926	319.7321238699693	462.6975799048455	462.6560144903673	468.6046891580455	640.7880312553168	824.4596846325461	538.5962336390888	546.9025311091451	1502.4648532995316	610.0093717149807	1385.7524220291607	0.0012362261728342814	1.247783714177438	0.0011883253953370143	0.5837763548489537	0.0010100405494003655	0.5144527873171642	-0.04013065486323939	-25207.458579359565	-460.936388393018
554000	-26387.571048188205	-1198.2539438086449	-25189.31710437956	2432.884743941407	418.80942556453175	416.8960832619286	419.44343960962584	340.2055946011768	462.67851558424087	473.10140458280296	468.585381449471	742.2735401466224	756.2611020389271	538.5740421003377	536.7241413170503	1697.04779828827	588.8985700714808	1385.6953254944058	0.001327083630202462	1.261547635524357	0.0012023675307948887	0.6041168320552867	9.908646689429583E-4	0.5249217532760355	0.09216850183632082	-25189.31710437956	-461.14642104752426
555000	-26397.984256691947	-1199.1104536215455	-25198.8738030704	2576.4562027912743	418.73635456198394	416.8233460862522	418.43597458306425	340.1462378571483	462.59779060307426	468.3529254493873	468.5036258787705	705.6254780422976	699.1741340811244	538.4800753870779	536.6304973618198	1681.6059941441154	594.6335947256127	1385.453558856696	0.0014544832390252845	1.261547635524357	0.0012007284784849614	0.5729835716902059	0.0010021974330621307	0.5051419003454687	-0.006021879980107323	-25198.8738030704	-462.65514999884493
556000	-26402.63139323226	-1197.3758530925031	-25205.255540139755	2626.347181983321	419.17086905938544	417.25587549230124	418.8701773820566	340.4992009327812	463.07781925187214	468.8389260886703	468.98978289693156	692.6431137831898	797.7421651467253	539.0388455936015	537.1873482975246	1527.5806437464425	588.3002728260661	1274.201549944887	0.0011297872276489708	1.261547635524357	0.001152321020014056	0.6308498845798921	9.582060824090213E-4	0.5539537463900055	-0.0073640270656975615	-25205.255540139755	-461.54344587042914
557000	-26393.194113474383	-1197.211545198053	-25195.98256827633	2299.9544663589677	419.59689741267573	417.6799575234204	419.2959001244622	340.8452705778297	463.5484728572237	450.74618785570397	469.46644518352105	658.1130254478131	798.5529580859635	539.5867029202881	537.7333238370871	1586.9928698312965	555.2295560955648	1275.4965969726086	0.0013701787680665861	1.261547635524357	0.0011523232738059538	0.6091201037714193	9.566237931541069E-4	0.5726329399260263	0.005035053103888453	-25195.98256827633	-460.4798640305265
558000	-26406.969031239394	-1199.4305344454015	-25207.538496793994	2856.4069476376235	418.99825410269756	417.08404913175883	418.6976862504833	342.1369631085542	462.8871233719494	450.10310352519093	468.79665246483955	657.1740886674813	789.3966119130228	538.8168688918473	536.9661340440922	1530.5646044080756	660.6033976316837	1530.5646044080756	0.0011986013698816911	1.261547635524357	0.001082911855668707	0.551971042535993	9.117577675616697E-4	0.5385845748511386	0.10256535714258946	-25207.538496793994	-462.21099475814003
559000	-26408.645564329843	-1201.0745655734465	-25207.570998756397	2805.562552240597	419.72316361609	417.80564687623473	419.4220757509798	342.72889478610193	463.68796508447093	450.8818275856327	450.4294857261873	658.3110665526285	731.6786108760185	539.749076771979	537.8951399650637	1785.0957177760026	562.7285218695017	1479.472707481012	0.0012550096091100444	1.261547635524357	0.0010763423390835374	0.5834878831337301	8.805696854376321E-4	0.5735722328955934	0.08802667365354964	-25207.570998756397	-463.14019906801695
560000	-26413.418200052307	-1202.4646244547173	-25210.95357559759	2652.4490478426474	420.979236372005	419.0559812294484	420.67724746473823	343.75455280244023	465.0756078706599	452.23114644353944	451.77745089591286	660.2811427058962	700.6741708181545	540.0521684620221	539.9299405745595	2003.1115610544546	550.9700365154501	1827.4178454974494	0.0012218668034948109	1.261547635524357	0.0012439866031709209	0.6353474188227494	9.943990263812685E-4	0.5905600523239324	0.12095613268267907	-25210.95357559759	-462.8759091722898
561000	-26407.92893154597	-1199.62213043332	-25208.30680111265	2815.7777428399313	420.37968052529067	418.4591644699998	420.0781217086302	343.26497983978413	464.4132502630352	460.9290132470716	451.1340324355806	669.7808704808492	699.6762752939569	539.2830297322297	539.1609759209169	2000.2587428052666	587.7257261620017	1480.6042684633392	0.0011332376004019112	1.261547635524357	0.0012442927482059483	0.645443450160678	9.53499677837249E-4	0.6154412073437822	0.06360750281789154	-25208.30680111265	-461.85161428413863
562000	-26394.357887902886	-1195.793788949177	-25198.56409895371	2377.936452632569	419.35036478780336	417.4345511895802	419.0495443494474	342.4244823984333	463.27611664469265	459.8004109164193	460.5925439155175	668.1408863841098	715.9023462159277	537.9625745932715	537.8408196353872	1797.2490168630698	561.6790131916684	1391.9311526912295	0.0013086065844847504	1.261547635524357	0.0012089780813133756	0.6102232010663861	9.680184041225163E-4	0.587734863490313	0.0703598139951534	-25198.56409895371	-460.4842463143304
563000	-26387.265281138214	-1196.0824052298426	-25191.182875908373	2366.63777099598	418.99815317843473	417.08394866857145	418.69758539861834	342.13688069789873	462.88701187615845	459.4142253868106	460.20569307484226	655.8556769985521	698.7098111606361	537.5107408044217	537.3890881083054	1917.5661438735342	561.2072600091359	1390.7620722454126	0.0014197643244444542	1.261547635524357	0.0012230790601312788	0.579262847601809	9.904791519916032E-4	0.5282875197326729	-0.062279327463147856	-25191.182875908373	-460.6641712973661
564000	-26391.145206396646	-1195.715537231475	-25195.429669165173	2595.3642867557883	419.1308066839889	417.38599150809415	418.83014374535304	342.24520016484547	463.0335604571846	459.5596744944898	463.8553857210446	656.0633188557572	698.9310205027597	537.680915024761	537.5592238137814	1750.4153868023825	578.6081941946801	1246.4544199646575	0.001117159270230388	1.261547635524357	0.0012208849307930294	0.6139810727625651	9.83041142498053E-4	0.5391167313606531	-0.1127685765434615	-25195.429669165173	-460.5069109650012
565000	-26400.69574525323	-1196.8727292814697	-25203.82301597176	2952.261578413599	419.0315265645127	417.28712468550856	418.7309348443414	342.1641320500215	462.92388102901907	459.4508179307091	463.745511625942	567.0189280281234	702.0788974183504	537.5535537699155	539.8881324578387	1844.2980404337163	622.9374875580418	1246.1591705061057	0.0013009026896402	1.1735951726982057	0.0011790329643916163	0.6031788144934167	9.52660063481379E-4	0.5376252385282044	-0.11166053508714761	-25203.82301597176	-461.6425553053827
566000	-26410.77323078825	-1199.0730480245797	-25211.70018276367	2494.561415677661	419.8091634883939	418.06152435580566	419.5080139313873	342.7991187902588	448.955019486501	460.3034648035102	464.60612857302743	715.4651978627278	792.3796281823148	538.5511433675341	540.8900545566519	1847.7206808890571	603.6553488106097	1208.8523639889313	0.0012302032899725445	1.1735951726982057	0.0012307124604313145	0.5683064922978878	9.933175393114664E-4	0.49850712443029244	-0.10915246054267044	-25211.70018276367	-461.1046550940595
567000	-26388.493298178655	-1199.0986156789247	-25189.39468249973	2398.4298827031607	419.62482119069654	417.87794946349453	419.3238038713973	342.64859235419596	448.75787895920234	460.1013410632021	464.40211549109813	715.1510301170775	712.557539087687	538.3146603084914	540.6525444588966	1640.5646888831252	489.05273363348283	1120.6299237383814	0.0015035346701871427	1.1735951726982057	0.001143810033810534	0.5855539105919184	9.263864391996607E-4	0.5244555181492776	-0.08674524449470326	-25189.39468249973	-461.30887054834443
568000	-26394.483432381323	-1199.8846080155558	-25194.598824365767	2458.886229414575	418.84146323395544	417.09785257663737	418.54100785546694	340.2532913951963	447.9201352477235	459.2424213133971	463.5351670316027	710.4960506682912	814.6637336812531	537.3097314980687	539.6432512733018	1905.365199558442	550.0771150369491	1293.0540096347665	0.0011087255933704512	1.1735951726982057	0.0011175939671284768	0.5767838251457043	9.076009644770131E-4	0.5135490189260085	-0.08972120878708251	-25194.598824365767	-462.18900268935073
569000	-26386.48281187495	-1199.4904217068572	-25186.992390168092	2258.865281572337	418.835312128255	417.09172707760297	418.5348611622543	340.2482944353821	447.913557092648	459.2356768792291	463.52835955417146	710.4856163233397	776.3069506951957	543.4336876970635	539.6353260725506	1660.6545013901778	531.938927121354	1374.2210088742265	0.001273651625360238	1.1735951726982057	0.0011022995631923395	0.5740938713756434	9.123811583331823E-4	0.5155159232016686	-0.0017109603202412984	-25186.992390168092	-461.27323136238164
570000	-26401.69174192654	-1201.273420538943	-25200.4183213876	2502.481133808519	419.09097454853327	417.34632519131236	418.79034018342816	340.45598633702446	448.1869692447893	459.51600019779664	463.811303181033	809.4231575385609	768.0689363909108	543.7654065560857	539.9647263631573	2124.0779409149714	496.21312536146195	1249.9975464507993	0.00127419320703428	1.1735951726982057	0.0010667861484777868	0.6193775916531018	8.416314588971303E-4	0.560844504421215	0.008318185529381109	-25200.4183213876	-463.3169798343293
571000	-26392.896080990045	-1206.3929738764243	-25186.50310711362	2731.9250563553464	418.49962388529724	416.7574362836787	418.1994137248207	339.9755921373165	506.3935489803498	497.717829878067	463.15685071507875	707.9355537235762	753.3729495221339	542.9981363132508	539.2028190006737	1868.4834197786324	544.1111002609007	1268.5944436157522	0.0010396260590290818	1.1735951726982057	0.001213276720171832	0.6311569152139219	9.391578610292208E-4	0.5830826924715238	0.009699668157360116	-25186.50310711362	-463.5877874058107
572000	-26411.576872245467	-1202.7464249530187	-25208.830447292446	2664.4785066616887	418.68144559347724	416.93850107952807	418.3811050034351	340.12329822681795	506.61355715916767	463.7727009182849	463.3580742406115	711.5997999084648	749.6883637421633	543.2340477527082	539.4370815232919	1869.295202699573	619.4051400067585	1269.1455982538007	0.0012461962479467217	1.1735951726982057	0.0011026437433544543	0.6326078983991549	8.702495796409472E-4	0.5747867256714287	0.028666362452454727	-25208.830447292446	-463.2851322161397
573000	-26405.27915582593	-1202.5679215728996	-25202.71123425303	2314.873226751429	418.5411226348191	416.7987622765175	418.2408827052687	340.00930438252874	506.44376336012283	463.6172654237755	463.20277771008716	780.6979960759545	735.8842269724652	543.0519804324895	539.2562867732834	1859.748980467643	619.1975436043657	1416.6722679299319	0.001115066170836639	1.1735951726982057	0.0010790619150384834	0.5283823569475282	8.832516248974638E-4	0.5025583900326567	0.07163845556682831	-25202.71123425303	-462.7687923619058
574000	-26410.025923846297	-1202.8991867150678	-25207.126737131228	2212.349989863041	418.45662745973505	416.71461884953084	418.15644814268853	339.9406632284095	506.3415223803454	463.5236702669428	463.1092662301264	808.0754028484236	730.7307736722986	542.9423489776937	539.1474215939689	1759.1992009617977	544.9832161663597	1602.0179623728789	0.001158980551023073	1.3756604279836602	0.0011611540346402518	0.5253923653210971	9.674035801740259E-4	0.49377202421814276	0.08784743900239872	-25207.126737131228	-462.7769009995274
575000	-26415.026614649614	-1202.1187769645144	-25212.9078376851	2202.884696677819	418.55168431592085	416.8092799900055	418.25143680996234	340.01788435149786	506.4565432214921	463.6289645793565	465.28298105836205	802.6292836227015	719.9984239097221	543.0656840843623	539.2698946426779	1860.5117467827035	620.681874065071	1630.2395226336796	0.0011465711129755895	1.4259633268257692	0.0010644587726546773	0.5453812800423498	8.554630916444686E-4	0.541813709080989	-0.042075156590761636	-25212.9078376851	-462.2464821215792
576000	-26394.31862667178	-1202.5337265557864	-25191.784900115992	2227.11409013414	419.56273263126013	417.81611937482467	419.26175985110865	340.8392273828146	507.6799334359015	464.7489010200534	466.4069129209801	804.5681050764368	680.4174038425195	544.3775068904499	540.5725483863434	1910.0402202705136	622.1811855877585	1634.1775092306093	0.0013168798136405284	1.4259633268257692	0.0012404765339260936	0.6614946961763132	9.322435979201744E-4	0.6084492426055665	0.08607321475622472	-25191.784900115992	-462.4460837974105
577000	-26412.26662004362	-1205.5694904045847	-25206.697129639037	2185.654913986152	418.8429189510153	417.099302233639	418.54246252827045	334.93680098748047	506.80894339591123	463.95156467243504	465.6067320412919	826.0822758484547	702.9078045286667	547.6701629575889	539.6451268466537	1768.9494817897528	621.1137539639622	1648.7130926205205	0.0017178907645192547	1.0950364970060706	0.0012740141039705953	0.679454744365199	9.355349238379559E-4	0.62273512598617	-0.024324526797109072	-25206.697129639037	-466.5125322918188
578000	-26411.97225346689	-1203.5338796674287	-25208.43837379946	2234.7558919906983	419.4008165036184	417.6548772938343	419.09995987379034	335.3829358344432	487.0162794983473	464.5695468102383	466.22691885722736	827.1826150426779	675.0186454806776	548.3996580253652	559.7907686937648	1852.0535391164567	531.7968763088282	1561.8163991644674	0.0011096032739612144	1.0950364970060706	0.0011669084314226495	0.6178558023008177	8.657672170174283E-4	0.5779911980022198	0.14766431690091025	-25208.43837379946	-462.0671277298178
579000	-26407.575798276477	-1203.3604602278992	-25204.21533804858	2377.697590567465	418.45858267867817	416.7165659290206	418.15840195905804	326.56472077789255	485.92213949245644	463.52583605952736	465.17948462305685	800.5710108355546	555.8182944955114	547.1676129576305	558.5331321408611	2234.7488411464324	445.2157500939001	2234.7488411464324	0.0014324940582087736	1.0950364970060706	0.0012244023669555919	0.5988445584600957	9.265668344803437E-4	0.5801120703917352	0.1307290981142421	-25204.21533804858	-463.56615644165856
580000	-26400.708026470886	-1201.9432496224745	-25198.76477684841	2346.9469081126754	419.6448214994562	417.89786651222767	419.34378983296193	327.49046054120083	487.2996227837577	464.83983071497846	466.4981670115434	802.8404550557293	557.39391814268	548.7187138092557	560.1164517606788	1993.848516108155	470.57081909908084	1993.848516108155	0.0012057259864400617	1.0950364970060706	0.0012464136093693686	0.5920638091744027	9.85600930649594E-4	0.5922952884725012	0.07357627621636897	-25198.76477684841	-461.88386356151807
581000	-26405.392970360277	-1203.6568999943424	-25201.736070365936	2487.969640122289	419.1564560935367	417.41153414076433	418.8557747553307	327.1093405952295	486.7325234990938	464.2988692137653	465.9552756066661	801.9061423116307	625.461662206738	539.5978325665424	559.4646112414777	2006.7166313951213	443.5204989317874	2006.7166313951213	8.408943736715647E-4	1.0950364970060706	0.0012984676313832744	0.6074696938975166	0.001025354934970582	0.6348583544850323	0.11405824303591214	-25201.736070365936	-465.8889452131722
582000	-26390.460992806777	-1202.2679035381366	-25188.19308926864	2428.9573307324413	419.45836845673307	417.7121896617895	419.1574705420863	327.34495274579285	487.08310993114765	466.1020297675366	466.2908964860707	840.5305037877406	625.9121732409362	549.1554187489666	559.8675855496366	2022.7088755840578	403.5554964605069	2022.7088755840578	0.0014201200516967768	1.426620274401136	0.001151194293398032	0.5921147797734454	9.226631473296719E-4	0.5811390666973247	0.004051133360899496	-25188.19308926864	-462.3581755700758
583000	-26390.453609782122	-1204.1906518593023	-25186.26295792282	2307.581109702113	419.81321776548793	418.0655617551997	418.18069682900745	327.79233981371567	487.4951677606318	473.9781559728915	466.68536472115574	776.0934216951866	660.3595088210933	549.6199879062325	560.3412168815313	2024.4200271554382	464.25524082912347	2024.4200271554382	0.0015963983450939998	1.426620274401136	0.001252735605322925	0.628932652328903	9.464970819495698E-4	0.6316860252349762	0.0033262300425841275	-25186.26295792282	-463.5488790708397
584000	-26394.89853527105	-1201.82115397303	-25193.077381298022	2103.5065344780473	419.814180891316	418.0665208715955	418.18165620954346	327.7930918273621	487.49628616083277	473.9792433626749	466.68643537998526	815.5067613092234	664.394991501716	550.4438462733888	560.3425024034627	1752.9979973996842	465.7853028321553	1472.8193429837515	0.001426017530569754	1.4352055658670215	0.0011858877245991592	0.6239337070054368	9.135770208066555E-4	0.6010011588310898	0.0579277371296129	-25193.077381298022	-461.00404436526674
585000	-26390.059229849434	-1200.4700815681958	-25189.589148281237	2059.3094991991843	418.8448243506153	417.1011997011803	417.216069190098	329.74393052769096	486.37065073671715	472.88481897059137	465.60885017876257	813.6237453249076	671.1888385834877	549.1728640937473	559.0486640948467	1684.3370916630272	452.8087829034499	1390.7395762727679	0.0012380857558942687	1.4352055658670215	0.001152039735564586	0.5855904956376258	9.217740738770816E-4	0.6301759461715059	0.08523748134940472	-25189.589148281237	-459.44491289915334
586000	-26395.94508027104	-1199.7039098475595	-25196.241170423484	2060.620218098782	419.1114126548448	417.3666782150734	417.4816208166583	329.9538074801055	486.6802181933711	473.18580290224367	465.9052030679164	814.1416043551185	671.6160399809819	535.5685790153125	559.4044899918813	1737.0115950700076	453.09698874617845	1444.2391603420992	0.0012203632092388115	1.4352055658670215	0.0012051792298276608	0.5452002212082537	9.80679441521985E-4	0.5958489603999563	0.1262264313841638	-25196.241170423484	-460.2047419819002
587000	-26385.027578177283	-1200.657664442294	-25184.36991373499	2183.949869704162	419.15534262678665	417.4104253093062	417.52537995882176	329.9883922255146	486.73123052012795	473.23540078580663	465.95403782135025	830.906346498716	671.6864367129753	535.624715670003	559.4631250536036	1737.1936632941838	453.144480981898	1444.3905410582415	0.001292098576124299	1.4352055658670215	0.0011887013228052887	0.5877044376647377	9.617701825520298E-4	0.6448039352534889	-0.028198870096924546	-25184.36991373499	-461.2065576419761
588000	-26397.797723885596	-1200.3070237984314	-25197.490700087164	2118.2699645937437	419.87786428035344	418.12993915069137	418.2450919540058	330.5572117884825	487.5702365347337	474.0511432791727	466.75722901958954	810.6546632680007	524.5404752526824	536.548002136619	560.4275031280667	1804.97623955817	431.82376342409907	1206.8122318648268	0.0013697638928514486	1.4352055658670215	0.0012483740731946372	0.5783659531166133	9.844885647916199E-4	0.6444051322711941	-0.0558187936238808	-25197.490700087164	-460.5250141642536
589000	-26386.966940075894	-1196.7030237761132	-25190.26391629978	2051.603231794793	420.7149803593551	418.9635703681287	419.07895275311773	331.21624809536763	488.542311796061	474.9962653445816	467.68780911118904	827.7913303274867	495.4414976707595	537.6177250202356	536.7749169193753	1814.5138810468382	339.03553984204524	1209.2182694523563	0.0013587086191965152	1.4352055658670215	0.0012651829308875794	0.5967116342069932	0.0010216906168047251	0.6371644822013213	0.0175743930064262	-25190.26391629978	-459.3175856659603
590000	-26378.67148276046	-1194.176066486482	-25184.495416273978	2049.067150660513	420.4646171557443	418.7142494107813	418.82956313288713	331.0191446765869	469.6735461134425	474.71359990064315	467.4094928551841	889.2799588733366	495.1466654771147	537.2977941828809	536.4554876285451	1720.4901556650846	364.7937658811687	1255.503071477404	0.0012498865521792459	1.4352055658670215	0.0012012003143081578	0.532950566897061	9.85890847819092E-4	0.6115999724633209	0.060915796529846515	-25184.495416273978	-458.8608610807753
591000	-26390.44125729728	-1194.3091902990382	-25196.13206699824	2168.392051175496	419.7072127738704	417.95999805569215	418.07510405730295	330.4228629909645	468.82749917545533	451.03544723470554	466.56752427192316	887.6780534808697	459.19919416450426	536.3299322342629	535.4891429697277	1748.883867929087	379.5382244450824	1572.3651544681347	0.001130873329227876	1.4352055658670215	0.0012237881206138734	0.5758975082602918	9.73096910587133E-4	0.6451276737044317	0.023666287159949957	-25196.13206699824	-459.5872677915438
592000	-26385.702604378163	-1195.041234387232	-25190.661369990932	2023.2007677878735	419.4065920055687	417.6606287527333	417.7756523081684	330.18619330334985	468.4916953610018	450.71238720963976	466.23333919398686	887.0422424909218	458.87028674916365	535.9457789212286	535.1055918829763	1608.536601739057	354.5373058059184	1283.5522246534483	0.0010522793524290256	1.4352055658670215	0.0012849750072053386	0.5754586228269941	0.0010115463612472215	0.644057032328401	0.03360919008181932	-25190.661369990932	-460.0407686849723
593000	-26393.686717414275	-1194.498161369899	-25199.188556044377	2092.8697593083994	420.07030141736095	418.32157518400584	418.43678076380036	330.7087117575576	469.2330817709547	451.4256379288807	466.97115176349035	888.4459836247537	459.5964473148592	536.7939111739413	535.9523945427463	1611.0821050814845	395.76531983463974	1508.8464403605763	0.0014342312853331152	1.4352055658670215	0.0011623633065567568	0.5234225411418174	9.481732739285529E-4	0.5817495465546021	0.03271268082944231	-25199.188556044377	-459.7327087599477
594000	-26383.0558910613	-1193.6522533067548	-25189.403637754545	2040.3245949829234	420.2041256374993	418.4548423023362	418.5700845838371	330.8140675403744	469.3825680617476	458.4507423227792	467.11991745818716	868.108095537222	459.74286360740064	544.4035182945933	536.1231359900445	1598.6737086387545	387.64790787100344	1509.3271222785993	0.0011918701280180276	1.4352055658670215	0.001293104530489082	0.5369904457943108	0.0010691685205759549	0.6175006984833621	0.041589426073325574	-25189.403637754545	-458.95632015297446
595000	-26383.26299616014	-1193.8531726494225	-25189.40982351072	2041.4759675815922	420.2649930859981	418.5154563634768	418.7217262074929	330.86198665156394	450.5913618418583	458.5171498738837	467.1875807574837	868.2338428147299	459.80945832498185	544.4823762854853	536.2007945502012	1579.5463102236756	387.7040594831091	1509.5457514763582	0.001229551785909828	1.4352055658670215	0.0011233948155605221	0.493226073457768	9.52712513004393E-4	0.5769023918024182	0.12653595633525655	-25189.40982351072	-458.36247587039617
596000	-26389.341895457797	-1192.7134352121766	-25196.62846024562	2037.05665702062	419.3552192009046	417.60946980982266	417.8152931286214	330.1457490396337	449.615938571787	457.524569155324	466.176230615536	870.4012400947081	458.81408006558564	542.2302895576013	535.0400471930013	1437.701344275005	342.3500570532827	1383.1068145237482	0.0013246838598321314	1.4352055658670215	0.0011950786595379898	0.527979538175934	0.001020313216287033	0.6156946381798076	0.11315661820207384	-25196.62846024562	-457.62302953406567
597000	-26383.208979839335	-1192.6188504835766	-25190.590129355758	2147.0116780154854	420.0815750495341	418.3328018847576	418.5389817055493	330.7175871490342	450.39470833943403	458.31703728611507	466.9836840967276	871.9088427247691	521.6005110307136	539.4289499359672	535.9667781593411	1530.5549029705078	376.86074493709543	1385.502463076598	0.0013925947047501647	1.4352055658670215	0.001214982566985146	0.5134877812912342	0.0010657950249580053	0.5771937044980788	0.1705332097798439	-25190.590129355758	-458.01780833126963
598000	-26380.835609396472	-1189.1077655043841	-25191.727843892088	1985.8681503529888	419.4288655878739	417.6828096115168	417.8886690766256	319.95105709923547	449.69489929025076	457.60491877284426	466.2580996218195	870.5540983485498	465.40834188147267	538.5908022988682	535.1340099352194	1556.7752564416735	365.99664835920254	1437.9195925905262	0.001299621437022201	1.4352055658670215	0.0012580543979736401	0.5623865366887556	0.001058177539692014	0.6365429493014131	0.24897524011929276	-25191.727843892088	-456.6286400463388
599000	-26390.9665864599	-1192.1585426607908	-25198.808043799112	1998.1290290986171	421.1016058301493	419.34858634141506	419.5552668025013	321.22706610261764	451.4883446549004	459.4299103876242	468.11760131689516	854.6827983809211	467.2644546253218	540.7387768019153	537.2681982729111	1593.1666051537172	367.4562935397751	1448.4046797694432	0.0010661081321600482	1.2618899212093087	0.0011833261002166164	0.5362347484582778	0.0010108431388743365	0.5666982342996765	0.12246354230237662	-25198.808043799112	-458.3615330452993
600000	-26382.281395491238	-1190.7711829769962	-25191.51021251424	2069.344407163079	419.38945652117775	417.6435646022858	417.8494047250696	319.92099485606826	449.6526464609082	457.5619227269258	466.21429053271504	854.8009458623056	449.54779898624116	536.9736014295943	535.0837293426828	1652.8451710942745	363.14882441299903	1442.5156377015803	0.001548655450621125	1.4720364100513148	0.0012741410732486367	0.5578175667008233	0.001084699988480153	0.5720433565462587	0.17677125131764113	-25191.51021251424	-458.1248638909918
601000	-26402.24132980988	-1192.3884034924065	-25209.852926317475	2306.5975275868645	419.31055281517087	417.56498936744225	417.7707907635765	319.86080509275627	449.568049054679	457.4758372737285	466.1265772277084	927.6263765911362	489.05403120377434	536.872575506024	534.983058978627	1958.8009700809084	382.9949715627612	1417.0935843076975	0.0015405318868085794	1.4720364100513148	0.0011660221207806577	0.5730251252685554	9.791484042068152E-4	0.5975635539889754	0.17829816425240763	-25209.852926317475	-459.602867059084
602000	-26397.172265534744	-1190.7195285755872	-25206.452736959156	2303.61446610442	419.7837142892506	418.0361811000775	418.24221472812496	320.22174475674024	450.07535391348046	457.99206549662205	466.65256718171275	859.0221787590647	489.605893122716	540.7018989469104	535.5867484662741	1614.2426308203192	429.23272716035166	1614.2426308203192	0.0013282939355340041	1.4720364100513148	0.0011423400848319773	0.5082153317672047	9.799393493078407E-4	0.5127552155905672	0.20418634166031954	-25206.452736959156	-458.2930847307777
603000	-26396.859027976163	-1190.1915985333612	-25206.6674294428	2200.8224628687694	420.1944020696972	418.4451592131352	418.6513944104444	320.53502789071683	450.5156769699511	458.44013372423166	467.1091082540124	867.1226115839044	494.2045705938745	541.230884839414	536.1107300441128	1679.6022621886098	387.4580399858199	1472.1305784492192	0.0013678463187960647	1.4720364100513148	0.0011523982699654784	0.5477404142437752	9.513823958278415E-4	0.5673777586031823	0.14690970156803215	-25206.6674294428	-457.5356090320755
604000	-26395.73374931728	-1191.521416401407	-25204.212332915875	2270.0202035915895	419.56370482596174	417.81708752234096	418.0230131677622	320.05391591584134	449.839468542792	457.75203096195446	466.40799366122286	835.274556229982	498.21281484762125	540.4185160272372	535.3060464069429	1484.3252852868782	422.2351819532005	1484.3252852868782	0.0011070855781701431	1.185517830617157	0.0012024114376775696	0.565843441112899	9.911621352528546E-4	0.5612729979769465	0.030660170766872587	-25204.212332915875	-459.0483024677118
605000	-26390.557584058202	-1190.1959107689372	-25200.361673289266	2177.8286695959046	418.138942920341	418.139698539643	418.3457831873739	320.3010406086523	450.18680514750054	458.10547712964575	466.76812339695266	827.1756246597919	498.49464766818977	540.8357918458454	535.7193747110181	1566.260835851941	426.23623106172806	1566.260835851941	0.0011317273070895267	1.185517830617157	0.001305276757782231	0.5933334512752514	0.0010821740681318495	0.5744867635091692	-0.08568215141079533	-25200.361673289266	-458.6489949280141
606000	-26392.138761344515	-1190.4892472503393	-25201.649514094177	2228.639238847958	417.9232584479943	417.92401367753246	418.12999202265945	320.13582289309267	449.95458974357865	458.830829753744	466.5273550157537	830.1146065395011	492.94093870050125	540.556817872324	535.4430398883071	1565.452927027236	426.0163698453833	1565.452927027236	0.0015676404107496003	1.185517830617157	0.0012079525952589378	0.6142097314413398	9.767294656357688E-4	0.5826021480771778	-0.06574491386806387	-25201.649514094177	-458.8356987279582
607000	-26384.535594320867	-1190.3932910100752	-25194.142303310793	2236.363303697582	418.007649782762	418.0084051648038	418.2144251031829	320.2004679896619	450.04544917206397	458.9234815633113	466.6215609863465	832.9679693109598	531.0022895364698	541.7070671794454	539.1909285812192	1670.8894315048258	436.95517860445534	1670.8894315048258	0.0011979226737705796	1.185517830617157	0.0012491790944529526	0.6228715180637258	0.0010082867112372938	0.5926722208098136	-0.00836714535849732	-25194.142303310793	-459.2354487869348
608000	-26404.035270502158	-1193.6027226292717	-25210.432547872886	2372.098014468125	417.7369081692151	417.73766306199946	417.94354956222134	319.99307563354813	449.7539568246354	458.6262389555323	466.31933236827484	833.6730033968208	576.5777231307326	550.9519411135539	538.8416971207669	1830.94574073984	436.6721647644825	1426.4444712946743	0.0013828335878882322	1.185517830617157	0.0011354368961200294	0.5968664090844693	9.297820912922561E-4	0.5786710108624074	0.028499384853508607	-25210.432547872886	-460.5031142452678
609000	-26399.889150013998	-1192.820471005536	-25207.068679008462	2320.3362902167323	418.3150461249945	418.31580206253255	418.52197350477917	320.43593844742094	453.20465626087986	459.26096677361915	466.96470724486255	827.9758643127201	558.4195080235611	551.7144455098355	539.5874412270931	1856.113074677349	437.27650866550186	1604.5716822693907	0.0013619344246178248	1.185517830617157	0.0012724388323020047	0.6188118109801133	0.001014291641797966	0.5857614190843988	0.03602443398412623	-25207.068679008462	-460.37423999153714
610000	-26387.4149591882	-1191.2572770461518	-25196.15768214205	2365.235410405405	417.98106733335845	417.981822667363	418.1878295042726	320.1801054131784	452.8428219332266	458.89429714471265	466.59188702214516	843.620293576792	557.973671149551	540.9124834912606	539.1566396977854	1894.7884326093435	448.5945463308829	1579.2384366599772	0.0014477567545047264	1.4029483573572394	0.0013023221570811162	0.5848511865634776	0.0010546776337123796	0.5607716452995246	0.0922259969491362	-25196.15768214205	-461.10783208456087
611000	-26397.517539749977	-1190.7628366412043	-25206.754703108774	2184.0004100255383	418.62699593367347	418.62775243493627	418.834077625279	320.11339839503717	461.48375552117153	459.6034511572097	467.31293653384995	853.9213957891841	491.7556477585531	541.7483846137288	539.989827420503	1813.5577637292402	385.2754774513549	1581.6789186642538	0.0011061735722540517	1.4029483573572394	0.0011712421083824758	0.5670274014074878	9.446820683577783E-4	0.5383947777547957	0.12029997250168431	-25206.754703108774	-460.2866517495941
612000	-26397.00370198126	-1192.084364710694	-25204.919337270563	2673.4293475366094	417.58427729547145	417.5850319124363	417.7908431867546	319.3160580178352	460.3342890085398	469.0282027204863	466.14895066210755	874.4499668612865	490.53077983474583	540.398994480413	538.6448175120163	1922.036392581913	398.19520349616215	1555.7536196860312	0.0014017563763726619	1.363925366936153	0.001222374402020286	0.6307894311732782	9.600345140153581E-4	0.5728722182539964	0.04861478357771324	-25204.919337270563	-461.9552711158674
613000	-26392.87933631864	-1192.33018468016	-25200.549151638483	2569.0523589363543	418.15900675146116	418.15976240702014	418.36585694344427	319.7555389903995	460.96785614667243	469.67373546309636	466.790520633466	831.9344604199447	489.11712450026795	541.1427562478019	539.3861649711337	1932.358656617795	398.7480896441418	1932.358656617795	0.0010938775059895775	1.363925366936153	0.001195935245867487	0.5887984680241414	9.72143568875125E-4	0.5729994165663854	0.06409000806111265	-25200.549151638483	-462.06068088845427
614000	-26391.895879421718	-1193.4010459504361	-25198.494833471283	2597.5747379355776	417.22813147457305	417.22888544794637	417.43452119164914	319.04372238215143	473.2310649169595	468.6281818304177	465.75138540469476	830.0824682143661	455.60373339953685	539.9381034604053	538.185422579937	1928.056979814274	416.51476314926265	1928.056979814274	0.0012838061438889266	1.363925366936153	0.0011167319684446501	0.5909932364346628	9.005167296292003E-4	0.5750106588622258	0.10593264171034808	-25198.494833471283	-461.71465432756463
615000	-26397.38023949316	-1195.4787025803575	-25201.901536912803	2401.2133740467402	417.4270753548589	417.4278296877439	417.63356348325493	319.1958496988959	473.4567122720255	491.71111287928466	465.9734662781331	933.956672596538	455.820975641269	538.1234944314749	535.1343882135976	1928.9763213160586	358.0885740063123	1928.9763213160586	0.00113061484542464	1.5007026729057809	0.0012002624681466784	0.5586151432263957	9.995493916705122E-4	0.5631988119405668	0.1324369916440506	-25201.901536912803	-461.57450914059257
616000	-26405.242598183027	-1196.3694942556283	-25208.8731039274	2409.5439582391564	418.8752646049368	418.87602155484603	419.0824691072948	320.30324312279026	475.0992864162797	493.4170174309006	467.59007862679744	947.4378276068837	457.4023657231714	539.9904185144121	536.9909421223231	1935.6685627568177	309.72848480487073	1935.6685627568177	0.001078448757712157	1.5007026729057809	0.0011958109291254648	0.6016707006176883	9.898216259790745E-4	0.6010536931001845	0.16464092342091036	-25208.8731039274	-462.1618130198325
617000	-26398.911950303536	-1194.0982455951032	-25204.813704708435	2549.0003013938826	418.2364097566894	418.2371655521234	418.44329823751997	315.82597582666443	474.3746805295793	492.66447394020105	466.87692553812116	847.7486169759159	407.12466870540425	539.1668427962315	536.1719411073949	1948.312332420795	309.2560970539622	1398.5388744087286	0.0012264264343860845	1.5007026729057809	0.0011405754220024428	0.6451824362830391	9.122112879750472E-4	0.640827654871525	0.10545776559601658	-25204.813704708435	-460.2102991874286
618000	-26393.8666902183	-1196.3637756723863	-25197.502914545912	2592.1572348185155	417.465046594687	417.46580099618996	417.6715535062687	315.2434906157335	473.49978024588563	491.7558413640802	466.01585353877397	846.1850944357475	446.53977016485715	538.1724448169928	535.183066695169	1979.5067385652324	351.6564530263244	1302.9000497705117	0.001078553420185831	1.5007026729057809	0.0010786362744320862	0.6142954506924535	8.946256699014111E-4	0.6272276025804565	0.11646973175942109	-25197.502914545912	-461.4688455739235
619000	-26394.286620895058	-1195.1795086667198	-25199.10711222834	2577.2054526203724	417.71944484708683	417.72019970831326	417.92607760153345	315.4355962632537	464.1031804515398	492.0555115464606	466.2998380775946	846.7007496049341	446.81188620926287	538.5004007274769	535.50920091405	1930.4621090491762	351.87074830164096	1833.4464006473513	0.0012128745738468989	1.5007026729057809	0.0011196163207237784	0.5935261885553479	9.524736433389592E-4	0.6215086003505386	0.08884129620794796	-25199.10711222834	-461.6274777029121
620000	-26390.2930631746	-1194.7610545193656	-25195.532008655235	2448.763403832842	418.63983020801345	418.6405867324692	418.8469182483335	316.13061371742594	465.1257657740964	493.1396858533484	467.3272634226757	848.5663342326914	447.79637262527257	538.304145142612	536.6891192425906	1934.7156076279723	352.6460454291034	1934.7156076279723	0.0012689791729707453	1.5007026729057809	0.001102809164811119	0.5655296533432318	9.822810113909262E-4	0.5892295574557109	0.23270426889566473	-25195.532008655235	-461.3701726305177
621000	-26387.049007358666	-1197.296523574691	-25189.752483783974	2597.4623965010883	418.2437149753965	418.2444707840321	418.45060706989074	328.122128570575	464.6856657463132	492.6730791731446	462.02608336618164	866.3188570468462	447.3726695958228	537.0694550708841	536.1813062731316	1932.88498792181	354.7406365887293	1528.0510379144075	0.0016343229411343498	1.5007026729057809	0.0011420964301432396	0.5782601712610009	9.969664124554842E-4	0.6298830422560715	0.22314810570355287	-25189.752483783974	-463.1826805400297
622000	-26389.5568663005	-1196.4967676021197	-25193.06009869838	2424.2487223952166	419.1030415926178	419.1037989541433	419.31035876913325	328.7962907126088	465.6404123376409	493.68532891023096	462.9753655599628	889.29522937433	483.6747425550633	538.1729219288765	537.2829483340627	1835.14531407685	379.056893965411	1482.7779129591224	0.0012200110595232952	1.5007026729057809	0.0011278375852878679	0.5858837894834414	9.684724608417912E-4	0.6689229928050495	0.10921552234567981	-25193.06009869838	-461.19605520204374
623000	-26395.982989264507	-1198.198838468175	-25197.78415079633	2720.684261805781	418.9436189459651	418.9443760193978	419.1508572610797	328.6712198596849	467.5759617387656	493.49753590006964	462.7992543157398	888.956950275749	499.2713375106562	537.9682062788905	537.0785712212189	2017.5431547759586	378.9127044767396	1661.4025514985271	0.0011166703048130257	1.5007026729057809	0.0011536169551969208	0.5687516528168443	0.0010048278630961018	0.646423163621491	0.017790103941134228	-25197.78415079633	-463.06707285995867
624000	-26394.477405323374	-1195.4104239275903	-25199.066981395783	2533.752535056971	418.8065401044295	418.80729693014683	419.0137106109253	316.8298869296749	467.42297033785513	493.3360629298116	462.64782585907835	888.6660825231253	499.10797534576614	537.7921824533332	536.9028384852917	2046.7310242342387	394.92708532171054	1240.1172432264282	0.001143238461126237	1.4826758782069853	0.0010137658487025594	0.5164853670587927	8.84237549920126E-4	0.5723815868258856	0.057581389856789275	-25199.066981395783	-462.1634054090405
625000	-26391.29334246969	-1197.7384145147025	-25193.554927954985	2756.000699744482	419.75292309641264	419.75368163233975	419.96056174899746	317.5458318532365	468.47921255670803	494.45086132616024	463.69327761721433	860.2558729418581	510.6087067070605	538.0435972073237	538.1160853332594	2051.3560509351514	403.854383726761	1242.9195534930298	0.0011334807561475854	1.4826758782069853	0.0010640117524059463	0.6163616116675512	9.078583321650209E-4	0.6941648895693865	0.010829141805865156	-25193.554927954985	-462.78811757600516
626000	-26398.859053324577	-1195.4757702811148	-25203.383283043462	2647.9455431586816	418.2951699668475	418.2959258684676	418.5020875145181	316.443032075811	466.85223868550077	492.73369093650024	462.0829247419598	870.9934482174599	508.8354219978211	536.1750343111189	536.247270694216	2044.2319297234544	402.4518443771278	1440.5807261703374	0.0014066552584376692	1.4413026307227863	0.0010746976653472865	0.6216778099114416	9.099684663606442E-4	0.699425473369004	0.050949080503152014	-25203.383283043462	-462.396330182542
627000	-26383.71658630512	-1197.6787357586554	-25186.037850546465	2264.6937466939644	417.348291236927	417.3490454274416	417.55474039328254	315.7267121232572	465.79544318183264	491.61830858221686	461.03692535130864	794.6712622815685	547.3947259157588	534.9613154543035	535.0333883186712	2039.6044803234702	470.536336957586	1437.3197388430099	0.001459902000217386	1.4413026307227863	0.0011112514824123134	0.6200886419333087	9.743759945537872E-4	0.6812761824988631	-0.06568851910600756	-25186.037850546465	-462.6294190834279
628000	-26400.47824239864	-1197.5959566669637	-25202.882285731677	2313.598209671773	417.5057070095093	417.50646148449005	417.7122340345278	315.84579818484485	465.9711322911289	491.80373758117526	461.2108196389264	857.659427251645	547.6011927097933	535.1630926043292	535.2351926531992	1906.5870814541393	470.71381424110547	1186.1183851650692	9.788282910769299E-4	1.391878842700164	0.0011804865540270177	0.6896088846480054	9.644789187508635E-4	0.7360913312408213	-0.029817467990729676	-25202.882285731677	-463.2536783266891
629000	-26386.134217118317	-1196.2821064841628	-25189.852110634154	2316.530913365894	417.81157118204055	417.81232620974873	418.0182495085061	316.0771864319691	466.312502175202	492.16403240042575	461.5487021237474	858.2877475036217	505.14024359012274	535.5551524342683	535.6273053035461	1907.9838448282374	471.05865860819966	1413.903986534521	0.0014185540495677323	1.391878842700164	0.0012456047738836488	0.6377816046122093	0.0010392048963706077	0.7610161002508605	-0.017990171197142826	-25189.852110634154	-462.7864526354736
630000	-26384.5944923783	-1195.4573627822429	-25189.137129596056	2181.1210175196384	419.0660818654746	419.06683916021024	419.2733807591682	317.0262319695229	467.71264055371216	493.64179194380444	462.93453683411985	860.8648210529675	535.8663893217018	537.1631970807966	537.2355665944942	1913.712709901037	405.39618110228605	1358.2452128181574	0.001309773158667962	1.391878842700164	0.0011520417755327406	0.6945809035610914	9.455797521836204E-4	0.8201110543594134	-0.035944846278618936	-25189.137129596056	-461.75683827065103
631000	-26389.025523584154	-1194.7282529106333	-25194.29727067352	2188.7906589944123	418.368544090284	418.36930012449847	418.5754979338403	316.498540080118	466.9341303166916	492.82012249310395	462.16397977675865	925.0094663576771	529.8581772814616	536.2690860142602	536.3413350685081	1726.7996248593017	378.72095278765335	1355.9844062654176	0.0012792584853406712	1.391878842700164	0.0012452496078181434	0.7023209837383017	0.0010197393216974722	0.7646333501822307	-0.05259854969842954	-25194.29727067352	-461.6438986798566
632000	-26385.175842027365	-1194.0486050400648	-25191.1272369873	2153.0042120038834	418.0610835960356	418.0618390746379	418.2678853484945	316.2659442051735	466.59097880466584	492.9462779530373	461.82433386491095	905.6782914419252	444.1553365932767	535.8749800027898	535.9471759609571	1725.5305938252366	378.442629445779	1354.9878886217455	0.0011990164645778044	1.391878842700164	0.001150962875128783	0.685785073004429	9.461887458256112E-4	0.6939343467191399	0.014234953105918385	-25191.1272369873	-460.8329303364954
633000	-26394.12608468555	-1197.6914276930079	-25196.434656992544	2125.3635079185183	419.09380044832733	419.09455779315334	419.30111305353785	317.0472012587534	467.7435768001409	494.1639802183085	458.7961476013137	907.9155464054384	455.6897412184142	537.3554570260073	537.2711013447604	1729.793091802949	379.37747867329506	1358.3350521874004	0.0017072061183815096	1.391878842700164	0.0010923152963786791	0.6784737849964666	9.04431941511863E-4	0.6934301153275222	-0.05866005817068532	-25196.434656992544	-464.01532029744425
634000	-26387.96066260777	-1194.298635110024	-25193.662027497747	1995.390075611812	419.1251613619903	419.1259187634888	419.33248948046486	317.0709259950658	467.77857819102957	494.20095865583835	458.8304794534158	917.3200561467155	455.7238406172031	537.3956674945854	537.3113055009778	1563.9295614421064	326.0852849903704	1358.4366968031206	0.0012431890897372335	1.391878842700164	0.0011116926369943933	0.6954079006503666	9.349861633286123E-4	0.7624994244727683	-0.006981574677474543	-25193.662027497747	-460.57598339465284
635000	-26378.832013394636	-1194.213393219539	-25184.618620175097	1978.1510579260475	418.05831635649537	418.0590718300971	418.2651167400876	321.16727719412125	466.58789033492724	492.94301503169635	457.66256816939017	948.0895724234392	520.9108671702601	536.0277756649034	535.9436284070831	1595.6413217457946	332.3764761296012	1354.978919654748	0.001351827604913109	1.391878842700164	0.001134578923736046	0.6990810405546322	9.396547617791873E-4	0.7719007759759047	8.928765912528189E-6	-25184.618620175097	-461.2413602689418
636000	-26401.584026992885	-1193.8232233490048	-25207.76080364388	2184.7209380859945	417.7259910286034	417.7267459016597	417.9326270212419	320.9119730498766	466.2169875982053	473.01690571097566	457.29876040123867	947.3359115926427	566.8427222248794	535.6016733740566	535.5175930070599	1647.7795659340402	379.23506686622846	1358.4363618391462	0.001117782785428388	1.5268858755512007	0.0011608834879547729	0.5907274432525104	9.894820503395592E-4	0.6407122532295154	0.05940937429414804	-25207.76080364388	-462.26154841970424
637000	-26397.655852282758	-1194.6503246321624	-25203.005527650595	2159.997069648442	418.5251637537906	418.5259200710326	418.7321950721998	321.52592597968095	467.1089309019723	473.9218582820757	458.17364179340365	949.1483078485494	599.4300143896788	536.6263600301854	536.5421188047851	1816.8247848349513	425.92777504890796	1545.0797990801666	0.001374992566809297	1.5268858755512007	0.00107811077526828	0.6077102074387402	9.174932980035389E-4	0.6728846578296124	-0.0021405430350148755	-25203.005527650595	-463.2738875263797
638000	-26393.895416575604	-1194.3884223271552	-25199.506994248448	2227.407383489974	417.36892318216206	417.3696774099605	417.5753825444962	320.63766082230353	465.8184701506168	472.61257576388107	456.9078661618003	946.526138676727	643.904170527559	536.0295145246754	543.7339840741134	1826.9592085763952	424.7510836173152	1620.3643550749116	0.0011902072254135346	1.44591705549857	0.001057432573779651	0.603573162926951	9.40927387432628E-4	0.6821423570567614	-0.010708287920003947	-25199.506994248448	-462.5116764096274
639000	-26388.758569680303	-1194.2014923826302	-25194.55707729767	2109.1537158155606	417.5280204878391	417.5287750031425	417.73455855063816	320.75988503474963	465.99603599085845	472.7927314564991	457.0820353593887	946.8869459866443	644.1496210461652	536.2338441879241	543.9412506123398	1914.9180087390685	424.9129949366145	1484.93062537319	0.0013895523759758944	1.44591705549857	0.001069892509204593	0.5422025587431376	9.560704020939965E-4	0.5908148186332887	-0.03982260092974107	-25194.55707729767	-462.6656733666248
640000	-26387.188606734297	-1195.3609671498532	-25191.827639584444	2067.8969552971253	417.32292237661767	417.32367652128806	417.5293589837909	320.6023213663296	465.7671294214101	476.68594937918095	456.85750752526644	946.421816187846	643.8332018739471	541.9197148245653	543.6740557951256	1841.9493420535716	424.70426917829735	1629.1369986645498	9.812142046655345E-4	1.4208139242408386	0.0010424053486714296	0.5651337971076399	8.951792579200649E-4	0.6494810163418216	0.05919168343670268	-25191.827639584444	-463.0728052100762
641000	-26389.34259659671	-1193.172282560719	-25196.170314035993	1994.043441226717	417.7041832076002	417.7049380412473	417.91080841259094	320.8952195056479	466.1926482541553	461.43298550039924	460.9225933782174	948.3698080069736	575.7625228475958	542.4148056756097	544.1707493894185	1761.7157916915023	356.3074159502046	1761.7157916915023	0.0015517476559329915	1.4208139242408386	0.0010403071423524019	0.6141646895257135	8.858781078879345E-4	0.6949159450300895	0.07013388391931774	-25196.170314035993	-462.4001862650156
642000	-26383.146809936094	-1192.1857932614616	-25190.96101667463	1987.2974589100718	417.61495142205786	417.6157060944541	417.8215324868731	320.82666847226204	466.09305815167903	457.88854841505196	460.8241290877999	883.9342777070449	575.6395259516405	535.8833006785691	544.0545012656025	1616.2238785096367	356.2313000092938	1523.8918165282823	0.0014763033650045075	1.4208139242408386	0.001123180732906213	0.5866751791068724	9.514103398930934E-4	0.6639501531593603	-0.007509538075794637	-25190.96101667463	-461.35867614367066
643000	-26396.413327422546	-1193.8680683808996	-25202.545259041646	2170.5448840817317	417.2742075487379	417.27496160537555	417.4806200582083	320.5648969018063	476.91094154661585	457.5149441726643	460.4481296219523	920.8877779727163	520.9891634034709	535.4460583075789	543.6105917804965	1737.6061757772666	379.5369376043657	1522.648430010831	0.0013593985159626597	1.5531672073407954	0.0011408134969918611	0.547278604403339	9.840467327413244E-4	0.6385244412104886	0.02831605551401702	-25202.545259041646	-461.3364155668126
644000	-26387.31491634026	-1192.722936392526	-25194.591979947734	2144.726273236278	417.71281697366277	417.71357182291194	417.9194464495078	320.9018522720104	477.4122369299106	457.99585184183684	460.9321204502558	938.1563680838963	544.3270333785274	536.0088817063511	544.1819971650866	1528.2089205194536	375.80434260159177	1524.248931408157	0.0011411132142357728	1.3928386470366265	0.0011410958237384212	0.5681342256613935	9.691105054046999E-4	0.637352384950782	0.04261876359136422	-25194.591979947734	-461.1152098514008
645000	-26401.609667386645	-1198.0768682778066	-25203.532799108838	2135.0753500956685	416.8083231843407	416.80907639907815	417.01450523537613	320.20698795239275	476.3784730957578	457.0041312465065	459.934041810326	834.7011033543627	585.9408900934698	534.8482357198635	543.003653535933	1791.508783010432	337.1914932338479	1520.948401388925	0.0010612208343414814	1.3928386470366265	0.0010639699318524447	0.5973280075701061	8.886066515713598E-4	0.652020563564511	0.02743981583054807	-25203.532799108838	-462.1615346903796
646000	-26386.00083380543	-1194.0560949765988	-25191.944738828828	2366.71277824856	417.47974869820086	417.4805031262721	417.68626288245406	320.72280092797115	477.145858589998	457.74030712541935	460.67493740474464	836.045701305185	691.2715321727213	535.70980860968	543.8783637728063	1644.3996712266196	337.7346661001769	1464.3783093087852	0.0012048102334198082	1.3928386470366265	0.001089220888500007	0.595202474044742	9.139753476429292E-4	0.6240805626355924	0.09589898713267661	-25191.944738828828	-462.1245671700547
647000	-26393.25929470277	-1196.35217885067	-25196.9071158521	2496.503552443335	417.01773776578494	417.0184913589557	417.22402340766905	320.3678676868599	476.6178171611312	457.2337411739958	460.165123795738	854.1681145113778	617.0256905935614	535.1169564079819	543.2764717031883	1642.579868882346	350.73045694952816	1462.7577306095714	0.0010967555839335851	1.3928386470366265	0.0011386725633777588	0.6215025597084466	9.328278950341198E-4	0.6536718899536563	0.12597988967690885	-25196.9071158521	-462.43226918012436
648000	-26385.446768096794	-1195.1450318492443	-25190.30173624755	2443.666584950128	417.81681449606884	417.81756953325197	418.02349541623806	320.9817468699632	477.5310977543564	458.10987858922965	461.0468782373678	878.9026822423705	690.022931298255	535.6614175067725	544.3174815867839	1720.439096075004	460.5051552716673	1465.5606225700794	0.001076631023767021	1.3928386470366265	0.0011277696419698825	0.6090228262480081	9.382763803091211E-4	0.6363899161911858	0.05584767299563157	-25190.30173624755	-463.38952025019506
649000	-26386.6839640894	-1195.244496247206	-25191.439467842192	2559.2795349860103	417.87581904724243	417.8765741910526	418.082529155119	316.6129863402324	477.59853522244487	458.17457337133624	461.11198778580274	950.4095403678559	674.6293323040198	535.7370642027033	544.394350701627	1720.6820583808837	460.57018831738776	1439.3937188216573	0.0013675376424264688	1.3928386470366265	0.0011792159536778667	0.6761141701324208	9.445719001985957E-4	0.7184303408702118	0.024490036938827446	-25191.439467842192	-463.47170104195
650000	-26389.90090235783	-1196.041382295077	-25193.859520062753	2750.160537397211	418.6845860279238	418.6853426332576	418.89169620754944	317.22576678201705	478.5228909944309	459.0613355371284	462.00443509459365	909.5490676695041	681.2326577387323	535.6768878248375	545.4479847126136	1724.0123081097202	562.6332291767175	1442.1795562856134	0.0010724653556312316	1.3928386470366265	0.0010956915500783205	0.6463818757800068	8.907263438988613E-4	0.6718148238333611	0.10556590459185214	-25193.859520062753	-463.4430850085693
651000	-26401.853634183637	-1196.6718072452295	-25205.18182693841	2510.826097351164	417.35928087419296	417.36003508456645	417.56573546677856	325.0412203239888	477.00817353222453	457.60822172742786	460.54200519076966	906.6699789540835	679.0762823136032	542.742980884087	543.7214224044814	1718.555115575575	443.40359852584004	1437.6144777937504	0.0010189177688477648	1.3928386470366265	0.0011724015266130069	0.5957314188726889	9.827685874268831E-4	0.6164196696780792	-0.035621779044774204	-25205.18182693841	-463.7073882108274
652000	-26398.73181829753	-1199.7540780851782	-25198.97774021235	2496.7425804657623	418.6300778848111	418.6308343916432	418.8371611009619	326.0309225542835	478.4605925600115	459.0015707838751	461.94428718204256	719.1874691251838	703.3784145882966	540.277076193507	545.376973364684	1723.7878606073414	419.75193820250803	1441.9918003178238	8.151023272005612E-4	1.6075408018427415	0.0011063647734603208	0.5861508146644542	8.946794575537938E-4	0.6514806623825208	0.014614294067092398	-25198.97774021235	-466.52956519686046
653000	-26378.93878442725	-1194.91621163204	-25184.02257279521	2774.7776279591826	418.51839490810545	418.5191512131152	418.72542287817816	323.4291849148306	478.33294787790123	458.87911741885006	461.82104875320033	687.1612422015345	655.1553559679063	540.132939985187	545.2314765955082	1762.2105553863937	419.6399559336437	1441.607102836319	0.0013058634451961646	1.2315718350143903	0.0012107881499334567	0.6160026766300019	9.72656267902786E-4	0.6924402331663668	0.013699938188879632	-25184.02257279521	-462.47398235737126
654000	-26382.120377498824	-1195.564537293628	-25186.555840205197	2643.1431472281847	418.15117424289264	418.1519298842976	418.35802056037903	323.14539839103935	477.9132441194763	458.47648303813713	462.2698751082189	686.5583061979088	644.126432771683	544.8530784928265	544.7530740498461	1923.1924689095088	419.27175117695276	1691.1743086735785	0.0012232586216200253	1.2315718350143903	0.0011487721312935305	0.5737691191700914	9.312069601729057E-4	0.6354092878561949	0.02700255430070917	-25186.555840205197	-462.8918651679527
655000	-26390.760922917554	-1195.4303224242572	-25195.330600493297	2714.933722929015	417.89864960588744	417.899404790955	418.1053710073281	317.18861973435065	477.62462871929307	458.19960564406017	461.99070685615914	653.515685542702	593.964270685049	544.5240376235364	544.4240935739908	1964.6206846739722	419.01854981511474	1683.9833004518582	0.0012232817198730881	1.2315718350143903	0.0011217387312519624	0.5818398365398212	9.041934758228933E-4	0.6599359345353393	0.07613505498691252	-25195.330600493297	-463.4953971705043
656000	-26390.955236184735	-1197.5764456360464	-25193.37879054869	2958.205855248363	418.4278637394906	417.291230312601	417.49689678364126	316.72701098082	476.9295353401444	457.5327817554644	461.31836572830525	725.7176179264095	593.0998667008762	548.6456413056073	543.6317860585535	2236.9306129386155	418.4087466303461	1802.9038715196396	0.0010539088028364814	1.4387444062383745	0.0011060239572036482	0.575789586714169	9.087417986007523E-4	0.606202031551319	0.022603875032315552	-25193.37879054869	-464.3166730812342
657000	-26385.51049169876	-1196.8516600898854	-25188.658831608875	2510.7548416578293	418.6454942098113	417.5082696032018	417.71404304439096	316.89174534565643	477.17759338809145	457.77075126731927	461.5583041779194	688.944311411642	634.5431595898114	548.9309999523515	543.9145369256298	2120.337446078312	409.7750153418536	1803.8415882720449	9.400231071870035E-4	1.1799047234914342	0.0010555956634437167	0.5514297497814074	8.81389210298604E-4	0.5680228610648582	0.037716402510410835	-25188.658831608875	-463.7490583285936
658000	-26390.15794484533	-1197.0747721235612	-25193.08317272177	2445.822928533505	418.12362192003593	416.98781494724227	417.19333187675653	316.49671656106005	476.58275654705244	457.2001064772517	460.9829379255707	751.4332268598781	644.6038344376339	548.2467172314433	543.2365075935257	2187.3610836530743	409.26420075407725	2049.618196839356	0.0011675959996826299	1.1893446616658183	0.0011062997198473343	0.6197402042220432	9.111858806663521E-4	0.639907032987528	-0.010297740674008661	-25193.08317272177	-463.04004590160673
659000	-26394.056701035406	-1197.2504310872523	-25196.806269948152	2547.249378291957	418.56194110137886	417.42494346162357	417.63067583462765	330.8521882613271	477.0823584655774	457.67938955497107	461.4661865472025	752.2209546503306	608.1177408766678	540.7064358920704	543.722076796321	2066.211791760288	460.24031040900115	1739.0214914257378	0.0010587367715122543	1.1893446616658183	0.0010805256799818427	0.6129590186410823	8.998233801613947E-4	0.6042155984240227	0.02453822959607961	-25196.806269948152	-463.44541086404865
660000	-26384.476261447086	-1195.4209311730583	-25189.055330274026	2460.541169609124	418.56194110137886	417.42494346162357	417.63067583462765	326.69152318152237	477.0823584655774	457.67938955497107	461.4661865472025	752.2209546503306	613.7320295352529	540.7064358920704	543.722076796321	2143.876670337229	437.40010879297375	1730.0117142488195	0.0011211887772194296	1.3605829913214866	0.0010951867008007197	0.5760133599455857	9.492234876581428E-4	0.5551757767252972	-0.009514461232576278	-25189.055330274026	-462.597013910091
661000	-26387.873320708364	-1194.8406171987174	-25193.032703509645	2175.210308478485	419.48793285413865	418.3484198150269	418.55460733328414	327.4142684348692	478.13781594019594	458.691921509073	462.4870960971626	753.8851059547384	574.4259663357846	541.9026500031354	544.9249624614199	1868.5003683662335	492.17584928699625	1430.897054355581	0.0012283169869413693	1.2960508790184662	0.0010483031047255201	0.5337741888218299	9.284982642271037E-4	0.5269450380560434	-0.018627677426122605	-25193.032703509645	-460.92791469270725
662000	-26383.114128600377	-1196.067985045486	-25187.04614355489	2206.8453571251753	418.51349993920803	417.3766338868755	417.582342449986	326.65371439983386	477.027144597268	457.6264212380876	461.4127799753578	752.1338983423524	661.2569123618795	540.6438586589878	543.6591505559929	1986.3718326804676	481.5493824766906	1268.5266007935297	9.342186566601806E-4	1.2960508790184662	0.0010049834160895845	0.5534817005292826	8.912461558783954E-4	0.528365264591196	-0.038299373121803405	-25187.04614355489	-463.2235409524496
663000	-26383.203858550183	-1192.444659955327	-25190.759198594857	2083.624127102832	418.90493553797126	417.767006175031	417.9729071373224	326.95923355824306	477.47330799701217	458.05443914487716	461.84433926277114	818.5178667297888	672.6881954738716	541.1495227595785	544.1676348585348	1835.9100438401413	533.1406228063313	1269.71305348765	0.0012290397748731076	1.2960508790184662	0.0010851001814228035	0.5243667120232925	9.698737696872094E-4	0.5025154495600491	0.0352010614303988	-25190.759198594857	-459.4815504911688
664000	-26393.00304414454	-1194.5546014841725	-25198.44844266037	2061.542929403193	417.94218998691804	416.8068758627555	417.0123036144958	326.20780162039847	486.41174815062675	457.0017185010858	460.78290850561547	811.8324360168186	649.2360178303965	539.9058293788304	542.9170051212309	1432.3921535427908	490.7452715889088	1284.525457687258	0.0014129818331295265	1.2960508790184662	0.0010572215970751737	0.5679594642822166	9.574890214684584E-4	0.5305933182724966	0.20247352462105064	-25198.44844266037	-459.1488886347312
665000	-26389.573435156206	-1196.8702795164916	-25192.703155639716	2019.1825608145625	420.22985289221975	419.0883244731858	419.29487666141216	327.99334398741905	489.0741884105632	459.50317899998106	463.3050658576127	842.0504017884856	643.2977139452898	544.7883837959731	545.8887345207255	1440.2325450467156	514.8912787148985	1189.3914870942945	0.0014375630201687827	1.2960508790184662	0.0010424334893588993	0.5908958855212707	9.455769930768301E-4	0.5566903122803437	0.17852881856053307	-25192.703155639716	-459.8530628935446
666000	-26397.262376755705	-1194.609935823788	-25202.652440931917	2073.7613605467873	418.82512570449614	417.68741314003506	417.8932748740433	326.89694123421043	487.4393311900544	457.9671705418856	461.7563486074197	799.7260575469627	593.3749268485216	542.9672874388077	544.0639599561018	1493.8314756500754	380.4243151447794	1158.8120853946095	0.001272689467493444	1.3905874458702925	9.223354988073665E-4	0.5526863838591545	8.626062555815554E-4	0.5080499797751902	0.15589271606743121	-25202.652440931917	-460.5122405631579
667000	-26386.61380514998	-1196.4287357959608	-25190.18506935402	2280.353253357673	417.8731465857917	419.9582521854022	416.94341382915496	326.15391259785554	486.3313936847585	456.92622252647044	460.70678788427983	797.9083000612147	556.3756242666435	541.7331362667358	542.827316074609	1417.93575221929	400.33590859578976	1156.1781342773202	0.0013279620023065363	1.3905874458702925	0.0011311388504647826	0.6439373125090271	0.0010222323271825437	0.5887945477666106	0.1524417576493186	-25190.18506935402	-461.2679808955267
668000	-26389.620974471705	-1197.3327586825299	-25192.288215789176	2162.634728804481	418.3196729167608	420.40700659577936	417.38894667643166	326.5024305897711	486.8510723830223	457.4144797675383	461.1990849206587	798.7609202130171	570.5107188481745	542.7575304411599	543.4073645696536	1419.450914545851	450.36464217328904	1165.2454810205422	0.0010393127497211954	1.3905874458702925	0.0010206373631805998	0.6053814082239412	9.22928674391198E-4	0.5803373897226909	0.16904815275702637	-25192.288215789176	-462.2614317491049
669000	-26393.84210828365	-1198.3316030487917	-25195.51050523486	1994.306890797436	418.3362488839845	420.42366527385053	417.4054857635164	326.5153682877526	486.87036391517137	457.4326048711735	489.9518231603861	798.7925712103051	618.4084574177801	542.7790372734164	543.4288971516654	1368.752245533521	430.1041216072501	1368.752245533521	0.0012424045645400737	1.3905874458702925	0.0010847891907510426	0.6174846104730416	9.817831033606364E-4	0.5965555703273865	0.08317544130113605	-25195.51050523486	-460.99915612759673
670000	-26397.089548972202	-1199.7012172088646	-25197.388331763337	1989.0233119449867	418.0796336749672	420.165769604929	417.149441501849	326.3150777088127	486.5717086096995	457.1520072327342	489.6512776306976	773.7412032577449	664.8525120769042	542.4460865514272	543.0955477935818	1479.1836496413043	429.8402877669842	1479.1836496413043	0.0014885873893890759	1.3905874458702925	0.00116213509823635	0.6489954313832521	0.0010537628115409874	0.6296874895699898	0.12961052290234804	-25197.388331763337	-462.45758884275284
671000	-26391.342121169604	-1201.23749015958	-25190.104631010025	1994.916664885663	419.3183777478791	421.4106947694568	418.38542947293644	327.2819290831799	488.0133904605678	458.5065203296806	491.10208405393104	776.0337505437205	632.079279209684	543.4740214003036	544.7047062807832	1483.5663792247449	431.11387792991485	1226.2250993869409	0.0010865942973644176	1.3905874458702925	0.0010477075409698596	0.6488775507254103	9.367726576409788E-4	0.6419839373095885	0.16699464013121093	-25190.104631010025	-462.1278535015534
672000	-26393.548418234164	-1200.0041942999617	-25193.5442239342	2092.1489190476295	418.09818775990396	420.1844162711352	417.16795430550036	329.99966535527597	486.59330232554254	457.172295322581	489.6730080156834	754.4160815830137	660.2336310869838	541.8925463330793	543.1196499983075	1392.4044689266486	364.44962336078635	1252.3041358348312	0.001431189219247445	1.3905874458702925	0.0011073662420711756	0.5942748600430441	9.996048549122218E-4	0.6146314133667564	0.1572129250282988	-25193.5442239342	-461.99262028949903
673000	-26390.558371458577	-1199.8295937690027	-25190.728777689576	2092.1489190476295	418.09818775990396	420.1844162711352	417.16795430550036	328.67721320057103	486.59330232554254	457.172295322581	489.6730080156834	715.4165617652758	666.5083259448925	541.8925463330793	543.1196499983075	1467.6437494244321	400.5311934968791	1262.8611734369329	0.0013672447693595432	1.3905874458702925	0.0010542973729866854	0.5801545559250145	9.803041507348575E-4	0.6067196362962564	0.21166478528172344	-25190.728777689576	-462.13079888507167
674000	-26397.912510498005	-1202.9682745584753	-25194.94423593953	1997.206458088827	418.2715026824072	420.35859600134	417.3408836168152	328.8134603008984	486.79501063940774	457.3618076985111	489.87599296496273	742.1424579341957	666.7846147264294	542.117177932599	543.3447902711076	1476.1094424727053	400.6972263446487	1058.7834767945853	8.492829698291409E-4	1.3905874458702925	0.001049173926381299	0.5975596571463774	9.758820007311243E-4	0.6322453762529241	0.07108714807936027	-25194.94423593953	-465.22699261440147
675000	-26392.934450530913	-1198.7821111408268	-25194.152339390086	1997.2341919679156	418.2773109408547	420.36443324186575	417.34667895237413	328.8180263149496	486.80177043828155	457.3681587780518	489.88279554739097	782.0830995118213	666.7938739213455	539.7043670481117	543.3523353391981	1422.824219421194	429.60374454040294	1328.901352221415	0.0013171891233544717	1.3905874458702925	9.97430114629212E-4	0.5733899187790159	9.681917603886858E-4	0.6007463550312789	0.17805484408798455	-25194.152339390086	-461.338534862951
676000	-26401.596559984348	-1198.8105407936828	-25202.786019190666	1999.6475490544915	418.782736151665	420.872380426021	417.8509796344169	329.21535343722314	487.38999715058674	457.9208193982235	490.47474521507667	858.0347624537094	667.599594015356	540.3565185905345	544.0088949025543	1436.7375917176369	440.05157427699396	1330.50712960528	0.0012491343944107272	1.3905874458702925	9.354357136292037E-4	0.6213433259633071	9.139039222770816E-4	0.6376047956466969	0.190922733988783	-25202.786019190666	-460.71705110753277
677000	-26424.861557456763	-1199.5754679397537	-25225.28608951701	2002.7979445942417	417.86746811485887	419.9525453800058	416.9377479923441	328.49583884358003	486.32478493589457	456.92001336396646	489.4027911481988	856.1594898487325	666.1405258230948	539.175545720233	542.8199396036371	1479.2458531784928	428.69458172031125	1209.802627188824	0.001369788776028507	1.3905874458702925	8.954680955963125E-4	0.5761220899102449	8.508270350397148E-4	0.6219502478609109	0.11680495234740848	-25225.28608951701	-461.9173731665526
678000	-26415.161547351163	-1203.1902240897052	-25211.971323261456	1973.3826316977095	418.6562438749949	420.7452569775311	417.7247687924693	329.11591476419267	487.2427822225495	457.7825055615248	490.32659854661176	857.7755952025417	667.3979472298963	557.4959067903919	543.8445783782454	1558.744902972578	453.4029828304763	1362.4388917622673	0.001236827784047741	1.3905874458702925	9.359622401565246E-4	0.5585639500822546	9.02074059230212E-4	0.6241911334739196	0.20313246065309554	-25211.971323261456	-461.9525761649378
679000	-26403.59165297891	-1203.2840962330683	-25200.30755674584	2428.646569378913	418.5977522124994	420.68647345303384	417.6664072690245	318.7686425694874	487.1747081384098	453.8865567746806	490.2580936136641	816.6383980431707	712.2022543090126	557.5161005446071	543.7685962951068	1611.2989056779352	553.1397218679207	1488.199792472151	0.001018488827523341	1.449609833753361	0.0010694721325973206	0.537059176885303	0.0010065086027777127	0.5668789808559724	0.1320373067580631	-25200.30755674584	-463.7961463693613
680000	-26406.301893586544	-1203.8697025154097	-25202.432191071133	2443.977647682605	418.76496463146	420.854520229392	417.83324765435594	318.8959774047346	487.3693142034775	454.06786560563074	490.4539313631858	860.9175196076322	803.1851030685516	557.7388050748842	543.9858092683269	1928.83697230974	573.1127455283666	1542.4624437418406	0.0012783638206249567	1.449609833753361	9.906863890923915E-4	0.5038421008214894	9.470284532107491E-4	0.5407715496016057	0.1953643320008779	-25202.432191071133	-464.12924328574894
681000	-26403.40550648546	-1202.276386005087	-25201.12912048037	2078.5556158267673	418.26551539395274	420.35257883748255	417.3349096495761	318.51563910948323	486.7880424808595	453.5263115874887	489.86898070412735	944.8170136458651	798.8790077678867	561.0472073494437	543.3370126387117	1601.9690415155	566.4773666718391	1466.941986326925	0.001066492647711777	1.449609833753361	9.825463991745627E-4	0.5389130053692841	9.467640010138764E-4	0.5767707245286842	0.05620730168233254	-25201.12912048037	-462.289709286299
682000	-26393.11317685213	-1202.9014724382803	-25190.21170441385	2497.8251693033267	418.0517848142485	416.6832086653391	417.1216546025129	318.3528799775772	486.5392973974534	453.2945630021543	489.6186612841139	944.3342191514379	716.8854481047514	559.6620134742832	543.0593714504902	1601.150447203251	487.5657198072172	1285.4401639211496	0.001146322381173184	1.449609833753361	9.737874117509284E-4	0.5154071570401888	9.254298023729668E-4	0.5511184802959948	0.06946217805908127	-25190.21170441385	-461.9338274360293
683000	-26394.935791506556	-1201.5701752186744	-25193.36561628788	2260.353284754464	418.3164393028074	416.9469967544856	417.38572025699807	318.5544184512597	486.8473090208789	453.5815285052227	489.928622348982	962.2662840741567	694.5461334055059	560.0163166236113	543.403164026982	1602.1640815617282	487.8743812240601	1388.56807434952	0.0013389635518017565	1.449609833753361	0.00108002074396934	0.5314103332780152	0.0010238578184529577	0.5633631361262997	0.1278196801945303	-25193.36561628788	-461.9802129908838
684000	-26393.883007834404	-1198.6762847985374	-25195.206723035866	2047.831139663331	418.3924065557508	417.0227153134292	417.4615184891655	318.6122686856972	465.0095046131008	453.66389998161947	490.0175945434294	952.068453326732	711.2720533611862	560.1180169088029	543.5018473244413	1602.4550383413462	538.3965925917009	1101.532695924079	0.001428656713604925	1.449609833753361	0.0010169333053968717	0.5052755536076601	0.0010003786571327828	0.5450346965538397	0.11357002448778233	-25195.206723035866	-461.1180901602792
685000	-26394.896093531002	-1199.9913598312096	-25194.904733699794	2288.7888058834596	418.87249791901803	417.5012350015764	417.94054168935435	318.9778656612403	465.5430875450658	454.1844642098287	490.57987342637074	903.3154188776538	712.0882143727187	560.7607336936077	544.1254976076007	1604.293802171371	497.2763380831569	1230.6344366686071	9.966320935726341E-4	1.449609833753361	9.885511241314873E-4	0.48675130946150746	9.670499549044612E-4	0.5204108137115229	0.14805768369869093	-25194.904733699794	-462.8656907904823
686000	-26415.03957490191	-1204.2887624975242	-25210.75081240439	2520.4950360693124	420.27017421837513	418.8943357279622	419.33510827599287	320.55201450470287	467.09649232342645	455.69996800708446	492.21681990873964	1050.7985888490507	737.7989218865486	562.1841268204528	545.9411128978388	1609.6469428899434	544.5241459677076	1428.7126911033538	0.001588240921437457	1.449609833753361	9.460912835038514E-4	0.5547999205398119	9.228057020394091E-4	0.5907982255200329	0.11766801755733654	-25210.75081240439	-464.6942901664235
687000	-26404.97594912282	-1204.525236793489	-25200.450712329333	2871.880276132848	418.49708750897315	417.1270535726096	417.5659665360332	319.19963084424586	485.1892681675996	453.7774057927875	490.14019597712837	957.1226064876464	757.4622787120247	559.8123163407869	543.6378304124814	1602.8559694248966	572.8794744287413	1422.6850649724709	9.259600444804537E-4	1.449609833753361	9.271817722720737E-4	0.5491257844608725	8.958024791352013E-4	0.5573699532070605	0.022712100978798312	-25200.450712329333	-465.60994722680465
688000	-26401.544961661024	-1200.174447102238	-25201.370514558785	2283.5431805223225	418.397019700154	417.02731335578125	417.4661213697085	319.12330628049654	481.71804068645235	453.6689020252712	490.0229974185492	952.3464804723702	722.8558989006682	559.6784583199828	543.5078399105059	1407.2307097694893	586.4261171253868	1151.6553558769758	0.001144949144323628	1.449609833753361	0.0010127569951993939	0.5591133672833166	9.743939487154396E-4	0.5744523708103181	0.015143268124737104	-25201.370514558785	-461.3624635139775
689000	-26414.008534162196	-1195.8322838712254	-25218.17625029097	2189.3434988754543	418.3905941736515	417.02090886452515	417.4597101394644	319.1184053486889	481.71064270823683	453.66193481131876	490.0154718970744	808.0428193447933	799.899609382206	541.2257857039284	543.4994929962946	1247.107799173692	638.9200918838849	1247.107799173692	0.0011703080023603301	1.3050951956974552	0.0010958029332227414	0.5767158246543153	0.0010394495698958716	0.6404388235661644	0.01421062145199301	-25218.17625029097	-460.6799377197968
690000	-26415.277549161307	-1200.4883905619022	-25214.789158599404	2506.306885906663	420.3511381864978	418.97503464433834	419.4158921060666	320.61376802583305	483.9678992757543	455.7877574338547	492.3116442131068	811.8292417301217	901.5762406305876	543.7619253507951	546.0462870490708	1512.6342371944208	694.7684051248589	1512.6342371944208	0.0011063005281148257	1.3050951956974552	9.157333242182463E-4	0.5499660111466635	8.573605708167647E-4	0.5620804348619741	0.055083083985121954	-25214.789158599404	-463.0481893787105
691000	-26401.140669196313	-1197.2907874692355	-25203.849881727077	2296.068682296225	419.1002924767021	417.7282838282055	418.16782942322396	322.3147289274813	482.5277481366385	454.43146240055665	490.8466644566509	809.4134682687107	1012.3630707056897	543.5277187515311	544.4214082430993	1367.56646319202	674.3767561612849	1236.9039552683687	0.00122296783594443	1.3050951956974552	9.731002793881975E-4	0.5530402789907476	9.095218203470547E-4	0.5996063337543707	0.05347923288329995	-25203.849881727077	-461.7833378725206
692000	-26393.90800641581	-1200.0901278832443	-25193.817878532565	2540.505174689313	419.2509615399718	417.8784596461553	418.3181632604456	324.72858361222336	482.7012197498023	450.43045059835976	491.02312677001675	801.2012156238474	864.5738652947776	543.7231202191881	544.617130997477	1368.0581115197997	673.5082539013194	1279.4958262187401	0.001218679410451432	1.3050951956974552	9.896309300883666E-4	0.5177746027206359	9.241468561997604E-4	0.5748375835163282	0.07580957084799375	-25193.817878532565	-462.91330584618925
693000	-26401.70295396446	-1201.2044683282506	-25200.49848563621	2472.5052008991333	419.4958817085416	418.12257801955707	418.562538502151	324.91828521516203	482.983206614366	450.6935853601366	491.3099751687382	947.4514946052807	909.7751545302316	544.0407551693148	544.9352882153876	1362.4332522236857	717.3008881101214	1362.4332522236857	0.0010435988110153182	1.3703519057996816	0.001090984656817219	0.5798813401456864	9.6575181135742E-4	0.6179737729119408	-0.006713842496644931	-25200.49848563621	-463.67430004949296
694000	-26408.453775428716	-1203.886401727889	-25204.567373700826	2855.672977216019	420.8384189908881	419.460720237535	419.9020887514743	325.95814026651755	484.528926107454	470.528522721196	492.88234330776817	966.8532615701139	912.6867613344148	539.5802329278854	536.2762286117605	1366.793527295682	798.826905808297	1366.793527295682	0.0013318157914884367	1.1389721772331274	0.0010189344572780331	0.5676522319328373	8.708759777266337E-4	0.5959280963469723	0.11550557334150582	-25204.567373700826	-465.22328039329113
695000	-26404.23002851269	-1199.3350977442578	-25204.894930768434	2276.606718106223	419.98623996096836	418.61133098614823	419.05180574853097	321.2145175114448	483.54777664109025	469.5757234472999	491.8842785441192	892.064756453511	849.4759778239653	538.4876070203866	535.1902931656498	1361.9524695168084	797.2093169500893	1361.9524695168084	0.001429080069503478	1.1389721772331274	9.762796630157146E-4	0.5340141051839346	8.543503356323736E-4	0.5973517482430666	0.060673546898963246	-25204.894930768434	-463.0614759098532
696000	-26398.886939846943	-1199.1995065261942	-25199.68743332075	2299.2549138027116	420.01769943076164	418.6426874670736	419.0831952236385	322.28101467017126	483.5839972483994	469.6108974646411	491.9211236050528	892.1315774147449	897.906381684093	538.7359861776997	535.2303821049043	1362.0544878652634	720.7397868920954	1362.0544878652634	0.0013863995242138904	1.389108168421213	0.0010315217089060789	0.591007433641602	8.86763210460799E-4	0.655517944594656	0.11205641038403975	-25199.68743332075	-462.6992165725957
697000	-26387.474637539697	-1200.9201261075054	-25186.55451143219	2301.5283140230945	419.7524036501104	418.37826018523276	418.8184897038821	322.07745231198527	514.8263108224137	469.31427713217874	491.6104114643919	891.5680803440391	889.9302206718423	538.3957043652628	534.8923145371775	1309.5828312232513	720.2845460185107	1309.5828312232513	0.0012852889504944088	1.3902046362648293	0.0011893848795327122	0.5658045605240202	0.0010304557219607496	0.6330687378740367	0.144624027250302	-25186.55451143219	-461.92759685736496
698000	-26400.978503553124	-1201.0395872931663	-25199.93891625996	2180.078846070607	418.86620194075726	417.4949596344599	417.93425971911785	321.3974667149977	513.7393844517642	468.32343798271415	490.5724996306846	889.6857584086912	870.2510713701882	537.2590171435389	533.7630238426141	1306.8179761956742	703.4070662170375	1306.8179761956742	0.0011502508528812225	1.3902046362648293	0.0010269606645937884	0.557481348330563	9.111463832700041E-4	0.6014957197853329	0.1663659129515936	-25199.93891625996	-461.5658070138479
699000	-26403.562407025634	-1200.3397824173223	-25203.222624608312	2076.1339636483194	418.4341385224569	417.0643106621937	417.50315760574034	321.0659429791161	513.2094586818328	467.84035907936163	474.65348395887946	890.2660497111864	871.2236243333037	536.7048307079083	551.6276709774934	1305.4699843088254	670.8687566324404	1305.4699843088254	0.001169432940536226	1.3902046362648293	0.0010326834864763756	0.5819800050644901	9.12583641266991E-4	0.6346858554549563	0.071628261280192	-25203.222624608312	-462.0484437537896
700000	-26384.391590289284	-1203.7410466301815	-25180.650543659103	2382.534554796584	417.9468793424555	416.5786466225943	417.0169825366092	320.69206734684855	512.6118353117863	467.29556722623624	459.235273827767	889.2293505859736	787.1661821477871	536.07984739121	550.9853102762951	1526.3855118042193	618.0116091026601	1287.1420500523036	0.0012901933368668558	1.3902046362648293	0.0010294220925922244	0.5904465322266405	9.266775273396253E-4	0.6075044957941435	0.13991755507711984	-25180.650543659103	-463.5540746840252
701000	-26390.935924857073	-1202.4581463428162	-25188.477778514258	2363.76876971049	418.98819663347695	417.61655495314795	418.0559829838626	321.49107365919866	513.8890109388234	468.4598370849703	460.37946141456314	936.7736357685521	780.8238783070075	537.4154937186448	552.3580936587005	1530.188510952597	642.0010833074359	994.5731014183489	0.0015294109031812316	1.3902046362648293	0.0010252283654573497	0.5778269767196829	9.172764294335808E-4	0.5997584938824491	0.11317862215582077	-25188.477778514258	-465.43144392276275
702000	-26385.74249345098	-1203.4408197569733	-25182.301673694008	2541.1271046033457	418.9328231523328	417.5613627481717	418.28182156049064	321.4485853980774	513.8210953658166	468.3979254316968	460.3186176637591	1015.3481139224049	780.7206846212432	537.3444688856133	552.2850940116225	1529.9862812350557	586.9358436469113	1170.1189316364637	0.0014532793239727157	1.2585128366887333	9.829860896918073E-4	0.5822434948045697	8.750952175141901E-4	0.605595480652553	0.08119656378816996	-25182.301673694008	-466.4011433618372
703000	-26387.771776560414	-1201.0908240257006	-25186.680952534713	2489.5557573697706	418.6422432991231	417.271734166242	417.9916932544898	321.2256224847	513.1175433477889	468.0730356333958	459.9993318285173	1014.6438489672739	841.9890984293163	536.971756440413	551.9020184618477	1528.9250533616491	662.0164319807027	1528.9250533616491	0.0011177594503669528	1.2585128366887333	0.0010559879205416802	0.6130616094358515	9.512442629278372E-4	0.6188932726782549	0.01522333059691421	-25186.680952534713	-464.1064110216314
704000	-26389.13087243171	-1201.2920730126461	-25187.838799419063	2139.7799039952465	419.75627824435674	418.38212209521964	419.1039970426437	322.0804253013778	514.4829833707475	469.3186092155262	461.22342074606814	985.5942883407647	769.6658179787162	538.4006741161925	553.370666561156	1416.8259675629465	566.5630121062434	1255.037032914597	0.00118757425288795	1.3979858437721644	0.0010218276012562255	0.572838969454066	9.388757124241751E-4	0.5676385614706425	0.08485977886100404	-25187.838799419063	-462.99482744179716
705000	-26392.393226412256	-1202.3317691228594	-25190.061457289397	2326.315052406956	419.40823458051517	418.0352178219379	418.75649422202736	321.8133702099271	514.0563964397185	468.92947062075984	460.84099432977393	993.4951518883511	853.2832490113091	537.9542556754299	553.0941211720112	1525.6904482375066	566.0932426787192	1253.9964107492317	0.001394068990068206	1.3979858437721644	9.607531588045133E-4	0.5747608907748974	8.776576855873714E-4	0.5791630472433338	0.01784324535035232	-25190.061457289397	-464.68801479624244
706000	-26388.098193665086	-1201.7317062519387	-25186.366487413146	2414.8190717697157	419.05663697638255	417.68477124289956	418.40544298377336	321.5435881679583	513.6254535481035	468.5363584575179	460.4546628843399	992.662286707555	829.1102917098248	537.5032787707501	552.6304522408126	1664.462819600193	679.8508842797453	1336.026320847912	0.001183437512714323	1.3979858437721644	9.252044073969314E-4	0.5228713763070713	8.533743425220684E-4	0.5247795172283235	-0.04537560364582294	-25186.366487413146	-464.5804433827425
707000	-26393.376482820328	-1203.8523820122796	-25189.52410080805	2378.7834951949812	419.20374763981346	417.8314003101442	418.5523250442618	321.65646668222945	513.8057627821288	468.7008390752967	460.6163064068611	993.9499747887253	793.9441484044896	546.6182610232075	552.8244542569788	1532.6471974821327	650.4376164842475	1373.9975746592381	0.0013323941270966429	1.3979858437721644	9.770164608519708E-4	0.6054763875906239	8.927082431063976E-4	0.6405493674681106	-0.07490064402066977	-25189.52410080805	-465.35886917823575
708000	-26394.18163725252	-1203.2013584432552	-25190.980278809264	2726.191117425462	419.07842632879857	417.7064892635115	418.4271984765768	321.5603072124537	513.652160119554	468.56072056739356	460.4786047767618	993.6528326123372	793.7067981372012	546.4548490368362	538.4547549581152	1617.3384378729706	570.868020548657	1373.5868169349642	9.219768101071293E-4	1.1602511369180963	9.426739803004674E-4	0.5717147505964024	8.563847925143918E-4	0.5835389761796704	-0.10909770036841152	-25190.980278809264	-467.36939279254636
709000	-26390.654376288803	-1200.487483336039	-25190.166892952762	2518.38682139457	419.3700234154787	417.9971317487943	418.71834243531583	322.4817036847722	497.5913665377298	468.8867477080581	460.79900833656257	914.1497074600134	754.8749159980407	546.8350753428697	538.8294147544458	2069.515153026013	605.3220755910392	1419.7868992797069	0.0010522440068836435	1.1602511369180963	9.257156963832417E-4	0.564894911133198	8.496209883744947E-4	0.5853769192791444	-0.03423867625367	-25190.166892952762	-465.5101766043718
710000	-26380.510964353536	-1200.981980080338	-25179.528984273198	2479.075994908978	419.25314576394953	417.88063671963886	418.601646406073	322.3918286291332	497.45268874223916	468.75606983685753	460.67058450339795	854.0877782888282	777.7292763570674	546.6826734166201	538.679243991027	1863.0560208325744	565.5141046859092	1223.3637161806864	9.977047556279258E-4	1.5930228488094729	0.0010413444956534786	0.57891873539742	9.399171960783223E-4	0.5622345693544513	-0.055557913896355955	-25179.528984273198	-466.20143829953014
711000	-26386.330516140428	-1202.1807859758112	-25184.149730164616	2470.727938823691	419.5102678822306	418.13691709722843	418.8583689688667	322.58954704992783	497.7577695516889	469.0435514093904	460.95310736032593	838.4448739896529	774.1464226844165	547.0179462903878	539.009608472936	1864.1986071563572	650.8901795614249	1281.5047903964291	0.001059618559944298	1.5930228488094729	9.418925578084836E-4	0.5332099148526221	8.708487121308686E-4	0.5655449598013464	0.0015447952277150262	-25184.149730164616	-466.93750041740196
712000	-26396.769594969126	-1199.669473741512	-25197.100121227613	2365.9797364891488	418.99648378883705	417.62481497884716	418.34538327140723	322.1944640432449	497.1481539023515	468.46910273846856	460.38856724654596	837.418010829383	773.1983073499797	543.3055293926067	538.3494707260871	1575.7983158388497	628.7421757112562	1321.0122545286729	0.0010606752725374877	1.5930228488094729	9.315849979891897E-4	0.5097547933711828	8.766732281489299E-4	0.5171035060967512	0.012135293552691846	-25197.100121227613	-465.80783360661627
713000	-26400.162275903112	-1205.1051449102504	-25195.057130992864	2613.2531191477865	418.48239734454376	417.1124114993723	417.83209569288687	321.79914853870133	496.53817950730274	467.89431601684663	457.73329676375477	1159.7425140225841	774.9081058556824	542.6389223479731	559.4915195804685	1573.864894952384	593.5824858952171	1299.79779373874	0.0010300662046829122	1.5061492997297277	9.331222039076049E-4	0.4920594609312068	8.673336939607877E-4	0.4970440532452079	0.061423999783094256	-25195.057130992864	-467.36657931947235
714000	-26397.573077932066	-1204.2241847906157	-25193.34889314145	2251.946451682379	418.9999847349064	417.62830446386914	418.34887877717364	324.17026028771363	497.15230784860785	468.473017055479	458.2994304507566	1025.4757066418715	749.4387252367552	543.3100690091217	560.1835098705913	1601.546804853738	567.3225900367754	1229.3629951559894	0.0012092100919104405	1.5061492997297277	8.907706832160793E-4	0.5256153009600877	8.215530519116587E-4	0.5250360063034794	-0.00612445825198347	-25193.34889314145	-465.96318889386475
715000	-26407.311584762712	-1205.6355933986035	-25201.675991364107	2342.3535089371276	418.82102796763047	417.4499335473713	418.17020010016415	324.031805719834	496.9399718746278	455.45415575591824	458.10368871446576	1064.8524641711447	734.0743230573767	549.6615498209094	559.944252988348	1600.8627770511619	567.0802840214667	1525.7905335452167	0.0010754792868473955	1.5061492997297277	9.118037896447183E-4	0.5378440783640832	8.613660689021735E-4	0.5233975500128631	-0.062314068155356624	-25201.675991364107	-466.49170411007435
716000	-26411.754924129862	-1208.5278792320237	-25203.227044897838	2864.0155510488494	418.81747512661923	417.4463923372958	418.16665278009805	324.0290569717735	496.9357563539297	455.45029215763816	458.09980264031	882.4871861084541	734.0680959360382	549.6568870653024	559.9395030050061	1801.2050281343786	558.8934308063102	1525.777590328854	0.0013647545937327823	1.5061492997297277	8.473905899427665E-4	0.4925406308027036	8.010466882976635E-4	0.49945211370814185	-0.08634363970660827	-25203.227044897838	-469.38585126476556
717000	-26398.898737851396	-1209.4285647039358	-25189.47017314746	3635.214217526717	418.28015528482814	416.91083151949766	417.63016790766966	323.61334546982357	496.29821504335354	454.86597442148866	457.5120857275789	875.4781482450958	752.5843183371513	548.9517074366156	559.2211313442336	1942.8256388955074	572.4860435817908	1484.5200791629181	0.0011559480994335844	1.2097266805749818	9.113765015574483E-4	0.5554182016944832	8.289889344981172E-4	0.5674307048763334	-0.0962791985119771	-25189.47017314746	-469.80381501739157
718000	-26405.817834662295	-1208.3827574839117	-25197.435077178383	3057.3533555750555	418.6722548585933	417.3016474768685	418.02165817743054	323.91670352594997	496.76344944694694	455.29236987065707	457.9409616652481	876.2988293231494	807.6122424920197	549.4662996968126	559.7453502546222	1909.6152406723807	602.4050374491279	1653.3625038694813	0.0011895473763685073	1.1198271907619353	8.73859456645731E-4	0.5391767679529663	8.157356281591478E-4	0.5529658373342423	-0.03191448255270742	-25197.435077178383	-469.27386870845527
719000	-26410.10219370538	-1208.0670110957371	-25202.035182609645	2768.991542448183	418.4013225708454	417.0316021401646	417.7511469055135	323.70708969912573	496.4419825805226	456.5786435568802	457.64461770894906	816.1949068531783	840.5607339996038	549.1107276236942	559.3831263753447	1892.5566427367335	605.7569826030002	1736.8989747317694	0.0012775807349041845	1.4513719247039742	9.536366931064652E-4	0.5070911399138519	8.877370836329846E-4	0.5157254993752103	0.004068336758385981	-25202.035182609645	-468.8420113344362
720000	-26412.15412884625	-1202.7145242179568	-25209.439604628293	2394.2795603971954	418.9218024771825	417.55037815140605	418.270818010943	324.1097725460441	497.0595429529603	457.1466150158942	458.2139152109196	801.8605257154252	803.3781994200041	549.7938064876092	543.2277062952262	1629.3431482134872	595.513058183945	1235.8794567056025	0.0010482171097789788	1.4513719247039742	9.479538739577209E-4	0.5537702023078028	8.879215585951254E-4	0.5629629150556671	-0.04175331445313892	-25209.439604628293	-467.02841799571166
721000	-26420.9344692627	-1205.5132411078837	-25215.421228154813	2753.162998336803	418.85244991576076	417.48125262946814	418.2015732200882	324.05611612908285	496.97725467796704	488.1932499210711	458.13805783488647	801.7277775962475	793.3967791258931	549.7027880481098	543.1377748745074	1653.716762594709	595.4144709161042	1653.716762594709	0.0010974659773331822	1.1750230378164925	9.78509761758661E-4	0.5570053058679609	9.098902621207516E-4	0.5813515106599256	-0.004274273837378541	-25215.421228154813	-467.8009351753766
722000	-26410.591475252368	-1207.0094817493173	-25203.581993503052	2552.7869799647306	418.17451948499826	416.8055415395909	417.52469626082564	323.5316175796706	496.17287594170625	487.4030884685574	457.39654198375763	800.4301472308781	794.2485632883369	548.8130708028896	542.258683381171	1829.2654045928934	673.0863056115224	1682.1781341573046	9.806679815674642E-4	1.1750230378164925	9.363956425157615E-4	0.5886173328176564	8.613869875339792E-4	0.591867658581314	-0.035850478686619766	-25203.581993503052	-468.56682117898345
723000	-26407.840083654777	-1205.9186212537998	-25201.921462400976	2808.1339569614265	419.1410198246703	417.76887784705247	418.48969470514623	324.2793757612797	497.3196489534247	488.52959242471	458.453693705332	853.251759095711	830.1730403479216	535.5942184510773	543.5119716071573	2012.8481793833425	680.0304372470084	1511.1322392634754	0.0012533569881336033	1.1750230378164925	9.262648457864566E-4	0.5292858089113622	8.711313129519954E-4	0.5388055680258076	-0.03410818894879638	-25201.921462400976	-469.204003695736
724000	-26407.281225162646	-1207.8314052804885	-25199.449819882157	2918.2261354111715	417.94985931910367	416.5816168436926	417.30038520609526	318.917321768143	495.90631192255296	487.14123593185155	457.1508101703314	900.2205141706112	827.8137643723509	534.0721085886363	541.9673602132357	1621.2075707257693	700.6899914028271	1463.5625657235678	0.0011789563519450747	1.1750230378164925	9.256846809078176E-4	0.5787770085125303	8.561452208605963E-4	0.5916613521118633	-0.0557758790026594	-25199.449819882157	-468.2475310365897
725000	-26403.204352773857	-1205.7100888646087	-25197.494263909248	3227.293972212119	418.6565999633364	417.28604383104283	418.00602760913284	319.45660136931474	496.74487458396453	487.9649771133313	457.9238384436694	997.615072130572	829.2135725553	534.9752084645536	542.8838107222375	1623.9489839776754	715.7256980461975	1551.633249101806	0.0011378439248838261	1.1750230378164925	8.964002497688604E-4	0.5547627656933913	8.318887747399759E-4	0.5589580761553287	0.025956032149374614	-25197.494263909248	-469.63370747021395
726000	-26403.79632228184	-1208.3392674118659	-25195.457054869974	3125.2752934174296	418.478481103094	417.10850807852205	417.8281855370892	319.32068748252107	496.5335328043296	487.7573707706407	457.7290132045867	969.2146769808938	882.494561771283	534.747601460632	547.6176767700457	1997.4926919907048	596.7527044732786	1550.9731015109917	0.001277244918198507	1.3580901046509624	8.680234141783096E-4	0.5699615291812269	8.054901837363184E-4	0.6105840421447848	0.12538262376041154	-25195.457054869974	-470.94684624915885
727000	-26416.840811737828	-1209.5382204534626	-25207.302591284366	3133.914156160395	418.36443037889603	416.99483072218555	417.71431204226764	319.2336608914218	496.39820921766477	487.62443900979446	477.8402597189249	980.5930293188521	882.2540496579587	534.6018631396341	547.4684308818112	2015.169043486261	596.5900674890952	2015.169043486261	0.0010139688284243264	1.3580901046509624	8.523997208267566E-4	0.5148979037738565	7.973318539398589E-4	0.5275578785173705	0.04240545169198906	-25207.302591284366	-470.6334962199353
728000	-26411.373275427162	-1208.1572680212514	-25203.21600740591	3093.627401470781	418.2855694261437	416.91622793653823	417.5564620397159	319.1734859128136	496.3046390360698	487.5325226683149	464.19300485275846	980.408189272856	867.8668060807997	534.5010916370661	547.365234054055	1961.6522611788012	637.3461457628806	1856.572935033386	0.0011724804458802052	1.6396597483182052	8.823687488957385E-4	0.527571482738817	8.2026315922901E-4	0.5125700937477663	0.020588678473556818	-25203.21600740591	-469.9285218859291
729000	-26406.88002666545	-1206.7035825001487	-25200.176444165303	3180.7878520689974	418.92749829575155	417.55605532357345	418.1972719726102	319.6633107836595	480.64290864279207	488.2807225203991	464.90538632767715	962.8763440948039	848.4359245296686	535.321372580608	548.2052571665928	2505.4371510099313	638.3242595702964	1787.421225533667	0.0011804646119912775	1.6396597483182052	9.324790936168083E-4	0.5646881601835249	8.37173334993995E-4	0.5322022604374755	0.08529791749894255	-25200.176444165303	-471.1665060027914
730000	-26415.599257607788	-1206.4312515464953	-25209.168006061293	2802.7687071975333	418.1655049774465	416.7965565428328	417.43660687358266	319.0818705394279	479.76866026719864	487.3925816140817	464.05976316026306	961.1249543112757	846.8926920893737	534.3476687518745	547.2081186528403	2163.605102680802	536.2266204149104	1885.3200557041062	0.0010908436167711714	1.6396597483182052	9.320608406741896E-4	0.572619075783497	8.272361161386487E-4	0.5407609357322695	0.08470258718880837	-25209.168006061293	-469.04167395624404
731000	-26412.28784221234	-1204.9833191337125	-25207.304523078627	2646.1105355927375	419.1775445883951	417.8052830396563	418.44688241326116	319.85410901504986	480.9297911651389	488.5721638436167	465.1828755561334	963.4510584811702	848.9423325795989	535.6408911730402	548.532465795102	2348.42346843874	593.0420001137601	1731.6583076652737	0.0010641310507205235	1.6396597483182052	8.832816133328907E-4	0.5475036226329149	7.873006202023292E-4	0.5407513078936954	0.028775768216300998	-25207.304523078627	-469.35824142472836
732000	-26409.669982231517	-1205.3444031406384	-25204.325579090877	2600.730954519037	418.9237957221697	417.55236487110693	418.19357585292954	319.66048552884945	480.63866061480843	488.2764069877327	464.90127739138495	971.958598460802	841.6063546548919	535.3166412923063	548.2004120076789	2446.7753769453657	592.6830025073862	2006.112697830878	0.001173547131757805	1.6396597483182052	9.242483744455311E-4	0.5118816186558204	8.199845967582586E-4	0.5066953527594756	0.06685044659145181	-25204.325579090877	-469.80703206095177
733000	-26420.666480472195	-1207.7726544237355	-25212.89382604846	2947.6925014576286	419.6806110548683	418.30670261741295	420.9435427652081	320.23797470271955	451.803961624324	489.15851269568435	465.7411542819169	1012.8136190537933	843.1267757906772	536.2837284955536	549.1907746498485	2441.304073152229	593.7537260812385	2059.6014561808734	0.0011491976763962858	1.6396597483182052	8.835522238494479E-4	0.5293241130818274	7.712695462073472E-4	0.5240561618282925	0.02612412824885739	-25212.89382604846	-470.9158775541715
734000	-26403.256100750095	-1206.6054091935525	-25196.650691556544	2799.565500683399	419.4089029004245	418.03588395396804	420.6710169679304	320.03064735235523	451.5114562825243	488.84182340098255	465.4396257715567	867.1494150897896	851.6703153718712	535.9365295583391	548.8352194779226	2401.526584963438	714.3269987516201	2058.268036204331	9.645001159872012E-4	1.6396597483182052	9.368021804982359E-4	0.5147088681818096	8.365391592144467E-4	0.5053752469645526	0.006663955537285923	-25196.650691556544	-470.1119219048658
735000	-26404.09008402322	-1207.0506567247444	-25197.039427298478	2724.1894462164355	419.5293042604037	418.1558911560091	420.791780647949	320.1225198064443	451.6410734485088	453.78340739055403	465.57324135182586	867.3983510760312	825.214287297708	536.0903829614862	548.9927757586134	2308.150097883139	714.5320634069595	2058.8589112884006	0.001407794148755208	1.6396597483182052	8.932936050580908E-4	0.5221788532754704	8.028340555272646E-4	0.5184929249195386	0.05547255893425952	-25197.039427298478	-472.2727184713259
736000	-26412.86462466878	-1204.8827631665533	-25207.981861502227	2746.018561554713	419.13551474433757	417.76339078870143	420.39680611343323	319.8220380739973	451.2171423477662	453.35746539656105	465.1362328769864	828.8633159153535	865.978596438478	535.5871838516022	548.4774658689482	2409.340189426416	729.9326019806049	1870.8049368734628	0.0010334468556831811	1.6396597483182052	9.279427365844591E-4	0.5884298158304404	8.33228772295185E-4	0.5609951285453306	0.02311402941243999	-25207.981861502227	-470.3764341925177
737000	-26404.547536683993	-1203.529231080743	-25201.01830560325	2592.1231807638806	419.31165346466753	417.93895288369384	420.5734748824943	319.95644101180153	451.40676314402015	453.5479856483601	465.33170307208087	829.2116398312662	833.1468970495382	535.81226055799	548.7079596247135	2314.5108352422517	700.1189381878706	2314.5108352422517	0.001037924987351792	1.2947400974434764	8.639176382175648E-4	0.5698310721787299	7.672362114069039E-4	0.5493139857147598	0.038144800132633806	-25201.01830560325	-468.93960958673745
738000	-26398.625823695344	-1205.5994204680983	-25193.026403227246	2691.603194144284	420.1354651196526	418.76006762642265	421.399765608075	320.58505183865344	452.29363129935143	454.4390606127329	466.24592922643967	742.5369376815702	843.1237289503306	536.8649581910855	549.7859931317406	2154.6001754176323	732.3561658243383	2154.6001754176323	0.0012470787375235823	1.3991044478596109	9.457718925855315E-4	0.59301060172905	8.175423070178329E-4	0.5983934034335182	0.10101828657458509	-25193.026403227246	-469.9485149893584
739000	-26409.87147586615	-1203.5750433628018	-25206.29643250335	2915.7736456507587	420.2936814758468	418.9177660297237	419.67051632608405	320.705779087275	452.46395791115907	454.6101951592106	466.42151005247536	910.2948474848554	843.4412359814912	537.0671330239794	549.9930338215693	2155.193167595443	656.3120444918394	2155.193167595443	0.0011652141763529987	1.3991044478596109	9.03323991146566E-4	0.5682440855717991	7.799756922303294E-4	0.5745976195625881	0.11946511558443995	-25206.29643250335	-469.00812838897303
740000	-26403.79659174231	-1202.9561385966663	-25200.840453145644	3301.2723023873336	419.018989970975	417.64724748249523	418.39771479329033	319.73312365564834	457.7629521820909	453.23142650448636	465.0069193442219	845.2070097558467	840.8831975770381	535.4382840971823	548.3249824592712	2180.8036994817253	654.3215425534777	2058.5323192084766	0.001215107461583033	1.3991044478596109	9.233264308772041E-4	0.6117273562891777	7.971883512766162E-4	0.5907828168170703	-0.0028155387330847173	-25200.840453145644	-470.5222034774715
741000	-26394.710562397915	-1203.11190276813	-25191.598659629784	2961.196887043905	419.5048477198557	418.1315146788392	418.8828521658482	320.1038582032942	458.2937340387405	453.7569540005523	465.54610067121206	846.1870378331582	841.8582121401604	536.0591314706966	548.9607721203822	2310.1948495976544	680.2224648319997	2032.701138608218	9.248236144412867E-4	1.3991044478596109	9.312645454153724E-4	0.598690597747692	8.161292140439635E-4	0.5885894180299712	0.0486541000378755	-25191.598659629784	-470.40929450519167
742000	-26394.48581200133	-1203.2794545753452	-25191.206357425985	2976.863267829548	419.8276250538348	418.45323533664384	419.2051509211701	320.35015397438923	458.6463564946105	454.10608574642566	465.90430327610625	905.2993190517234	842.5059585268349	536.4715885334734	549.3831560223734	2294.025652072947	724.6249475991812	2034.265148792754	9.64769912141887E-4	1.3991044478596109	9.874395420096955E-4	0.5887558886580241	8.617066543444659E-4	0.560390825303243	0.08162350927084876	-25191.206357425985	-470.1403042447435
743000	-26406.621689236872	-1205.7484277772237	-25200.87326145965	3121.8775943563364	419.500814635785	418.12749479787595	418.87882506159	320.1007807519166	458.28932804160246	453.7525916196333	465.5416249504354	904.5945982776163	824.987031635919	556.6753532416947	548.9554944580203	2292.2398918284307	724.0608708974065	2032.6815963916565	0.0011246184117319337	1.3991044478596109	9.527135675817302E-4	0.5761390229435889	8.323519745166761E-4	0.5530558675600661	0.10474592366198462	-25200.87326145965	-470.11978040352744
744000	-26405.957080919346	-1201.106438056704	-25204.850642862642	2937.587889080371	418.8360120777634	417.46486860402194	418.21500819953275	319.59350207582315	457.5630555125239	455.13394495728573	464.8038593673071	903.1610449162728	839.070321446856	538.0688643632393	548.0855390152101	2158.7216554723877	722.9134177761204	1716.0650435620582	0.0011278202160584262	1.3991044478596109	8.782439384186906E-4	0.5616489016660665	7.655798847810623E-4	0.5542188414281148	0.13183928122144473	-25204.850642862642	-469.6751964046563
745000	-26395.75321901334	-1203.1162251750616	-25192.636993838278	2945.8682872304703	419.1431389593451	417.77099004431585	418.5216797072231	319.82785574369257	457.8985804203973	455.4676886306704	465.14469386042146	888.5200139096335	826.7338867632777	542.4864943138456	548.4874428572474	2160.304617374251	723.4435205782972	1753.6742422983518	8.417205216678979E-4	1.3730719315007436	8.703030091125203E-4	0.5770954539762637	7.688695963213973E-4	0.5823589616764487	0.09583723157109787	-25192.636993838278	-471.08479230208127
746000	-26378.20971176192	-1200.3330778834702	-25177.876633878448	2715.386643105727	418.81711769723495	417.4460360780278	418.19614183350916	319.57908468794676	457.5424140914488	455.1134131173782	464.7828913016758	887.8288981798993	826.0908300121617	542.0645331384986	548.0608139762026	1941.6175147123686	714.1562368236569	1752.3101854006925	0.001074050319346089	1.3730719315007436	9.074026904169612E-4	0.5842284614600105	8.089234736574957E-4	0.5671314820155037	0.06293598934738319	-25177.876633878448	-468.5671134737223
747000	-26397.80273864106	-1202.0735747402423	-25195.729163900818	2814.8994202062295	418.40271610238545	417.03299110970016	417.7823546676728	319.2628748751688	457.08969547490017	454.66309789322924	464.3230085431269	886.9504295218318	769.0515568918593	540.1276454459478	547.5185312809894	2500.570127970307	628.9023654574968	1750.5763495453348	0.0011654520808640485	1.3730719315007436	9.185623292827716E-4	0.6319537989347246	7.840825653692904E-4	0.6354860503449857	-0.023941639356216248	-25195.729163900818	-470.1913585492609
748000	-26396.49978355976	-1200.820754930137	-25195.679028629624	2719.559429539854	418.7600877794719	417.3891928591096	418.1391964734229	319.53556791619036	457.48011098790766	455.0514407685268	464.71960226942656	748.8736420646892	808.6149052885723	540.5889864341036	547.986185070579	2058.291819812735	650.1051628404475	1972.0246629201276	0.00120811852526639	1.1783514896484901	9.788820150975616E-4	0.6274475304671353	8.419347135031564E-4	0.6246181688841705	-0.08942773309944821	-25195.679028629624	-469.2588191940528
749000	-26392.799668670697	-1201.7685188840014	-25191.031149786697	2679.5465502021593	419.08184522519923	417.7098969674707	418.4604768526711	319.78108545989153	457.831619253089	463.9348182582478	465.0766730518846	844.7467528773167	809.2362105994064	541.0043520253798	548.4072343547577	2447.606397758349	612.5488305299627	2121.934740419469	0.001259822293891397	1.4909609368628447	9.826283916964647E-4	0.6364256772373437	8.311629014612609E-4	0.6777664253307085	-0.05021025245490802	-25191.031149786697	-470.022351281545
750000	-26405.83914399095	-1199.302153302551	-25206.5369906884	2657.884244461472	419.36486470758865	417.99198992896646	418.74307670496404	319.997043937492	458.1408077072748	464.2481283995053	465.39075432450056	840.2161746317687	692.0191652214546	541.3697097077163	538.7473709185371	2152.1627228348584	556.3530647040792	2152.1627228348584	0.001080548289900463	1.4909609368628447	9.837321969869313E-4	0.5973157077190308	8.625118196691616E-4	0.6680163690295913	-0.0608460660118592	-25206.5369906884	-468.77163334961057
751000	-26390.659972270227	-1198.886654473863	-25191.773317796364	2669.129980706656	418.7979333061912	417.4269144909262	418.17698588696635	319.56444600707397	457.5214558444717	463.62052016577024	464.7616013964637	858.3091888570398	691.0836376459472	540.637842271915	538.019048572775	2348.0580867794215	581.1364716625386	2120.4972108031775	0.001153635430890523	1.4909609368628447	9.93006983061199E-4	0.5981293393789519	8.380412485247679E-4	0.6250265096804242	-0.08621873553914175	-25191.773317796364	-468.84937234043525
752000	-26401.976912469498	-1199.381130691425	-25202.595781778073	2721.4821402933517	419.0929318661554	417.72094731408987	418.47154705557807	319.78954513935395	457.8437310036668	463.9470914664906	465.08897646743475	858.9137763074075	745.8693885131942	541.0186640770115	538.3980257165	2367.790050792831	615.2348886104351	1819.4327264573326	0.0010044471782351947	1.4909609368628447	0.0010101520359940721	0.6233002027479058	8.513270457389084E-4	0.613218762791299	-0.009989658738685212	-25202.595781778073	-469.1916319521749
753000	-26399.301860073072	-1198.478608136165	-25200.82325193691	2624.3541543779666	418.5634532130834	417.1932020153109	417.94285345509826	319.38552558962556	457.26529490136875	463.3609444274734	464.5013867800542	857.8286315225521	675.1182394239431	540.3351454305224	537.7178179635234	2367.0596598190286	554.6073723347542	1805.1254815204852	0.0010561632738512279	1.4909609368628447	9.91984018883993E-4	0.590052913710156	8.439240917889914E-4	0.5711899935510526	0.024587544020034192	-25200.82325193691	-468.3180289378298
754000	-26390.80213059945	-1199.6858533204502	-25191.116277279	2666.019695912321	419.1175640073591	417.74549881705144	418.49614267495747	324.1896674183073	457.8706407188486	463.9743599060156	465.11631202112585	923.1845049679256	696.1624502673404	541.0504623897818	538.4296700015373	2547.9176764372323	571.2867395234761	1807.5151777700125	0.0010877136650688248	1.4909609368628447	9.755698658638667E-4	0.6091314356103814	8.113082410041507E-4	0.5646120351154611	0.012856746915822916	-25191.116277279	-468.7035113964295
755000	-26392.306741606346	-1200.9489073145273	-25191.35783429182	2757.6119596378912	418.7252544439874	417.354473557517	418.1044147849694	323.8862138821242	457.44205684032147	463.54006272025697	464.6809459258914	1035.7556873325948	738.3596968152602	540.5440191173199	537.9256798878207	2505.888122552719	638.6587326340338	1883.927119895391	0.001226672269900303	1.4909609368628447	0.0010189741013425322	0.6110079635586009	8.421551855046751E-4	0.5761737700778296	-0.08668907874843995	-25191.35783429182	-470.1711241990843
756000	-26399.135654309037	-1201.4556206684917	-25197.680033640547	2720.321516917305	418.2618705595816	416.8926066529569	417.6417179551172	323.5277839801746	456.9358268603058	457.7214874136052	464.1667050019271	1034.609464389035	769.7148886176042	539.9458240368643	537.3303824023633	2244.5151072957065	661.0193867952645	2244.5151072957065	8.933334559466581E-4	1.4909609368628447	0.0010453319281629242	0.598400919109531	8.616669144473096E-4	0.558038780462616	-0.07343038233829628	-25197.680033640547	-470.00359667391155
757000	-26390.86436331675	-1202.8491068988544	-25188.015256417893	2503.272574970102	419.53600749224654	418.16257244348145	418.91396573796266	324.5133356819371	458.3277749527331	465.8943836584446	465.5806802728862	1043.8476318349756	843.9811790294856	541.5906426647806	538.9672336992454	2164.4820285290893	746.1843430560814	1961.4572450994929	8.661277067800919E-4	1.4909609368628447	9.649700539268349E-4	0.6322481601835538	7.993027737747562E-4	0.5748178672784615	-0.039813773685070275	-25188.015256417893	-471.1460854639449
758000	-26391.689060181205	-1203.1014599125238	-25188.587600268682	2669.3336337584988	419.5160752741897	418.1427054775278	418.89406307320195	324.4979180051377	458.3059997320399	465.8722489470474	465.5585604655835	1045.703162524519	887.1114045275604	541.56491161287	538.9416272858845	2232.3549785248306	580.6361316627791	2088.9883121586367	0.0011978445054253734	1.4909609368628447	0.001037802104828129	0.6570512533779187	8.266054329184626E-4	0.6086587539277931	-0.07002866034031914	-25188.587600268682	-471.43568252045793
759000	-26408.121181044076	-1202.9560825205422	-25205.165098523536	2730.4961854420367	419.6501797102317	418.27637089587085	419.02796867396603	324.6016485004768	458.45250393355013	466.02117181054393	465.7073830539789	1046.0374368018183	815.9203112680465	541.7380307406758	539.1139078425699	2309.1908898491006	654.3338794118129	2089.6560877601255	0.0011192780079842806	1.1639588998581976	0.0011226382761936175	0.6380068221956723	8.981853841966796E-4	0.543123495766528	-0.13441019138797786	-25205.165098523536	-471.029519445423
[truncated: 27,338 more rows]
