# Supplementary material for: Algal MIPs, high diversity and conserved motifs
Source: BMC Evol Biol. 2011 Apr 21;11:110. doi: 10.1186/1471-2148-11-110 (PMC3111385; doi:10.1186/1471-2148-11-110)
Supplement: Additional file 5 — Divergence dating log-file N-terminal [file 1471-2148-11-110-S5.TXT]

# BEAST v1.5.3, Build r2671
# Generated Fri Apr 16 10:37:22 CEST 2010 [seed=1271407028484]
state	posterior	prior	likelihood	treeModel.rootHeight	tmrca(Actinopterygii/Sarcopterygii AQP12)	tmrca(Actinopterygii/Sarcopterygii AQP3)	tmrca(Actinopterygii/Sarcopterygii AQP4)	tmrca(Archosauria/Mammalia AQP12)	tmrca(Bryophyta/Tracheophyta NIP)	tmrca(Bryophyta/Tracheophyta PIP)	tmrca(Bryophyta/Tracheophyta SIP)	tmrca(PIP/aPIP)	tmrca(Physcomitrella/virus-algea GIP)	tmrca(Protostomia/Deuterostomia AQP3)	tmrca(Protostomia/Deuterostomia AQP4)	tmrca(SIP/MIPC-AQP12)	tmrca(Virus/algea GIP)	tmrca(MIPC/AQP12)	yule.birthRate	alpha	ucld.mean	ucld.stdev	meanRate	coefficientOfVariation	covariance	treeLikelihood	speciation
0	-125466.67638851929	-47799.02172556708	-77667.6546629522	2205.789908433379	419.0768004020024	418.94053037706954	418.93074635233006	320.67643339317783	466.1038607041603	463.31906724745295	466.381660647452	785.0504629199515	731.2302912494179	557.6081724126884	559.1122924003394	1480.2457364953148	548.8345783737166	1230.3058859982507	1.0	0.5	5.6E-11	0.1	5.583063560243459E-11	0.10009070912410023	0.6442156160101586	-77667.6546629522	-47060.87910052696
1000	-82389.68466837566	-14000.869184767633	-68388.81548360802	1831.0223343034295	419.0768004020024	418.94053037706954	418.93074635233006	313.70478003716914	466.1038607041603	463.31906724745295	466.381660647452	498.1546831172433	425.510827891394	557.6081724126884	559.1122924003394	682.5590688099621	349.44862836426125	525.2175484627489	0.393375872662373	0.5	8.810920041044417E-10	0.48897721916114495	1.0733163084276416E-9	0.46629410553545786	0.1158619234866038	-68388.81548360802	-13258.476161910792
2000	-62520.99502878502	-4662.493879964832	-57858.50114882019	1486.0585867255447	418.31141958168513	418.1753984334817	418.16563227779363	313.1318453825856	465.25259202281933	462.47288457301636	465.529884606247	743.7679683692147	424.73369628641615	534.880828593576	558.0911577906536	661.9376855755502	412.4751218146308	620.2967691197626	0.11278613755317374	0.43237673439793534	6.9844403347348546E-9	0.9628539807423078	1.3709849547387422E-8	0.8734121146357128	-0.02858384784875591	-57858.50114882019	-3920.1450955712594
3000	-48193.313217434195	-2754.8204075674803	-45438.492809866715	1462.502782973514	416.61700246150747	416.4815322821551	416.47180568537124	327.0513199389522	463.36803444148717	460.599586507135	463.6442038203388	727.2680223493552	534.7756277195506	536.3253173434141	555.83054723088	945.8459924290165	425.61106935218015	617.784187784454	0.049965364183198684	0.3708443273116961	9.588917873412081E-8	1.1864532263418421	2.5221889357668954E-7	0.9821274292095669	-0.030986893039088022	-45438.492809866715	-2009.8526666222426
4000	-35022.9483807449	-1426.2354257178833	-33596.71295502702	2509.2057592186675	416.61700246150747	416.4815322821551	419.47115793607344	327.0513199389522	501.03982842254663	460.599586507135	468.35285344988205	773.3126083583069	618.9254204897205	553.4305350758711	555.83054723088	945.8459924290165	614.6365542240345	803.4934196311633	0.008177803888100594	0.35000422128323844	1.1611676612158053E-6	1.3942464360452131	4.444944395105604E-6	1.1121074922710026	-0.07510712813258008	-33596.71295502702	-678.9323545740771
5000	-29147.54312621066	-1330.7002838052235	-27816.842842405436	9475.652662642828	416.684988773832	423.1589927413715	419.5396100083271	327.1046903320282	866.7509698125016	460.67475018782926	1150.2514905623634	1039.8780220416477	791.4810124865999	546.5164608253548	827.0759009175813	2676.299755083098	738.5572714688228	1811.683886836625	0.0014994605926230977	0.35000422128323844	3.0685748756199127E-6	1.535075818869404	1.4616777624104695E-5	1.2146271833933115	-0.09086767119620211	-27816.842842405436	-514.7362106295094
6000	-20528.621133761313	-1512.192736292206	-19016.428397469106	11309.669895901627	2129.704024668815	423.1589927413715	419.5396100083271	1209.1384049910155	866.7509698125016	460.67475018782926	1150.2514905623634	1231.572137237998	2648.937910254138	945.2131223070314	827.0759009175813	8002.150314944592	2648.937910254138	8002.150314944592	4.7821310261553647E-4	0.35000422128323844	5.1859614214140363E-5	1.24877291712869	1.3881332303357428E-4	0.983630715495598	-0.0750551069270848	-19016.428397469106	-526.8519827351124
7000	-20183.118777279724	-1405.911584374393	-18777.20719290533	8853.754986060512	989.3011748934194	423.1589927413715	419.5396100083271	459.04945528717894	866.7509698125016	460.67475018782926	449.2382370619665	1231.572137237998	2733.9029839480386	717.1909266830166	748.619372731507	8433.42731888433	1758.2848116837508	8433.42731888433	3.8231407648244193E-4	0.35000422128323844	8.490266648271692E-5	1.008148991694414	1.817081853846442E-4	0.7745315451477247	-0.09784775325888041	-18777.20719290533	-520.2345880472822
8000	-20020.230149797626	-1392.0871475175022	-18628.143002280125	8916.562856111923	987.4778866367416	421.4678789124385	418.7663958814746	344.0397831782199	865.1535423507445	459.82572374018963	448.410288179591	1167.4755743937144	2828.121543877807	715.8691393167397	725.3993584619208	8417.88445955666	1755.0442817719336	8417.88445955666	7.407264599510657E-4	0.4048338711519565	1.0613559654063544E-4	0.9832321536054147	2.040686247026587E-4	0.7615996108750058	-0.06174098270499901	-18628.143002280125	-523.9521911817716
9000	-19816.96651292084	-1363.7222987285097	-18453.24421419233	8573.764774330753	987.4778866367416	421.4678789124385	418.7663958814746	344.52045786157123	865.1535423507445	459.82572374018963	448.410288179591	1005.6468592151778	2455.9276712609553	583.7938583123982	626.3069325037269	8417.88445955666	1755.0442817719336	8417.88445955666	5.476091988412011E-4	0.5886453319463723	2.2914316693178517E-4	1.0564235637316477	4.2706568059620745E-4	0.8551287098197257	-0.12694728850358641	-18453.24421419233	-517.3093538748708
10000	-19757.553852595738	-1359.696938402371	-18397.856914193366	8564.322273901516	908.8947600820796	421.6292397166177	418.9267224111665	344.6523590120935	865.4847701342055	462.70906889234715	448.58196400193265	1075.6145902044734	2343.5782930142764	584.0173663213484	626.5467168273925	8478.497325135651	1755.7162080819708	4425.283904518198	5.533292231854206E-4	0.7329109100701401	2.285771353432869E-4	1.0445897819762848	4.0933544995024604E-4	0.8481786403607133	-0.10940505217282669	-18397.856914193366	-516.3521916146539
11000	-19704.97049143947	-1333.199651540126	-18371.770839899345	8909.037649764956	640.7102196470066	421.6292397166177	420.4041643767161	344.6523590120935	942.1518880890184	462.70906889234715	448.58196400193265	1075.6145902044734	2334.978180083369	584.0173663213484	540.4292400693905	8478.497325135651	1755.7162080819708	4425.283904518198	5.585229100263297E-4	0.7329109100701401	2.4015188737539094E-4	1.0248451963349554	4.101425545015761E-4	0.9102742360485319	-0.09004300320293317	-18371.770839899345	-516.2750912611701
12000	-19678.828220314826	-1315.0111816916074	-18363.81703862322	8916.335822445093	640.7102196470066	421.6292397166177	420.4041643767161	323.16692966921346	603.5439591984335	462.70906889234715	448.58196400193265	1075.6145902044734	2498.4521406043496	584.0173663213484	540.4292400693905	8068.953768297925	1938.4820135316513	4425.283904518198	4.780046918840602E-4	0.7329109100701401	2.572645898632738E-4	1.060028944716446	4.2769075943132327E-4	0.9302593933309266	-0.17159337049655388	-18363.81703862322	-515.895716295197
13000	-19663.103317776367	-1305.2123163988886	-18357.89100137748	8813.678863319077	640.7102196470066	421.6292397166177	420.4041643767161	323.16692966921346	603.5439591984335	464.1728058064785	448.58196400193265	980.8134470274983	2444.4307645894078	535.5589542902219	540.4292400693905	7835.484907243082	1781.087913352691	4425.283904518198	5.132306591895877E-4	0.7329109100701401	2.566238174646603E-4	1.0607249767827123	4.2178771507794024E-4	0.9228819917518434	-0.14669183288887552	-18357.89100137748	-513.593049410547
14000	-19643.62243008756	-1298.8720392273667	-18344.75039086019	8578.957105318179	582.981205609992	421.6292397166177	420.4041643767161	323.16692966921346	603.5439591984335	464.1728058064785	448.58196400193265	980.8134470274983	2526.0570589009394	535.5589542902219	540.4292400693905	7835.484907243082	1853.5664149723639	4352.022190379972	5.263145294060139E-4	0.7329109100701401	3.1033869857820457E-4	1.1328111953878224	5.050382739848498E-4	0.9732268899424925	-0.14466472721151602	-18344.75039086019	-512.6988246146849
15000	-19607.12781066117	-1299.033200619932	-18308.09461004124	8578.957105318179	582.981205609992	421.6292397166177	420.4041643767161	323.16692966921346	603.5439591984335	464.1728058064785	448.58196400193265	924.1175985771096	2513.9941016577664	535.5589542902219	540.4292400693905	7835.484907243082	1768.1554931161409	4250.837173419285	5.362352283117554E-4	0.9247894777748153	2.9342642422873564E-4	1.1076229663109278	4.356013398940011E-4	0.9696959388904386	-0.15409221074058382	-18308.09461004124	-512.8599860072499
16000	-19585.689065771818	-1291.0218961972005	-18294.667169574615	8578.957105318179	582.981205609992	421.6292397166177	420.4041643767161	323.16692966921346	465.2179690578459	464.1728058064785	527.0859283148518	924.1175985771096	2513.9941016577664	535.5589542902219	540.4292400693905	7835.484907243082	1768.1554931161409	5163.680751735441	5.280141990322383E-4	0.9528882135325514	2.790449986662938E-4	1.067145266379513	4.271408654703796E-4	0.9143176482643304	-0.16010907933139032	-18294.667169574615	-512.0074345135839
17000	-19581.49691222851	-1290.3369441715906	-18291.15996805692	7268.963462088349	582.2362741370708	421.09048325663866	419.8669733139894	322.7539880261531	464.623515062443	463.57968731725106	526.4124196439766	899.6089955404465	2400.2395941734712	535.6837411536017	539.7386813585083	6766.2636656010945	2055.9170268683943	5843.709727751312	6.068175634882408E-4	0.9528882135325514	3.0780588399826437E-4	0.9891510755946868	4.6645509453282444E-4	0.8950827821389971	-0.12200105804051598	-18291.15996805692	-512.5149912900181
18000	-19562.09655926952	-1288.3048915578859	-18273.791667711634	7563.0390327514015	582.2362741370708	421.09048325663866	419.8669733139894	322.7539880261531	464.623515062443	463.57968731725106	526.4124196439766	899.6089955404465	2140.7358894266417	535.6837411536017	539.7386813585083	6766.2636656010945	1626.7438051981674	6766.2636656010945	5.112528777491632E-4	0.9528882135325514	2.9917504854476624E-4	0.9296005981225804	4.5179894572700436E-4	0.852127133216147	-0.16070720010053602	-18273.791667711634	-510.48293867631327
19000	-19567.16150107451	-1290.189966586549	-18276.971534487962	8479.120159897486	583.1463809812394	421.74869942737473	420.52327698833494	323.2584921708333	465.34977871141734	464.30431933518963	527.2352669436976	844.552751498323	2244.178265570626	536.5210806681421	540.5823592428774	8479.120159897486	1596.9903916582844	5193.203717593863	4.86355216819811E-4	0.9528882135325514	3.3019207831179134E-4	0.8850583282308432	4.7485713051565446E-4	0.8592111788522234	-0.13452205194157485	-18276.971534487962	-511.29010083975993
20000	-19549.412744909016	-1286.7676755882112	-18262.645069320803	7283.475320254087	583.1463809812394	421.74869942737473	420.10533995702673	323.2584921708333	465.34977871141734	464.30431933518963	527.2352669436976	844.552751498323	2148.6963003740952	536.5210806681421	540.5823592428774	7080.562686385614	1596.9903916582844	4538.285565119402	6.361901402393795E-4	0.9528882135325514	3.180715296946002E-4	0.9101538116555191	4.519218014832447E-4	0.8943770958890467	-0.11219505085831245	-18262.645069320803	-508.1701756710221
21000	-19546.84072927529	-1285.655125564631	-18261.18560371066	7137.395861650141	579.6203045922359	419.19853675871263	417.56511409191177	321.3038643553087	462.53597600105616	461.4968381415907	524.0472649482263	942.341448613488	1905.669680696782	533.2769306974893	537.3136521816576	7137.395861650141	1746.609366602957	4587.671077264025	5.569602974931045E-4	0.9528882135325514	3.301919785871137E-4	0.8870296359870327	4.554897432615676E-4	0.8802357834048806	-0.16270833047485678	-18261.18560371066	-507.6363509761874
22000	-19531.324995017036	-1286.4191274125428	-18244.90586760449	7305.955124977524	579.6203045922359	419.19853675871263	417.56511409191177	321.3038643553087	462.53597600105616	461.4968381415907	524.0472649482263	884.3601725957453	2150.200318296323	533.2769306974893	537.3136521816576	7305.955124977524	1698.5294933046575	3987.2622261674865	5.005069290104555E-4	0.9528882135325514	3.302474091304301E-4	0.850275335840836	4.4403237137050246E-4	0.8991792105600239	-0.1612168784781475	-18244.90586760449	-508.4003528240994
23000	-19531.56383517051	-1285.59212793834	-18245.97170723217	8511.127169878875	579.6203045922359	419.19853675871263	417.56511409191177	321.3038643553087	462.53597600105616	461.4968381415907	524.0472649482263	884.3601725957453	2029.1106038064615	551.2802038164273	537.3136521816576	8511.127169878875	1687.2792147566765	3406.724731296351	5.934950459490876E-4	0.9528882135325514	3.3608692458384057E-4	0.8195773364157259	4.4632618436758374E-4	0.8552950315694784	-0.1025312306706448	-18245.97170723217	-509.1415424253219
24000	-19538.088113992075	-1283.9943264159456	-18254.09378757613	7711.158488039666	579.6203045922359	419.19853675871263	417.56511409191177	321.3038643553087	462.53597600105616	461.4968381415907	524.0472649482263	971.736082896137	2008.6399568640131	551.2802038164273	537.3136521816576	7557.797790251534	1624.1470784955036	4378.0031256313305	6.648444532377314E-4	0.9528882135325514	3.3608692458384057E-4	0.7738308274729309	4.486588070758556E-4	0.8423022603820989	-0.04849620815204688	-18254.09378757613	-507.5437409029275
25000	-19533.51606524946	-1282.7950083244414	-18250.721056925016	7907.553306722177	579.6203045922359	419.19853675871263	417.56511409191177	321.3038643553087	462.53597600105616	461.4968381415907	524.0472649482263	915.3807954454196	1857.1147438462904	551.2802038164273	537.3136521816576	7907.553306722177	1588.6353795795494	3873.733068208644	5.714810155921057E-4	0.9528882135325514	3.4202776204256686E-4	0.8510876495224239	4.670363508772126E-4	0.8571163729935036	-0.06183234565340475	-18250.721056925016	-506.3444228114232
26000	-19520.32307527734	-1268.3449719075434	-18251.9781033698	7934.726906221207	488.8699476194599	419.19853675871263	417.56511409191177	321.3038643553087	462.53597600105616	461.4968381415907	524.0472649482263	915.3807954454196	1858.7107692781801	551.2802038164273	537.3136521816576	6235.094361990805	1588.6353795795494	3222.8258572778814	5.97191697981969E-4	0.9528882135325514	3.7067210046914673E-4	0.8361779603740951	5.119283137699277E-4	0.862918967062035	-0.14116395861215547	-18251.9781033698	-504.87536100530815
27000	-19505.902481581743	-1271.084109966348	-18234.818371615394	6819.795769749352	488.8699476194599	419.19853675871263	417.56511409191177	321.3038643553087	462.53597600105616	477.0536409565987	524.0472649482263	915.3807954454196	1858.7107692781801	551.2802038164273	537.3136521816576	5702.744439030757	1587.0350323478865	4010.5060073711097	7.970116001362181E-4	0.9528882135325514	3.733612858311437E-4	0.8391573537501755	5.183051066766846E-4	0.850004605444503	-0.14488827763506043	-18234.818371615394	-506.5384308207685
28000	-19509.4225492994	-1268.894020531965	-18240.528528767434	6989.574717962656	488.8699476194599	419.19853675871263	417.56511409191177	321.3038643553087	462.53597600105616	477.0536409565987	524.0472649482263	915.3807954454196	1858.7107692781801	551.2802038164273	537.3136521816576	5841.034678386195	1637.1782474415138	3416.77091302963	5.699560005417973E-4	0.9012342192132701	3.495940878503623E-4	0.8752389810616292	4.716032321273806E-4	0.8601261110004663	-0.1282043686261121	-18240.528528767434	-504.3483413863854
29000	-19512.671904202194	-1269.0468227274473	-18243.625081474747	6900.397747633756	487.9596504132581	418.41797076419095	416.78758960177663	320.7055825188229	461.6747138008087	470.7798805917479	523.0714660399011	952.3292821074217	1860.5434157367595	550.2536959858435	536.3131506805595	5830.158416560419	1478.2562760761514	3209.04128665987	7.714096599492236E-4	0.9012342192132701	3.7665306225211895E-4	0.8353760262455656	4.772458855988554E-4	0.8361693922263692	-0.12538309986820148	-18243.625081474747	-504.21364677668527
30000	-19513.21486560538	-1266.2422982206574	-18246.97256738472	6352.613444800251	487.9596504132581	418.41797076419095	416.78758960177663	320.7055825188229	461.6747138008087	470.7798805917479	523.0714660399011	919.4208149428674	1860.5434157367595	550.2536959858435	536.3131506805595	3745.3119199692574	1478.2562760761514	3209.04128665987	5.453898652333508E-4	0.9012342192132701	4.0413273866559074E-4	0.7616723314987506	5.086879873772155E-4	0.7824661408009276	-0.12669234532956844	-18246.97256738472	-501.40912226989536
31000	-19515.139247116156	-1265.5301943482884	-18249.609052767868	5971.261010032298	488.9163561561335	419.23833137231367	417.60475364432295	321.3343658051215	462.57988464774144	471.70290325358246	524.0970128757323	952.4331854895574	1867.81817626393	551.3325369730895	537.3646594903579	3328.6417047231735	1481.154581842962	2917.0666740605357	5.900930964277285E-4	0.9012342192132701	3.954384860450064E-4	0.8094646995867131	5.039546949704162E-4	0.8378047213388357	-0.16636482014486392	-18249.609052767868	-501.40934821587166
32000	-19519.39364092416	-1264.743167749507	-18254.650473174654	5941.3586167759895	488.9163561561335	419.23833137231367	417.60475364432295	321.3343658051215	462.57988464774144	471.70290325358246	524.0970128757323	952.4331854895574	1901.537450113362	551.3325369730895	537.3646594903579	3328.6417047231735	1426.605660981045	3328.6417047231735	8.052134922751767E-4	0.9012342192132701	3.997438810194677E-4	0.8202217677692554	4.996932241181912E-4	0.8549476314692692	-0.16183711398186015	-18254.650473174654	-500.6223216170902
33000	-19506.242799886524	-1263.5054209422722	-18242.737378944254	5447.131267806099	488.9163561561335	419.23833137231367	417.60475364432295	321.3343658051215	462.57988464774144	451.3048286736046	524.0970128757323	926.5502296265097	1824.359297540769	551.3325369730895	537.3646594903579	3973.3697338873703	1219.8388143423506	2983.860349039028	5.945297223346807E-4	0.9012342192132701	4.4298898494733957E-4	0.7606189649268519	5.548152183683299E-4	0.8136152897012755	-0.15404697689061836	-18242.737378944254	-499.16093542516677
34000	-19510.870564828634	-1262.7885978880922	-18248.081966940543	5459.347177043702	488.9163561561335	419.23833137231367	417.60475364432295	321.3343658051215	462.57988464774144	455.5700422224056	524.0970128757323	944.4248050187364	1903.8981259037787	551.3325369730895	537.3646594903579	3248.0630054039	1155.7039518680363	3248.0630054039	7.757436911469019E-4	0.9012342192132701	4.488859956100183E-4	0.742799083537904	5.640554403618637E-4	0.8022805695428572	-0.16930310080522756	-18248.081966940543	-499.2033118471624
35000	-19511.937120653845	-1265.9440025638107	-18245.993118090035	6338.152927365348	488.9163561561335	419.23833137231367	417.60475364432295	321.3343658051215	462.57988464774144	455.5700422224056	524.0970128757323	938.8002317421142	1893.5762952183916	568.3551110235851	537.3646594903579	3243.621423622378	1155.7039518680363	2420.0286933444495	6.754914514025915E-4	1.0947830099816123	4.572253194538841E-4	0.698045004811848	5.224867472579569E-4	0.7546519682689313	-0.15716853756418708	-18245.993118090035	-499.00088259111834
36000	-19491.66626363937	-1262.5095281818503	-18229.15673545752	4828.727201676414	488.9163561561335	419.23833137231367	417.60475364432295	321.3343658051215	462.57988464774144	455.5700422224056	524.0970128757323	938.8002317421142	1893.5762952183916	568.3551110235851	537.3646594903579	3243.621423622378	1046.3147098473	2420.0286933444495	8.193029169272958E-4	1.1104433624746342	4.6323032426055886E-4	0.7119496360197592	5.559771938377906E-4	0.766277639485525	-0.17860203260311228	-18229.15673545752	-495.56640820915794
37000	-19481.868044373783	-1259.3625490522866	-18222.505495321497	5810.420395128288	488.9163561561335	419.23833137231367	417.60475364432295	321.3343658051215	462.57988464774144	455.5700422224056	525.9336527017148	985.8952674312145	2188.8745019079524	542.4870495211936	537.3646594903579	3157.020742246572	1046.3147098473	3117.2750521360304	6.764364419376355E-4	1.2851241025953795	4.558818663793497E-4	0.7249263376791323	5.263776486214034E-4	0.7698048777322056	-0.19841393522577064	-18222.505495321497	-497.4024602122482
38000	-19495.275902371246	-1259.1506624573312	-18236.125239913916	5773.161533223949	488.9163561561335	419.23833137231367	417.60475364432295	321.3343658051215	462.57988464774144	455.5700422224056	525.9336527017148	995.5705212739647	2197.770337623788	542.4870495211936	537.3646594903579	3157.020742246572	1046.3147098473	3117.2750521360304	6.849846620113337E-4	1.2851241025953795	4.363255813070347E-4	0.7809710497183001	4.93217568906472E-4	0.8510275903148635	-0.23370286151627281	-18236.125239913916	-497.190573617293
39000	-19489.058944875873	-1257.0689752630033	-18231.98996961287	6016.624495554034	488.9163561561335	419.23833137231367	417.60475364432295	321.3343658051215	462.57988464774144	450.9907595081649	448.54906169140344	1131.7565076296103	2129.664522787426	542.4870495211936	537.3646594903579	3157.020742246572	1147.2470888066443	3157.020742246572	7.032939481476455E-4	1.2851241025953795	4.851627224725319E-4	0.7581938772069567	5.298834983182022E-4	0.8212319831526155	-0.1907017832231252	-18231.98996961287	-497.31456431281134
40000	-19486.82710743599	-1257.405155922938	-18229.421951513054	5571.069204048388	488.9163561561335	419.23833137231367	417.60475364432295	321.3343658051215	462.57988464774144	466.39571661348714	448.54906169140344	1089.1563340263406	1834.2082281543649	542.4870495211936	537.3646594903579	3157.020742246572	1147.2470888066443	3157.020742246572	5.419445526901083E-4	1.2851241025953795	5.203753727141927E-4	0.7780171737143495	5.722330797917305E-4	0.816598324988606	-0.18051303364463953	-18229.421951513054	-498.36655511277183
41000	-19514.20121304831	-1255.3545169708354	-18258.846696077475	5361.892013557173	488.9163561561335	419.23833137231367	417.60475364432295	321.3343658051215	462.57988464774144	466.39571661348714	448.54906169140344	1089.1563340263406	1834.2082281543649	542.4870495211936	537.3646594903579	3157.020742246572	1240.9112411167348	3157.020742246572	7.051704661235213E-4	1.262876538967275	5.499409767867103E-4	0.8008050317695963	6.176154933486661E-4	0.8152491948451829	-0.18572780048068208	-18258.846696077475	-496.3159161606692
42000	-19499.408781488335	-1244.656309264164	-18254.752472224172	6392.994149586628	439.8630800215438	419.23833137231367	417.60475364432295	321.3343658051215	462.57988464774144	466.39571661348714	448.54906169140344	1041.3308725706272	1834.2082281543649	542.4870495211936	537.3646594903579	4077.7837163325094	1123.9738849602581	2756.6414501002937	6.124966413035563E-4	1.4338770904205513	4.912990990948263E-4	0.7483100742092749	5.321295837858667E-4	0.8007548458958459	-0.16118004241209455	-18254.752472224172	-499.24384299880023
43000	-19491.423310264756	-1245.5416924748606	-18245.881617789895	5627.746383294936	439.8630800215438	419.23833137231367	417.60475364432295	321.3343658051215	462.57988464774144	466.39571661348714	522.1365070247219	1212.4658955861978	1648.4251934032495	542.4870495211936	537.3646594903579	3387.0828439319303	1123.9738849602581	2860.811246371746	5.909222479673446E-4	1.4338770904205513	5.513786062107698E-4	0.7155059285339593	6.067491903944477E-4	0.7649901371742238	-0.10501556547890899	-18245.881617789895	-497.36111461870235
44000	-19483.799110719367	-1243.8112528873921	-18239.987857831973	4791.600854967195	439.8630800215438	419.23833137231367	418.7276040073289	321.3343658051215	462.57988464774144	466.39571661348714	522.1365070247219	1212.4658955861978	1608.7818629075123	542.4870495211936	537.3646594903579	3056.1666633096497	1078.9516064247252	2701.0814946579762	7.33358959229912E-4	1.3990144608885788	5.22689524011422E-4	0.6886995054045011	5.644194586197532E-4	0.7480798230879567	-0.13615338220888024	-18239.987857831973	-495.50942563005447
45000	-19484.2155413252	-1247.221712027452	-18236.99382929775	5329.845896068112	439.8630800215438	421.4520365298918	418.7276040073289	321.3343658051215	462.57988464774144	466.39571661348714	522.1365070247219	1160.696726609789	1736.7642341583614	542.4870495211936	537.3646594903579	3018.2686553462654	1078.9516064247252	2789.472762124934	7.312441050682154E-4	1.3990144608885788	4.941272861972753E-4	0.7488549607121058	5.362253816987582E-4	0.8202779299306909	-0.09669827421554726	-18236.99382929775	-497.3477753067364
46000	-19489.778437750138	-1247.290234118669	-18242.488203631467	4980.423497150391	439.8630800215438	421.4520365298918	418.7276040073289	321.3343658051215	462.57988464774144	478.8503616068724	522.1365070247219	1081.5520633244469	1875.634269322151	542.4870495211936	537.3646594903579	3018.2686553462654	1078.9516064247252	2789.472762124934	7.085486625148754E-4	1.3990144608885788	5.16957773344958E-4	0.7328622189134882	5.545885177326843E-4	0.7923373411591208	-0.11680098478305853	-18242.488203631467	-496.4193714037125
47000	-19493.29143816462	-1245.4338580875155	-18247.857580077103	4608.811345666293	438.07945877471366	419.7430710790117	417.02968598450883	320.0313721504628	460.7041479740167	459.3793380162394	520.0192714348894	1183.4869092727045	1868.0286727490497	540.2872935707538	535.185674557329	3423.096491474402	1171.8005368834524	2942.7168472696726	7.639532957487885E-4	1.3990144608885788	5.237348564681865E-4	0.6657581699161871	5.708884853557244E-4	0.7251431672464538	-0.18049451556875812	-18247.857580077103	-497.1626992778282
48000	-19496.49104805246	-1247.3335584400013	-18249.15748961246	4561.63943308888	438.07945877471366	419.7430710790117	417.02968598450883	320.0313721504628	460.7041479740167	459.3793380162394	520.0192714348894	1250.1087066216962	1864.8220941058967	540.2872935707538	535.185674557329	3313.9586023639904	1171.8005368834524	2945.8964588911467	8.581124481022248E-4	1.3990144608885788	5.190629250458567E-4	0.6578113275034183	5.775223885651448E-4	0.6865242390763571	-0.18579116315912064	-18249.15748961246	-499.0623996303139
49000	-19491.525265430933	-1246.645950850586	-18244.879314580347	4866.410488458142	438.07945877471366	419.7430710790117	417.02968598450883	320.0313721504628	460.7041479740167	459.3793380162394	519.4500078321945	1250.1087066216962	1613.6187958080664	540.2872935707538	535.185674557329	3184.489094155416	1168.319025194501	2945.8964588911467	7.064576252544294E-4	1.3990144608885788	4.960464496964551E-4	0.6519217645539932	5.442384929028565E-4	0.7139847708990634	-0.1106712862680886	-18244.879314580347	-498.42103523388596
50000	-19486.805923938642	-1248.109935264555	-18238.695988674088	4906.381020093599	438.05459166096637	419.7192448107764	417.00601373868756	320.01320591058425	460.67799659389135	459.35326183753983	519.4205218059222	1139.9224661664337	1829.1489726894483	540.2566247381566	535.1552953126998	3368.792789551115	1168.2527068097634	3368.792789551115	7.542811152419743E-4	1.3990144608885788	5.101866256021692E-4	0.657476689068758	5.254121296843983E-4	0.745222539208864	-0.16420560389276814	-18238.695988674088	-499.83741390273804
51000	-19489.049186723176	-1247.8021841545608	-18241.247002568616	5004.496148020428	438.05459166096637	419.7192448107764	417.00601373868756	320.01320591058425	460.67799659389135	459.35326183753983	519.4205218059222	1431.7750316704319	1610.5957169754456	540.2566247381566	535.1552953126998	3541.9537784214995	1057.5203091665676	2943.5396143724565	7.983658256671159E-4	1.3990144608885788	5.493770946869333E-4	0.6042198351285624	5.713535775599941E-4	0.6986967645431216	-0.18310391143071675	-18241.247002568616	-499.529662792744
52000	-19487.525978933798	-1248.4847379262258	-18239.041241007573	4887.945957231748	438.05459166096637	419.7192448107764	417.00601373868756	320.01320591058425	460.67799659389135	459.35326183753983	519.4205218059222	1431.7750316704319	1752.0290094862423	540.2566247381566	535.1552953126998	3290.219738423544	1057.5203091665676	2602.329045888406	6.043554780525939E-4	1.2423691966202464	5.181998282984897E-4	0.626316871263443	5.204949129477285E-4	0.7427822189750504	-0.11361686363635942	-18239.041241007573	-500.21221656440883
53000	-19479.13250700834	-1249.010832587832	-18230.12167442051	5274.452463793924	438.05459166096637	419.7192448107764	417.00601373868756	320.01320591058425	460.67799659389135	459.35326183753983	519.4205218059222	1495.2457155327015	1633.1855905265934	540.2566247381566	535.1552953126998	3317.278639600516	1139.6980412600626	2602.329045888406	5.917774171751384E-4	1.2423691966202464	4.935606264930171E-4	0.6544265442104348	4.927465905337406E-4	0.7636080113404218	-0.134782101279178	-18230.12167442051	-500.7383112260152
54000	-19472.478019067363	-1248.5920122187829	-18223.88600684858	5292.8279739617365	438.05459166096637	419.7192448107764	417.00601373868756	320.01320591058425	460.67799659389135	459.35326183753983	519.4205218059222	1284.3372485647583	1776.9107958285304	540.2566247381566	535.1552953126998	3003.0446024066405	1139.6980412600626	3003.0446024066405	6.252635589443471E-4	1.2423691966202464	5.308086579350959E-4	0.6465268397716538	5.486611954926439E-4	0.7502869540632087	-0.08008875514372754	-18223.88600684858	-500.31949085696607
55000	-19475.64627666525	-1249.7773195380119	-18225.86895712724	5109.564066409929	439.66075633138337	421.2581813619333	418.5350019957879	321.1865617324044	462.3671119157101	461.03751990593895	521.3250216264832	1382.3437693492697	1727.0550234328416	542.2375219142892	537.1174880276733	3843.1493178068595	875.4734624161792	2842.6470862070883	5.877829669450557E-4	1.2564693939054992	5.230906530313395E-4	0.6307933384455248	5.193172446423253E-4	0.7144815836793917	-0.07735900685946889	-18225.86895712724	-500.57102187137275
56000	-19482.128051989897	-1249.42330498682	-18232.704747003078	5518.578431447092	439.66075633138337	421.2581813619333	418.5350019957879	321.1865617324044	462.3671119157101	461.03751990593895	521.3250216264832	1382.3437693492697	1653.6706034353242	542.2375219142892	537.1174880276733	3708.5925853202343	1055.5849427045187	3708.5925853202343	6.996244095691182E-4	1.2564693939054992	5.585917979178271E-4	0.6482482385236499	5.582095389502034E-4	0.7514324744833037	-0.05384544843185062	-18232.704747003078	-500.21700732018087
57000	-19474.74728848659	-1250.2218109146816	-18224.525477571908	6193.1801337803145	439.66075633138337	421.2581813619333	418.5350019957879	321.1865617324044	462.3671119157101	461.03751990593895	521.3250216264832	1382.3437693492697	1653.6706034353242	542.2375219142892	537.1174880276733	3476.905544532948	1188.9618349441964	3476.905544532948	5.65191569015809E-4	1.2564693939054992	5.235266827392537E-4	0.6373373576440452	5.217196473388756E-4	0.7261023313229751	-0.0334930667416161	-18224.525477571908	-501.0155132480424
58000	-19482.75480583868	-1250.0262787965257	-18232.728527042153	5506.6427502915085	439.55120521150604	421.1532156472064	417.6815637828731	321.10653105643297	462.2519030093536	460.9226422965917	521.1951220638846	1377.398511103912	1647.68028485115	542.1024115436005	536.9836534257176	3897.4496097692563	1267.4033715228816	3897.4496097692563	5.700311424304558E-4	1.2564693939054992	4.984340400472363E-4	0.6869138524070574	4.900651025391027E-4	0.8422653796818417	-0.04300526985356377	-18232.728527042153	-501.0459422870446
59000	-19474.858762131866	-1248.823018057823	-18226.03574407404	5142.757877191032	439.55120521150604	421.1532156472064	417.6815637828731	321.10653105643297	462.2519030093536	460.9226422965917	521.1951220638846	1457.63258513174	1634.1138951235007	542.1024115436005	536.9836534257176	3987.7121303587173	1267.4033715228816	3987.7121303587173	6.741128779494197E-4	1.2564693939054992	5.302759985000446E-4	0.6127886602864318	5.275351329065998E-4	0.72407961396965	-0.045957506530896565	-18226.03574407404	-499.8426815483418
60000	-19478.366964482975	-1252.1234842623594	-18226.243480220615	5984.224062500232	440.68848109076134	422.2428893597285	418.76225509270887	321.9373482811659	463.4479136975269	462.11521371278036	522.5436399013538	1316.9651467376498	1638.9625652601048	543.5050240024561	538.3730218300236	3248.631247948682	1263.932170988361	2904.1729024323477	7.470771813649667E-4	1.2039439200239341	4.8495735966647016E-4	0.6006202276810588	4.988163837343135E-4	0.7012702077080496	-0.05969106093108923	-18226.243480220615	-501.23144883398226
61000	-19487.52632452822	-1250.9547244493788	-18236.571600078838	5762.65795365286	440.68848109076134	422.2428893597285	418.76225509270887	321.9373482811659	463.4479136975269	462.11521371278036	531.195470394732	1336.5947630570913	1638.9625652601048	543.5050240024561	538.3730218300236	3248.631247948682	1179.3413067031317	2943.7985301156527	6.309137906531423E-4	1.2039439200239341	5.180217586507472E-4	0.5801180755420166	5.277252814274492E-4	0.674966354726667	-0.0638045501015303	-18236.571600078838	-499.38292109840444
62000	-19481.223892882033	-1250.549337063207	-18230.674555818827	5485.208811964107	440.68848109076134	422.2428893597285	418.76225509270887	321.9373482811659	463.4479136975269	462.11521371278036	531.195470394732	1253.5324967033903	1596.3620351173042	543.5050240024561	538.3730218300236	3090.160204266895	1107.4496831845524	2943.7985301156527	6.236419612229146E-4	1.2039439200239341	5.22173523648822E-4	0.6352949235557791	5.289332626736436E-4	0.7631308007351714	-0.00831119817020553	-18230.674555818827	-498.97753371223274
63000	-19470.331027556243	-1244.9608302727968	-18225.370197283446	5296.538564799609	440.68848109076134	422.2428893597285	418.76225509270887	321.9373482811659	463.4479136975269	462.11521371278036	480.5855267053943	1253.5324967033903	1488.6949655770484	543.5050240024561	538.3730218300236	3090.160204266895	1107.4496831845524	3090.160204266895	7.281305202198816E-4	1.2039439200239341	5.778998174907327E-4	0.6117067436168225	5.948519672393891E-4	0.7436004135298103	-0.0231676396218086	-18225.370197283446	-497.7256528800309
64000	-19481.033290203097	-1245.3522005016418	-18235.681089701455	4603.720209279893	440.68848109076134	422.2428893597285	418.76225509270887	321.9373482811659	463.4479136975269	462.11521371278036	480.5855267053943	1253.5324967033903	1533.2531033435732	543.5050240024561	538.3730218300236	3090.160204266895	1107.4496831845524	2738.589104759908	6.361988551487679E-4	1.2039439200239341	5.345333966454701E-4	0.6489935488276587	5.553903928478823E-4	0.7840429557268728	0.02131414914935855	-18235.681089701455	-498.117023108876
65000	-19477.23940468781	-1241.7377223920296	-18235.50168229578	4616.228290929896	440.68848109076134	417.61672736717713	418.76225509270887	321.9373482811659	463.4479136975269	462.11521371278036	480.5855267053943	1232.3314393327128	1262.9231092527023	543.5050240024561	538.3730218300236	3090.160204266895	942.1064719322408	3090.160204266895	5.795053823588488E-4	1.2039439200239341	5.303980591321594E-4	0.5984238159374327	5.479452681094981E-4	0.7332682065780153	0.06063730438292907	-18235.50168229578	-497.0688215140747
66000	-19465.682781898922	-1239.7639718969558	-18225.918810001967	4268.364700714942	440.68848109076134	417.61672736717713	418.76225509270887	321.9373482811659	463.4479136975269	462.11521371278036	464.4510839767706	1284.7394152609597	1629.524949228176	543.5050240024561	538.3730218300236	3077.5519842368426	1346.7879125292438	3077.5519842368426	8.163247299441572E-4	1.2039439200239341	5.503384004767405E-4	0.6231314491403106	5.611946487323766E-4	0.7517825623811746	-0.02531795866433532	-18225.918810001967	-496.36077604291904
67000	-19467.637928723976	-1240.5322638538566	-18227.10566487012	4977.345577666063	440.68848109076134	417.61672736717713	418.76225509270887	321.9373482811659	463.4479136975269	462.11521371278036	464.4510839767706	1284.7394152609597	1655.8803078749008	543.5050240024561	538.3730218300236	3278.0513910207765	1062.8730563426543	3278.0513910207765	6.522621519001385E-4	1.2678675366500713	5.671304422010365E-4	0.6275799125268311	5.62634482396493E-4	0.7806721928827379	0.05704400521125502	-18227.10566487012	-497.1290679998198
68000	-19474.82026959866	-1240.1620496776115	-18234.658219921046	5211.320709935638	440.68848109076134	417.61672736717713	418.76225509270887	321.9373482811659	463.4479136975269	462.11521371278036	464.4510839767706	1181.835423306645	1655.8803078749008	543.5050240024561	538.3730218300236	3278.0513910207765	1049.7996699011685	3278.0513910207765	7.359089552355338E-4	1.4972094034641765	6.179118495361758E-4	0.5876366082772738	6.044896012799676E-4	0.7178831781487334	-0.011529421740628907	-18234.658219921046	-496.75885382357484
69000	-19465.525213812056	-1240.8656604141675	-18224.659553397887	5713.700484657338	440.68848109076134	417.61672736717713	418.51897639392155	321.9373482811659	463.4479136975269	462.11521371278036	464.4510839767706	1085.5809478859949	1655.8803078749008	543.5050240024561	538.3730218300236	3245.8809813237685	1049.7996699011685	3245.8809813237685	7.393048384526843E-4	1.4972094034641765	5.391849569208674E-4	0.569759393246198	5.340848077538465E-4	0.7221972418267828	-0.03869072628224731	-18224.659553397887	-497.5690038710843
70000	-19465.15611204671	-1240.5139062518851	-18224.642205794822	4798.373443993287	441.0086199411293	417.9201057052332	417.85493053067853	322.17122018159347	463.784586174033	462.45091804725575	464.788485207927	1046.6813977710985	1714.6072959339401	543.8998540945037	538.764123770903	3500.1237551318113	1203.9443112329218	3500.1237551318113	5.725594209900717E-4	1.2107542394649649	6.078707905181072E-4	0.5781027524454059	6.005892950073969E-4	0.6954875625205763	-0.04597951561453829	-18224.642205794822	-497.11074229763693
71000	-19464.734797030265	-1240.1751960067213	-18224.559601023542	5355.312205951988	441.0086199411293	417.9201057052332	417.85493053067853	322.17122018159347	463.784586174033	462.45091804725575	464.788485207927	957.8940267661667	1731.5564170038792	543.8998540945037	538.764123770903	2870.9515949737724	1589.2563638448219	2799.540476836677	7.736491725871675E-4	1.2107542394649649	5.761998277657405E-4	0.5283587576985195	5.537744188748487E-4	0.650789515794606	-0.07753230597028243	-18224.559601023542	-496.77203205247304
72000	-19467.04795652617	-1240.8488659436712	-18226.1990905825	4822.558913110709	441.0086199411293	417.9201057052332	417.85493053067853	322.17122018159347	463.784586174033	462.45091804725575	464.788485207927	978.1691665239196	1817.477704445349	543.8998540945037	538.764123770903	2947.5691436015018	1448.4752971795633	2150.1132300054896	5.259029750485117E-4	1.2107542394649649	6.070794084799101E-4	0.5386298008340099	5.92899407464098E-4	0.6370842657803051	-0.027255699736870607	-18226.1990905825	-497.4457019894228
73000	-19466.865078443403	-1238.3769352375768	-18228.488143205825	4671.972917938126	441.0086199411293	417.9201057052332	417.85493053067853	322.17122018159347	463.784586174033	462.45091804725575	464.788485207927	1045.4914824259718	1817.477704445349	543.8998540945037	538.764123770903	2774.8083941580535	1404.7587525490087	2281.7952388393387	6.772702968379018E-4	1.2107542394649649	6.31230240842996E-4	0.5357054896032994	6.156633467051031E-4	0.6182063248873665	-0.0670189541271708	-18228.488143205825	-494.9737712833285
74000	-19470.009896460866	-1238.4213938982598	-18231.588502562605	4247.05043438106	433.7198091035949	417.9201057052332	417.85493053067853	336.8051551425399	463.784586174033	462.45091804725575	464.788485207927	947.799856369698	1817.477704445349	543.8998540945037	538.764123770903	3003.287188439674	1492.1691399803867	2281.7952388393387	7.715207784897059E-4	1.2107542394649649	6.007126574754216E-4	0.57828639400304	5.77685724260687E-4	0.6782359845696131	-0.00278495877606705	-18231.588502562605	-494.94548656469925
75000	-19471.579324057635	-1236.2493946871277	-18235.329929370506	4658.363310714092	433.7198091035949	417.9201057052332	417.85493053067853	326.66130743796685	463.784586174033	483.20001877699906	464.788485207927	946.3862955246333	2010.6356204329027	543.8998540945037	538.764123770903	2853.5721696201053	1469.082847407889	1970.8386302432327	6.811556266135927E-4	1.2107542394649649	6.403507930615481E-4	0.5151800539094396	6.145720562144718E-4	0.5800559682200845	0.0431411903966097	-18235.329929370506	-493.53915305704675
76000	-19472.308933516782	-1235.3361849891849	-18236.972748527598	4409.381312000138	433.7198091035949	417.9201057052332	417.85493053067853	326.66130743796685	463.784586174033	477.7390454124776	464.788485207927	946.3862955246333	1646.467350522006	543.8998540945037	538.764123770903	2385.2977964380652	1226.5070777866474	2355.9849270022664	7.327851227173436E-4	1.2107542394649649	5.675258633212434E-4	0.5326137532540323	5.601020261042449E-4	0.5666307612231498	0.07805985956970275	-18236.972748527598	-493.1158514541995
77000	-19473.615304004066	-1236.6959613273125	-18236.919342676752	3775.6084511727777	433.7198091035949	417.9201057052332	417.85493053067853	326.66130743796685	463.784586174033	499.72779578906705	464.788485207927	1096.3069541049538	1830.0353343941265	543.8998540945037	538.764123770903	3008.728985844089	1274.1293919249783	3008.728985844089	7.526452183986416E-4	1.2107542394649649	5.936434264162212E-4	0.5513661340240211	5.788001467016846E-4	0.621697713202247	-0.004485611071076207	-18236.919342676752	-492.49232475235715
78000	-19465.361754824207	-1234.068796484875	-18231.29295833933	3913.7352012304937	433.7198091035949	417.9201057052332	417.85493053067853	326.66130743796685	463.784586174033	471.9283843997301	464.788485207927	905.510311134738	1810.0355221622244	543.8998540945037	538.764123770903	2933.719791622417	1374.9279578900334	2561.667521481252	8.168642802952525E-4	1.2107542394649649	6.239167729199344E-4	0.586476713544183	6.247721358827822E-4	0.672079849047199	-0.01634920310192044	-18231.29295833933	-492.3421929061877
79000	-19462.980441076383	-1234.4807652353252	-18228.499675841056	4174.192065651044	433.7198091035949	417.9201057052332	417.85493053067853	326.66130743796685	463.784586174033	471.9283843997301	464.788485207927	905.510311134738	1810.0355221622244	543.8998540945037	538.764123770903	3285.61602189037	1608.5147746742855	2463.1114916019365	6.626175311800102E-4	1.2142517211934005	6.136437280256197E-4	0.5815321155678421	6.082565972457624E-4	0.6528806176220705	-0.01792543900070556	-18228.499675841056	-492.7541616566378
80000	-19462.82978117464	-1235.9411670151496	-18226.888614159492	4044.982526018454	433.1422459244735	417.3635822082577	417.2984938242536	330.23538109564265	463.16698722098585	471.2999407541081	464.1695494122793	862.4351856692256	2006.2957336333454	543.1755696088499	538.0466782828474	3200.7434296541924	1388.4857454622502	2929.232115705152	8.157544823543553E-4	1.2620104949286304	5.861630339270112E-4	0.5556103555115681	5.807680340634082E-4	0.6587388995129371	-0.004776432447446152	-18226.888614159492	-493.28054342607624
81000	-19471.236608313742	-1234.2675725207291	-18236.969035793012	3966.389679132315	433.1422459244735	417.3635822082577	417.2984938242536	330.23538109564265	463.16698722098585	471.2999407541081	464.1695494122793	784.8415381194056	2074.798066342484	543.1755696088499	538.0466782828474	3186.519850616865	1388.4857454622502	3186.519850616865	8.193712446703456E-4	1.4127584252650915	6.141733156014505E-4	0.6004412091801666	5.943749084051601E-4	0.7364516692042481	-0.028918083633905127	-18236.969035793012	-491.6069489316559
82000	-19460.888753127518	-1232.5105789014094	-18228.37817422611	3796.793354022074	433.1422459244735	417.3635822082577	417.2984938242536	324.55490083898036	463.16698722098585	468.55884807854	464.1695494122793	784.8415381194056	2106.5425535793315	543.1755696088499	538.0466782828474	3246.509690698246	1388.4857454622502	3246.509690698246	8.109614613320374E-4	1.4127584252650915	6.872643190935972E-4	0.6003376291157798	6.597817979441716E-4	0.6889933976348538	-0.05018406529335858	-18228.37817422611	-491.38095232345773
83000	-19463.153487898428	-1232.5386460632735	-18230.614841835155	3764.342957255298	433.1422459244735	417.3635822082577	417.2984938242536	324.55490083898036	463.16698722098585	468.55884807854	464.1695494122793	784.8415381194056	2106.5425535793315	543.1755696088499	538.0466782828474	3388.5765383001667	1388.4857454622502	3002.9475010881815	8.185417870893966E-4	1.4127584252650915	6.686784878287561E-4	0.5638464786903898	6.46864989541261E-4	0.6284593382044041	-0.12731623439090806	-18230.614841835155	-491.4090194853217
84000	-19460.788264070903	-1232.7138310097666	-18228.074433061138	3625.343032448543	433.1422459244735	417.3635822082577	417.2984938242536	324.55490083898036	463.16698722098585	468.55884807854	464.1695494122793	784.8415381194056	2106.5425535793315	543.1755696088499	538.0466782828474	3381.9623584303376	1640.1196856445301	3281.8721284767107	7.959737653674349E-4	1.4127584252650915	6.179421115316474E-4	0.6203871092312118	5.696154243427979E-4	0.6779751806680606	-0.1293947227479015	-18228.074433061138	-491.584204431815
85000	-19459.6682261824	-1232.8251665621965	-18226.8430596202	3684.961127093413	433.1422459244735	417.3635822082577	417.2984938242536	324.55490083898036	463.16698722098585	468.55884807854	464.1695494122793	824.4037622981988	2321.225056977607	543.1755696088499	538.0466782828474	3193.579210458617	1516.402366765782	2930.124952050138	6.291636727043151E-4	1.2223061219974538	6.834879315216878E-4	0.657560035076876	6.01027136183052E-4	0.7032285048100422	-0.16010482334078047	-18226.8430596202	-491.69553998424465
86000	-19451.90739021808	-1223.2609494314345	-18228.646440786644	3826.022745383212	419.78948622967937	417.3635822082577	417.2984938242536	322.6587207723032	463.16698722098585	456.00386793617537	464.1695494122793	769.7629104945473	2321.225056977607	543.1755696088499	538.0466782828474	3478.3690543612975	1451.3041488196586	2930.124952050138	7.566450686020274E-4	1.2025362387162792	6.68067925803207E-4	0.6622878115635894	5.912533344250551E-4	0.729458234717433	-0.10085067933808552	-18228.646440786644	-491.3455615570927
87000	-19451.593522559135	-1223.078893635415	-18228.51462892372	4086.6561418019414	419.78948622967937	417.3635822082577	417.2984938242536	322.6587207723032	463.16698722098585	456.00386793617537	464.1695494122793	783.344881523069	2321.225056977607	543.1755696088499	538.0466782828474	3352.3461850436493	1701.4462002243924	3352.3461850436493	7.433251508631491E-4	1.4858892958735894	6.923942591487147E-4	0.6334625194372764	5.98099601722129E-4	0.6828250364092642	-0.14482441172464525	-18228.51462892372	-491.16350576107317
88000	-19474.043802686836	-1223.099607342261	-18250.944195344575	3950.9005077422476	419.78948622967937	417.54379584357713	417.2984938242536	322.6587207723032	453.1906950280003	456.00386793617537	464.1695494122793	770.2141525160474	2321.225056977607	543.1755696088499	538.0466782828474	3360.2608016172735	2029.4013735565964	3351.952531550565	8.475135482487077E-4	1.4858892958735894	7.840980810632029E-4	0.7989470820305535	6.455042893687296E-4	0.824983102723906	-0.08494049437982823	-18250.944195344575	-491.0120219478162
89000	-19463.479476230827	-1226.4201007810038	-18237.059375449822	4490.4725349760765	419.78948622967937	417.54379584357713	417.2984938242536	322.6587207723032	453.1906950280003	456.00386793617537	464.1695494122793	770.2141525160474	2321.225056977607	544.2061368865219	538.0466782828474	4214.69071002141	2081.4108623597494	2660.4336035663837	5.563829244553052E-4	1.3180748387647545	7.898587213480727E-4	0.7230465906604268	6.199868758500756E-4	0.7273197227951798	-0.0873944101416745	-18237.059375449822	-494.14394901256895
90000	-19455.167253736017	-1224.0059680544598	-18231.16128568156	4454.665352800095	419.78948622967937	417.54379584357713	417.2984938242536	322.6587207723032	453.1906950280003	456.00386793617537	464.1695494122793	833.6265224231437	2226.519335252875	544.2061368865219	538.0466782828474	3793.1975990444116	1941.4361601834325	3200.141019457831	7.311495860593505E-4	1.3180748387647545	8.132613534820103E-4	0.7240296677218827	6.511104943333226E-4	0.7147592470706126	-0.1415340476009802	-18231.16128568156	-491.7298162860249
91000	-19464.65934938501	-1226.0190746114033	-18238.640274773607	5180.9098316495665	419.78948622967937	417.54379584357713	417.2984938242536	327.6538638456341	453.1906950280003	456.00386793617537	464.1695494122793	833.6265224231437	2299.374677450417	544.2061368865219	538.0466782828474	3452.308987413005	2103.2917802039938	3452.308987413005	6.84458494156319E-4	1.3180748387647545	7.581743728718784E-4	0.7304192995882521	5.919840013377371E-4	0.7523162479335249	-0.12989178577149635	-18238.640274773607	-492.63025880066067
92000	-19466.168560616516	-1227.7858155293193	-18238.382745087198	5775.976464178097	419.78948622967937	417.54379584357713	417.2984938242536	327.6538638456341	453.1906950280003	456.00386793617537	464.1695494122793	768.3325663646532	2150.2341974212236	544.2061368865219	538.0466782828474	3696.5121161499437	1781.992842459205	3696.5121161499437	8.326560477515667E-4	1.3180748387647545	8.005300734481354E-4	0.7027051323458209	6.338577461386105E-4	0.7186207347363474	-0.07754497629853291	-18238.382745087198	-494.3969997185767
93000	-19470.552742865675	-1226.41629208952	-18244.136450776154	5564.5584614086365	419.78948622967937	417.54379584357713	417.2984938242536	327.6538638456341	453.1906950280003	456.00386793617537	464.1695494122793	842.7068721687821	2231.241555847881	544.2061368865219	538.0466782828474	4078.441880244933	1790.6928639797757	4078.441880244933	8.286029775850217E-4	1.1790180424514392	6.971392471706099E-4	0.6942174101885915	5.567076222213577E-4	0.7134004073841222	-0.0820156805953948	-18244.136450776154	-493.0274762787773
94000	-19449.866773234327	-1223.3971010509624	-18226.469672183364	4979.462455403335	419.78948622967937	417.54379584357713	417.2984938242536	327.6538638456341	453.1906950280003	456.00386793617537	464.1695494122793	842.7068721687821	2173.9477500083062	544.2061368865219	538.0466782828474	4139.201365388844	1798.693901436728	4139.201365388844	7.473489104426602E-4	1.1790180424514392	7.493303329320883E-4	0.6728819330055372	5.981446115057796E-4	0.6826090640871859	-0.15014711505875367	-18226.469672183364	-490.00828524021966
95000	-19471.123493919567	-1223.4324185371415	-18247.691075382427	4504.268032277956	419.78948622967937	417.54379584357713	417.2984938242536	327.6538638456341	453.1906950280003	456.00386793617537	464.1695494122793	875.0905703045886	2185.839267117282	544.2061368865219	543.0651987997553	3288.9082434983025	1798.693901436728	3288.9082434983025	7.655223587507733E-4	1.1790180424514392	7.665384364390499E-4	0.6413276392542174	6.31453917919879E-4	0.6649876750977821	-0.19255615938083367	-18247.691075382427	-489.54055661955204
96000	-19463.719341674478	-1228.867880975477	-18234.851460699	4271.180363080781	421.1683019544329	418.91523550647383	418.6691277826421	328.73005635298864	454.679218388194	449.33645695111795	465.6941332684153	877.9648410486142	2228.0173221314	545.9936041853955	544.8489186408516	3667.6339731553726	1550.6445442111592	2552.682616209235	7.145773792339907E-4	1.1790180424514392	7.015305993403775E-4	0.6249640049175895	5.913826308301556E-4	0.658892995829454	-0.1992323266116489	-18234.851460699	-491.5026407864005
97000	-19453.294355444214	-1222.8557839722675	-18230.438571471946	3146.219123682261	421.1683019544329	418.91523550647383	418.6691277826421	328.73005635298864	454.679218388194	449.33645695111795	465.6941332684153	877.9648410486142	2301.891318303963	545.9936041853955	536.2227565952224	2625.3057723849	1550.6445442111592	2625.3057723849	8.453225770640176E-4	1.1790180424514392	8.426577383599549E-4	0.604785903870033	7.358911287240651E-4	0.6115957518538107	-0.12587016497456943	-18230.438571471946	-486.0285198412593
98000	-19454.933167783136	-1223.5892803110567	-18231.343887472078	3535.35222929171	421.1683019544329	418.91523550647383	418.6691277826421	328.73005635298864	454.679218388194	449.33645695111795	465.6941332684153	912.2363717944565	2303.4076766064272	545.9936041853955	536.2227565952224	2049.642891121293	1683.32338320577	2049.642891121293	8.255766912639075E-4	1.1790180424514392	7.573832312702122E-4	0.6717432529392899	6.249786362126112E-4	0.6578584951486552	-0.11634987268694906	-18231.343887472078	-486.76201618004853
99000	-19451.97385456579	-1225.5820893621622	-18226.391765203625	3849.117330201228	421.1683019544329	418.91523550647383	418.6691277826421	330.71171545864604	454.679218388194	449.33645695111795	465.6941332684153	1039.2099910265779	2219.827379424005	545.9936041853955	536.2227565952224	2013.215377343915	1719.5788679916857	1758.052802359508	8.792954845445463E-4	1.3810158157545411	7.972111657545748E-4	0.6629118810346097	6.708576538740507E-4	0.6978322177079828	-0.11583574245159241	-18226.391765203625	-488.28644219189346
100000	-19435.12542307421	-1224.5692482083823	-18210.556174865826	3843.0341545333135	421.1683019544329	418.91523550647383	418.6691277826421	323.9234900842018	454.679218388194	449.33645695111795	465.6941332684153	1021.8418542278596	2104.298040523919	545.9936041853955	536.2227565952224	2013.215377343915	2025.919465975584	1717.3086612133966	9.18123524108905E-4	1.2641145622265784	7.344409629770215E-4	0.7600710023498228	5.957987794301606E-4	0.7626520017708627	-0.14810205042672026	-18210.556174865826	-488.84710802490963
101000	-19450.674346115913	-1225.945501121101	-18224.728844994814	4242.209341665359	421.1683019544329	418.91523550647383	418.6691277826421	323.9234900842018	454.679218388194	449.33645695111795	465.6941332684153	1021.8418542278596	2168.0003825185204	545.9936041853955	536.2227565952224	2136.3520452308376	1991.0351956066643	1717.3086612133966	8.558619961930277E-4	1.0867801809575888	7.448956999246754E-4	0.7031713534942062	6.128200755908137E-4	0.7036700215716923	-0.1564119262445877	-18224.728844994814	-490.22336093762823
102000	-19447.876364833086	-1224.9931099063717	-18222.883254926714	3780.177043287628	421.1683019544329	418.91523550647383	418.6691277826421	323.9234900842018	454.679218388194	482.27347715023166	465.6941332684153	1021.8418542278596	2224.5881316500268	545.9936041853955	536.2227565952224	2247.5831748262635	1991.0351956066643	1715.2218963145942	7.241298064868633E-4	1.4006630084099172	7.34879453628239E-4	0.7266474373869507	6.138134873901047E-4	0.7363742891901116	-0.1419780287088714	-18222.883254926714	-489.44292766940686
103000	-19458.200001402834	-1227.229092390044	-18230.97090901279	4458.5903830003435	419.547441294611	417.3030457431855	417.0578851616857	322.6768748013487	452.92939140809113	480.4174540289264	463.90191553355294	1037.9753945983107	2264.2989624611196	543.8923549949135	534.1591103829288	2232.012284320101	1983.3727228946777	1732.5638211496066	8.060421787909283E-4	1.3301747279673848	7.199557257445472E-4	0.6985930245052339	6.074382202957653E-4	0.6827033145410538	-0.10059689896068756	-18230.97090901279	-491.3124399027056
104000	-19446.447313265162	-1228.106880480183	-18218.34043278498	4334.338601942343	419.547441294611	417.3030457431855	417.0578851616857	322.6768748013487	452.92939140809113	480.4174540289264	463.90191553355294	1083.161682608809	2176.2581375122595	543.8923549949135	534.1591103829288	2475.2313529718954	1983.3727228946777	2475.2313529718954	6.2339759040176E-4	1.3301747279673848	7.467837998977333E-4	0.6880751291381244	6.382388722036348E-4	0.7143575799320057	-0.11474839633634853	-18218.34043278498	-492.1902279928446
105000	-19456.02471429339	-1225.779995571018	-18230.244718722373	4187.194563116651	420.7765904552866	418.52561949274735	418.2797406636948	323.622222027416	454.25633974932447	481.82493421417416	465.261010105443	1154.2498450778078	1995.4867784522671	545.4857977521307	535.7240376296985	2318.4921578871244	1693.4642445532786	1737.6397175965296	7.984885642369434E-4	1.3301747279673848	7.336372887783252E-4	0.691597784644608	6.288519148954337E-4	0.7083383827765365	-0.10280837825634902	-18230.244718722373	-490.82498288611225
106000	-19442.419896202104	-1224.6498713770684	-18217.770024825037	3585.131039914563	420.7765904552866	418.52561949274735	418.2797406636948	323.622222027416	454.25633974932447	481.7713673971235	465.261010105443	1051.1618301007907	1963.7766635723665	545.4857977521307	535.7240376296985	2216.4549778406567	1666.8819169350404	1737.6397175965296	7.251309623298964E-4	1.3301747279673848	7.546042157867134E-4	0.7605273358935974	6.358587554347279E-4	0.8221391702677425	-0.08376814189856639	-18217.770024825037	-489.6996985580976
107000	-19447.964106239993	-1226.076175552207	-18221.887930687786	3728.3984992354126	420.7765904552866	418.52561949274735	418.2797406636948	323.622222027416	454.25633974932447	481.7713673971235	465.261010105443	1140.3215934255961	2078.2545622216076	545.4857977521307	535.7240376296985	2388.9780865486414	1532.0077024349137	1727.3908650360356	6.076638366866369E-4	1.3301747279673848	7.665880072202779E-4	0.6990621183343236	6.465193546683692E-4	0.7581563281432172	-0.0794448197939466	-18221.887930687786	-491.12600273323625
108000	-19443.674431866115	-1224.2372442919955	-18219.43718757412	3621.8856638169905	420.6122964863427	418.3622044247732	418.11642160013156	323.4958623855029	454.0789734730908	481.58325776396265	465.0793470099215	1023.8901613960921	1889.777924305209	545.2728105547719	535.5148619521599	2380.818976015616	1531.4095236588241	2380.818976015616	7.90826268284461E-4	1.3301747279673848	7.097185083426897E-4	0.6952178396406347	6.033690064654647E-4	0.7568643674396387	-0.06191269960625579	-18219.43718757412	-489.46210456703506
109000	-19459.219623309516	-1223.8668371158992	-18235.352786193616	3604.160417901907	420.6122964863427	418.3622044247732	418.11642160013156	323.4958623855029	454.0789734730908	481.58325776396265	465.0793470099215	978.729101435601	1931.7632294933833	545.2728105547719	535.5148619521599	2726.1056282196064	1372.5618452103258	2726.1056282196064	7.837435587033321E-4	1.3301747279673848	7.136456731444114E-4	0.6461669695503315	6.227387141133511E-4	0.6868216274382947	-0.0950483213897945	-18235.352786193616	-489.09169739093886
110000	-19453.911549329467	-1224.7274855315472	-18229.18406379792	3589.8023814675985	420.6122964863427	418.3622044247732	418.11642160013156	323.4958623855029	454.0789734730908	481.58325776396265	465.0793470099215	1177.791290573787	1931.7632294933833	545.2728105547719	535.5148619521599	3048.0675363556015	1581.0864269922818	3048.0675363556015	7.997189523417174E-4	1.3301747279673848	7.874505938701578E-4	0.7082898395252749	6.806084900643108E-4	0.7551198872174374	-0.17348456831258482	-18229.18406379792	-489.95234580658666
111000	-19446.37926926483	-1223.0909368350874	-18223.288332429744	3575.3747436543404	420.6122964863427	418.3622044247732	418.11642160013156	323.4958623855029	454.0789734730908	468.5383465834625	465.0793470099215	1026.1853450918572	1772.4741194587255	545.2728105547719	535.5148619521599	2294.5374785185218	1581.0864269922818	2256.841459521599	8.56492066672515E-4	1.3301747279673848	7.015405297418134E-4	0.6723241840457919	6.062237265870728E-4	0.7064735041682628	-0.05188505079538713	-18223.288332429744	-489.4125860862442
112000	-19451.958775804298	-1222.5865088346827	-18229.372266969614	3464.211629719298	420.6122964863427	418.3622044247732	418.11642160013156	323.4958623855029	454.0789734730908	468.5383465834625	465.0793470099215	1158.1071926402988	1856.4558799921456	545.2728105547719	535.5148619521599	2294.5374785185218	1581.0864269922818	2047.8315042789307	6.544912737545482E-4	1.3108849693294915	7.716309956865194E-4	0.6673947903331816	6.910532205284751E-4	0.6607068325598205	-0.07186561184292373	-18229.372266969614	-488.90815808583955
113000	-19436.62796543177	-1220.5381285197977	-18216.08983691197	3559.596881103234	420.6122964863427	418.3622044247732	418.11642160013156	323.4958623855029	454.0789734730908	460.4288038619647	465.0793470099215	987.7652253984252	1856.4558799921456	545.2728105547719	535.5148619521599	2135.961997718722	1614.012590429771	1574.6747689348983	7.180695027577795E-4	1.3108849693294915	7.271104512305337E-4	0.6353451027622591	6.45676542940821E-4	0.6742213015271689	-0.04517497585932627	-18216.08983691197	-487.26804718944584
114000	-19434.708135350487	-1217.5149394747054	-18217.19319587578	3206.5784469340547	420.6122964863427	418.3622044247732	418.11642160013156	323.4958623855029	454.0789734730908	460.4288038619647	465.0793470099215	988.4893432856264	1856.4558799921456	545.2728105547719	535.5148619521599	2124.7486429082423	1614.012590429771	1564.0715585709231	8.60057900049635E-4	1.3108849693294915	7.291633797729292E-4	0.6204278178879995	6.345935793655544E-4	0.6121894623962594	-3.589424162056432E-4	-18217.19319587578	-484.2448581443536
115000	-19440.185150674337	-1218.7714481056557	-18221.41370256868	3332.2776074976764	419.92546534786226	417.6790475328739	417.4336660547898	322.96761574765605	453.337493537968	459.67695508771953	464.3199042165011	986.8752077344403	1853.4244143972373	544.3824173152392	534.6404027759058	2112.1184645274266	1611.3770181598513	1816.265883421639	8.952444290633478E-4	1.3108849693294915	7.882218052652967E-4	0.6892363843696294	7.004564977663427E-4	0.6596143285856589	-0.00944146728452749	-18221.41370256868	-485.36553906955504
116000	-19444.321759935418	-1218.6266604503382	-18225.695099485078	2925.061453000932	419.92546534786226	417.6790475328739	417.4336660547898	322.96761574765605	453.337493537968	459.67695508771953	464.3199042165011	1023.1356281106896	2019.360680453829	544.3824173152392	534.6404027759058	2112.1184645274266	1623.4899960627126	1977.8016070095077	8.37086899755046E-4	1.0771559608240688	7.617464011462535E-4	0.6814569846072386	6.942773324926145E-4	0.6474996699599231	0.06523700074948527	-18225.695099485078	-485.22075141423767
117000	-19452.781056577223	-1222.7177729533232	-18230.0632836239	3282.8525004813255	419.92546534786226	417.6790475328739	417.4336660547898	322.96761574765605	453.337493537968	459.67695508771953	452.05405773035596	1138.5123595188745	1770.8733156940777	544.3824173152392	557.1759292061943	2465.000575186628	1541.71233055066	2465.000575186628	7.157871480999205E-4	1.071825388421644	6.781634167315212E-4	0.6422558272084113	6.356001583071578E-4	0.6330687954022428	0.13797481511710954	-18230.0632836239	-486.6740061914245
118000	-19458.81489135193	-1223.4532707783837	-18235.361620573545	3513.2855262852822	419.92546534786226	417.6790475328739	417.4336660547898	322.96761574765605	453.337493537968	459.67695508771953	452.05405773035596	1297.5505777463068	1820.9948162644912	544.3824173152392	557.1759292061943	2465.000575186628	1541.71233055066	2465.000575186628	8.73887917445331E-4	1.071825388421644	6.67691030775853E-4	0.5734867974913281	6.430585904956128E-4	0.5876668926467579	0.10477222092904172	-18235.361620573545	-487.40950401648524
119000	-19450.744966658473	-1222.048259124274	-18228.6967075342	3358.2980053920473	419.92546534786226	417.6790475328739	417.4336660547898	322.96761574765605	453.337493537968	459.67695508771953	452.05405773035596	1322.1383791993435	1820.9948162644912	544.3824173152392	557.1759292061943	2061.0376645398424	1592.304234307989	1436.0832680010908	7.557979684969802E-4	1.071825388421644	7.446736315924792E-4	0.6489536566387627	6.70940038932702E-4	0.6489831603902854	0.01544953744201762	-18228.6967075342	-486.00449236237534
120000	-19445.16874325237	-1223.6215070461926	-18221.547236206177	3058.418217725294	416.96928883614373	417.6790475328739	417.4336660547898	322.96761574765605	453.337493537968	459.67695508771953	452.05405773035596	1294.5139918885695	1820.9948162644912	544.3824173152392	557.1759292061943	2061.7759819143057	1550.0009728261114	1777.1302567836176	9.739497677174017E-4	1.071825388421644	7.135991651104172E-4	0.647972349435116	6.371169189032717E-4	0.6376007501036491	0.032215015646865686	-18221.547236206177	-487.50553193577485
121000	-19444.790771652126	-1218.3267074233797	-18226.464064228745	3206.5204018379404	418.29888459614585	419.0109065102857	418.76474258087586	323.99746706767695	455.09299156271584	461.1427333759989	454.61587865340937	1039.661169838584	1629.0591368644396	546.1182970868703	542.8743357869005	2068.3503956110053	1414.947251630969	1546.4937279341202	8.495554625024772E-4	1.071825388421644	6.731456303173187E-4	0.6778448814850045	6.025279994134323E-4	0.7328003100832908	0.011911702836059015	-18226.464064228745	-485.8764194061274
122000	-19444.811497494622	-1217.1643771492097	-18227.647120345413	3327.1941500802914	418.29888459614585	419.0109065102857	418.76474258087586	323.99746706767695	455.09299156271584	461.1427333759989	454.61587865340937	1062.8861655512662	1561.766587238568	546.1182970868703	541.2530616786823	2068.3503956110053	1414.947251630969	1516.873964541208	7.883971780536992E-4	1.071825388421644	7.377028564714612E-4	0.655004344714866	6.621731768149719E-4	0.7019444393630596	-0.06643510441335443	-18227.647120345413	-484.9675137723093
123000	-19444.356785730804	-1216.4952402789163	-18227.861545451888	3105.204505962736	418.29888459614585	419.0109065102857	418.76474258087586	323.99746706767695	455.09299156271584	461.1427333759989	454.61587865340937	911.5991793478242	1777.6132415544585	546.1182970868703	541.2530616786823	1893.6411628538735	1250.428415878062	1720.4462535708333	9.129854943959128E-4	1.071825388421644	7.791429283098603E-4	0.6382560337927998	6.860149035840474E-4	0.6747772338974309	-0.06638093761892573	-18227.861545451888	-484.298376902016
124000	-19440.57768820519	-1217.8167191175132	-18222.760969087678	3249.1701521182567	418.29888459614585	419.0109065102857	418.76474258087586	323.99746706767695	455.09299156271584	461.1427333759989	454.61587865340937	941.2255733955021	1777.6132415544585	546.1182970868703	541.2530616786823	1722.472242504887	1539.0453699461677	1722.472242504887	9.605502685692883E-4	1.071825388421644	7.264936730469511E-4	0.6599430146817237	6.271286446004186E-4	0.6474306406629146	-0.010193859296528975	-18222.760969087678	-485.6198557406129
125000	-19435.032030329618	-1216.6878874863696	-18218.34414284325	3218.986815825041	418.2566041102	418.96855405514833	418.72241500730274	323.96471830630725	455.0469920309399	461.096122353174	454.56992734687714	870.6648567819009	1536.5999160772153	546.0630969707929	541.1983533270463	1702.3574542862552	1177.8924755977016	1702.3574542862552	7.483057352926517E-4	1.071825388421644	8.087729454635705E-4	0.6512054522684552	6.877785008296402E-4	0.6636463820610566	-0.07393624494547743	-18218.34414284325	-484.5624887235909
126000	-19453.92145237493	-1216.0088320950786	-18237.91262027985	3099.102989404292	418.2566041102	418.96855405514833	418.72241500730274	323.96471830630725	455.0469920309399	461.096122353174	454.56992734687714	944.4770372752332	1536.5999160772153	546.0630969707929	541.1983533270463	2144.8053608403466	1223.6605197695014	2144.8053608403466	9.165397038436863E-4	1.071825388421644	8.131934009854128E-4	0.6937725910063687	6.801353298558575E-4	0.7237680118762077	-0.05528652310334772	-18237.91262027985	-483.8834333322997
127000	-19446.657817797633	-1215.4278630097924	-18231.229954787843	3179.8575321771077	418.2566041102	418.96855405514833	418.72241500730274	323.96471830630725	455.0469920309399	461.096122353174	454.56992734687714	944.4770372752332	1466.4342576731804	546.0630969707929	541.1983533270463	2073.656580088612	1145.0475777646993	2073.656580088612	9.584899916426898E-4	1.071825388421644	8.266192265619758E-4	0.6699317258094629	6.807272511444298E-4	0.683179235466403	-0.05550292360033338	-18231.229954787843	-483.3024642470137
128000	-19443.934378052818	-1213.3153006576806	-18230.61907739514	2724.241412997185	416.91011832706386	417.6197763046655	417.3744296477238	322.9217846546913	453.5820676294902	459.61172409787673	453.1065387509794	941.4364997423111	1203.1348799538182	544.305166098833	539.4560834347112	2066.9808956481093	1141.3613471844205	1653.6550041016717	8.940212498068932E-4	1.071825388421644	8.679896708662428E-4	0.7070087335416394	7.240965826777647E-4	0.6990347563533379	7.965527899370421E-4	-18230.61907739514	-480.5851724097557
129000	-19434.444835361763	-1214.188681272292	-18220.25615408947	2832.359476198413	416.91011832706386	417.6197763046655	417.3744296477238	322.9217846546913	453.5820676294902	459.61172409787673	454.29322411698416	941.4364997423111	1201.0209082331048	544.305166098833	539.4560834347112	2290.8621266965774	1048.7663474614785	2290.8621266965774	7.822095211109251E-4	1.3026585806844226	8.434076877949112E-4	0.6426662902075346	6.875741579302173E-4	0.6389396385246663	-0.008523774462259468	-18220.25615408947	-481.6420951765456
130000	-19434.237267083492	-1215.144462760844	-18219.09280432265	3245.888075367464	416.91011832706386	417.6197763046655	417.3744296477238	322.9217846546913	453.5820676294902	459.61172409787673	454.29322411698416	941.4364997423111	1201.0209082331048	544.305166098833	539.4560834347112	2290.8621266965774	1037.5694343463585	1824.3141570332868	8.500945264583228E-4	1.3026585806844226	8.618476587873811E-4	0.6033979615224858	7.017640847228344E-4	0.5850471108606026	0.04247702856411725	-18219.09280432265	-482.59787666509766
131000	-19432.389832837842	-1216.1786310794628	-18216.21120175838	3338.8222258438104	416.91011832706386	417.6197763046655	417.3744296477238	322.58124556402606	453.5820676294902	453.9725728016803	454.29322411698416	1033.9369253347245	1201.0209082331048	544.305166098833	539.4560834347112	2290.8621266965774	944.641263347841	1743.728924804293	8.121554985712355E-4	1.3026585806844226	8.760970191529579E-4	0.6812484405182426	7.050875753423718E-4	0.668270395732845	-0.03326089999330122	-18216.21120175838	-483.4023316262451
132000	-19437.95173760268	-1218.6767401761779	-18219.274997426503	3170.4935648403334	419.16889635612506	419.88239919087334	419.63572326986764	324.3289590351959	456.03953067415995	487.4247327452988	456.7545401375798	1082.759746565387	1106.8462667194551	547.2541579708029	542.3788034535854	2303.2737924535863	866.8730360650704	1705.5445272636825	9.254796627065683E-4	1.3026585806844226	8.392888067904099E-4	0.6192580865385846	6.922467391730112E-4	0.615590815918573	0.04616554858853569	-18219.274997426503	-482.75008905276974
133000	-19443.24293853414	-1220.1132077868986	-18223.12973074724	3633.730103179543	419.16889635612506	419.88239919087334	419.63572326986764	324.3289590351959	456.03953067415995	487.4247327452988	456.7545401375798	1157.3860104649652	1205.3686043831176	547.2541579708029	542.3788034535854	2545.8109955434984	894.6669205707037	1381.9959481720514	9.278242334796521E-4	1.3026585806844226	8.373707477930415E-4	0.6389794908162788	6.591557006133135E-4	0.6416382839395117	0.07725270845948871	-18223.12973074724	-484.18655666349036
134000	-19444.954309985376	-1223.8389787750198	-18221.115331210356	3879.2452517734678	419.16889635612506	419.88239919087334	419.63572326986764	338.05015437920423	456.03953067415995	487.4247327452988	456.7545401375798	1157.3860104649652	1278.195878899329	547.2541579708029	542.3788034535854	2563.5570464809475	969.9535163928706	1940.330839339385	9.720091065465969E-4	1.3026585806844226	8.468426060430276E-4	0.6337365068076412	6.826172003946496E-4	0.635027108253177	0.11390879761903375	-18221.115331210356	-484.745706135342
135000	-19452.74604201985	-1223.2060357956143	-18229.540006224237	3407.328740409307	419.16889635612506	419.88239919087334	420.0666688326028	338.05015437920423	456.03953067415995	487.4247327452988	456.7545401375798	1257.335775045721	1469.5098221968753	547.2541579708029	542.3788034535854	2218.238533340075	969.9535163928706	2109.555169692011	8.353161315167043E-4	1.3026585806844226	8.142379101282384E-4	0.658533387758306	6.585518443950266E-4	0.7317784084353236	-0.005988140270800317	-18229.540006224237	-483.81445817079685
136000	-19434.606458002592	-1220.901950829101	-18213.70450717349	3304.270415317359	419.16889635612506	419.88239919087334	420.0666688326028	338.05015437920423	456.03953067415995	487.4247327452988	456.7545401375798	1268.493590088989	1254.4427529107088	547.2541579708029	542.3788034535854	1916.4407058414627	969.9535163928706	1356.8134351138367	9.408294665717276E-4	1.3026585806844226	8.266458436758748E-4	0.6352897289280608	6.803590729088929E-4	0.613668917875035	0.00618916342376452	-18213.70450717349	-481.51037320428355
137000	-19447.33307231403	-1219.55891399544	-18227.774158318593	2971.70281325506	419.16889635612506	419.88239919087334	420.0666688326028	338.05015437920423	456.03953067415995	487.4247327452988	456.7545401375798	1114.179180791214	1217.4758035888763	547.2541579708029	542.3788034535854	1665.1032815145	969.9535163928706	1211.9847278824136	8.970495857872394E-4	1.3026585806844226	8.630272299227508E-4	0.6738330629703606	7.014611280655665E-4	0.6700337582009479	0.029721136717312097	-18227.774158318593	-480.16733637062237
138000	-19459.69680328575	-1221.5227729081346	-18238.174030377617	3479.675937835139	416.4975512950745	417.20650700743323	417.3896023067875	335.89577551631976	453.13321067164907	484.31839622135317	453.8436634110006	1271.707473883418	1070.7037840797736	543.7665311341193	538.9222470382133	1885.8907630990593	871.000997575095	1552.2156820485795	0.0010026045617961507	1.3026585806844226	8.512694465532755E-4	0.6638842322498888	7.135396771842929E-4	0.6589037973608832	0.042836586839934056	-18238.174030377617	-481.2256836741968
139000	-19454.767245465904	-1216.7254566104743	-18238.04178885543	3004.1119770802175	417.24211604636866	417.95233914537107	418.1357617607098	336.4962500059786	453.94326829445566	485.1842030072717	454.65499109665757	1273.9808811485188	1100.4485797716354	544.7386122202074	539.8856680897542	1918.77713668759	916.9817698586396	1554.9905485025736	8.645475950549918E-4	1.3026585806844226	8.602501244418817E-4	0.6275547923127954	7.187307400450752E-4	0.622703056810492	0.024890853259091163	-18238.04178885543	-480.30165927859025
140000	-19453.800601833605	-1216.0546867480248	-18237.74591508558	3050.6916581518894	417.24211604636866	417.95233914537107	418.1357617607098	336.4962500059786	453.94326829445566	464.048351691432	454.65499109665757	1273.9808811485188	989.8929510963014	547.788262519376	539.8856680897542	1788.7909244846105	846.8847346932714	1216.5171035763447	0.001016322777048445	1.3026585806844226	8.450738117430753E-4	0.7039136967506534	6.8889827200217E-4	0.6925833589103697	-5.690453507946098E-4	-18237.74591508558	-480.71679349502045
141000	-19454.069923854833	-1217.0267382175964	-18237.043185637238	2870.97536516285	417.24211604636866	417.95233914537107	418.1357617607098	336.4962500059786	453.94326829445566	475.65012193193377	454.65499109665757	1313.3265428909135	989.8929510963014	547.788262519376	539.8856680897542	1853.820945944714	884.6975156892053	1586.100354551243	0.0010721639722344493	1.3026585806844226	8.799476276880876E-4	0.6920452738041224	7.290068612920858E-4	0.7013216995266016	0.03315654885658927	-18237.043185637238	-480.8383016791982
142000	-19442.39625290105	-1214.8800457684724	-18227.516207132576	2808.3156199336204	417.24211604636866	417.95233914537107	418.1357617607098	336.4962500059786	453.94326829445566	475.65012193193377	454.65499109665757	1185.156471671294	1057.8226271590638	547.788262519376	539.8856680897542	1617.9798252564399	901.6022718233568	1617.9798252564399	9.383944519743872E-4	1.3026585806844226	9.089509940498731E-4	0.7422926816116393	7.604600237992178E-4	0.7597139274585326	-0.05728663373029806	-18227.516207132576	-478.6916092300742
143000	-19449.217551975933	-1216.5842070016945	-18232.633344974238	2983.2043614641684	417.24211604636866	417.95233914537107	418.1357617607098	336.4962500059786	453.94326829445566	475.65012193193377	454.65499109665757	1369.406510075549	1196.1573938869265	547.788262519376	539.8856680897542	1617.9798252564399	965.2525020919195	1617.9798252564399	8.18561360391934E-4	1.3026585806844226	8.358442101205054E-4	0.6510883975616607	7.426767183296418E-4	0.6361029370792787	0.08977975489103095	-18232.633344974238	-480.3957704632964
144000	-19448.622831510715	-1216.2338603453168	-18232.388971165397	2872.764537828824	417.24211604636866	417.95233914537107	418.1357617607098	336.4962500059786	453.94326829445566	448.45707383182327	454.65499109665757	999.24739313439	1196.1573938869265	547.788262519376	539.8856680897542	1723.114996422975	1051.687826996877	1723.114996422975	8.671136900225998E-4	1.3026585806844226	8.523140931570086E-4	0.5937421159074606	7.5950269887854E-4	0.603444057935042	-0.009327725294496983	-18232.388971165397	-478.68139764948614
145000	-19442.42239045289	-1217.4571130283066	-18224.965277424584	2870.7237657744777	418.54461587391637	419.25705606804985	419.4410512716189	337.54668640908255	455.3603376791873	449.857017027547	456.07428225812623	1002.3667320198499	1265.0997442789737	549.4982867236076	541.5710228574983	2166.3830482507983	1098.261353158954	1449.8594080632943	8.571243450853869E-4	1.3026585806844226	8.913208576943918E-4	0.6067265442832688	7.770676015391262E-4	0.6270131971221186	-0.012863940296150707	-18224.965277424584	-479.4805292863554
146000	-19450.578078752278	-1218.2200406429172	-18232.35803810936	2918.5018974247773	418.54461587391637	419.25705606804985	419.4410512716189	337.54668640908255	455.3603376791873	449.857017027547	456.07428225812623	1002.3667320198499	1197.8749322458357	549.4982867236076	541.5710228574983	2166.3830482507983	1017.8839256735771	1665.0152868588352	9.244834060467389E-4	1.3026585806844226	8.443953385681354E-4	0.6274271600823197	7.484846461094867E-4	0.6501280745985145	-0.01842415629884613	-18232.35803810936	-480.243456900966
147000	-19454.35646546144	-1218.7966916661048	-18235.559773795332	2993.961111357294	418.54461587391637	419.25705606804985	419.6364962527635	337.54668640908255	455.3603376791873	449.857017027547	457.80832943834076	1054.9159726348742	1068.0978867921654	549.4982867236076	541.5710228574983	2232.5107561516147	954.9307165794121	2232.5107561516147	9.373988438044851E-4	1.3026585806844226	8.698125570556168E-4	0.6274271600823197	7.523039810332021E-4	0.6848297150995396	-0.019698600429186097	-18235.559773795332	-480.7656925563199
148000	-19442.331041030055	-1220.251097373763	-18222.079943656292	2913.991581542264	418.54461587391637	419.25705606804985	419.6364962527635	337.54668640908255	455.3603376791873	449.857017027547	457.80832943834076	1054.9159726348742	1037.6367320768957	549.4982867236076	541.5710228574983	2232.5107561516147	954.9307165794121	2232.5107561516147	7.362607480659639E-4	1.3026585806844226	8.824531433581456E-4	0.640339609485511	7.342294774069381E-4	0.6594866872280797	0.04532005650844279	-18222.079943656292	-482.2200982639782
149000	-19439.873379018958	-1216.459884057478	-18223.41349496148	3498.402033702363	418.54461587391637	419.25705606804985	419.6364962527635	325.8169345062387	455.3603376791873	449.857017027547	457.80832943834076	871.3008076647509	1052.3840314678368	549.4982867236076	541.5710228574983	1782.5950094659727	917.8263534508366	1782.5950094659727	8.929497446226486E-4	1.3026585806844226	8.778405843982677E-4	0.6736819259130857	7.193408200957756E-4	0.6712282114482967	-0.06023764239468948	-18223.41349496148	-481.1491892819219
150000	-19453.469140686342	-1218.5583805524882	-18234.910760133855	3367.4118339034735	418.54461587391637	419.25705606804985	419.6364962527635	325.8169345062387	455.3603376791873	449.857017027547	457.80832943834076	1161.7554727772242	1052.3840314678368	549.4982867236076	541.5710228574983	2115.694590206952	970.0340138620863	2115.694590206952	8.39251461060608E-4	1.3026585806844226	8.474507258276291E-4	0.688328172271139	7.116948878005439E-4	0.701642107707456	0.03863794977083858	-18234.910760133855	-483.24768577693226
151000	-19445.055815623036	-1219.5302118456145	-18225.525603777423	3391.2507738231275	418.54461587391637	419.25705606804985	419.6364962527635	325.8169345062387	455.3603376791873	449.857017027547	457.80832943834076	1065.5634573917807	1052.3840314678368	549.4982867236076	541.5710228574983	2002.5500185144156	970.0340138620863	1878.1613536915474	0.0010586185841865475	1.3026585806844226	8.879417553833909E-4	0.7100304968882051	7.327577595966206E-4	0.7198381045532263	-0.054083689309794146	-18225.525603777423	-484.21951707005854
152000	-19434.954810745385	-1218.4397481812712	-18216.515062564114	3175.8395804427237	418.2738582537824	418.98583756846807	419.36503229232164	325.60616266868425	455.0657638711454	453.80395645134104	457.51217201794867	1064.8741415700429	1112.0590312404156	549.1428148270924	541.2206791289659	2727.714864503986	977.7374498036827	2727.714864503986	7.280322130012434E-4	1.236935684934297	8.020722163857424E-4	0.6779304586162311	6.831440968650248E-4	0.6754669112474316	-0.007647396460324758	-18216.515062564114	-484.8359409651716
153000	-19436.125280504242	-1216.2171526402742	-18219.908127863968	2970.0214653437065	418.2738582537824	418.98583756846807	419.36503229232164	325.60616266868425	455.0657638711454	453.80395645134104	457.51217201794867	1184.819908991608	1112.0590312404156	549.1428148270924	541.2206791289659	2218.3460345957183	977.7374498036827	2183.0707206605703	8.82379852453693E-4	1.5417045985830313	8.338922768436942E-4	0.7130189518338731	6.934078077521366E-4	0.6516053913017995	-0.046497450968461994	-18219.908127863968	-482.6133454241746
154000	-19447.69111155426	-1216.303840809626	-18231.387270744635	3146.370575715325	418.2738582537824	418.98583756846807	419.36503229232164	325.60616266868425	455.0657638711454	465.08254763725677	457.51217201794867	1323.719001578027	1137.4746844270737	549.1428148270924	541.2206791289659	2276.6687333185546	977.7374498036827	2276.6687333185546	9.498975146583668E-4	1.5417045985830313	8.877427062217593E-4	0.6861919656598328	7.388343922463802E-4	0.6263469928760621	0.005439256910243997	-18231.387270744635	-482.82771150418154
155000	-19448.256503046694	-1213.2593640322302	-18234.997139014464	3420.697699836309	418.2738582537824	418.98583756846807	419.36503229232164	318.33745089153325	455.0657638711454	465.08254763725677	457.51217201794867	858.4832719776283	1137.4746844270737	539.0568788801367	541.2206791289659	2425.6433013244928	977.7374498036827	2425.6433013244928	8.149650521507397E-4	1.216297411984172	8.177017363461036E-4	0.733310786611073	6.789045724515368E-4	0.6697432706548956	-0.06947219749161891	-18234.997139014464	-482.6471015878759
156000	-19454.648896879466	-1215.2360918980037	-18239.41280498146	3540.827812739974	418.8398406537848	418.98583756846807	419.36503229232164	317.44205963713495	455.0657638711454	465.08254763725677	457.51217201794867	1151.873037631366	1141.6751405098746	542.3058588222302	541.2206791289659	2515.5908423294677	977.7374498036827	2515.5908423294677	8.140126845155108E-4	1.216297411984172	8.38081407160409E-4	0.7030727749585014	7.094423907770567E-4	0.6443867493817098	0.023277411683339893	-18239.41280498146	-483.9592914549114
157000	-19444.673708128816	-1215.768173197017	-18228.905534931797	3919.3920299411757	418.8398406537848	418.98583756846807	419.36503229232164	317.44205963713495	455.0657638711454	465.08254763725677	457.51217201794867	1076.6678176088417	1119.6323762099823	542.3058588222302	541.2206791289659	2352.5154824905835	946.6014654870396	2352.5154824905835	9.91002600025788E-4	1.2534876877499996	7.745241672759844E-4	0.7025024841133517	6.534735313579537E-4	0.6233865157939622	-0.02359952398407606	-18228.905534931797	-484.49137275392474
158000	-19443.213541846424	-1218.546540414246	-18224.66700143218	4854.041350312605	418.8398406537848	418.98583756846807	419.36503229232164	317.44205963713495	455.0657638711454	465.08254763725677	457.51217201794867	1164.319656598051	1090.2219074354227	542.3058588222302	553.0408511296542	1900.2321572793912	946.6014654870396	1900.2321572793912	7.777956880709668E-4	1.2324937923639039	8.261006627513216E-4	0.729482737581224	6.888747821890991E-4	0.6514040571226616	0.012304978637017655	-18224.66700143218	-484.94748733696144
159000	-19439.383828564714	-1217.7542706660574	-18221.629557898657	3879.627953646494	418.6461326894368	418.7920620824509	419.17108143368966	317.2952468242116	454.85530188971984	464.867453023965	457.300578604658	1142.272191020335	1223.3461197409579	542.0550494345596	552.785076948033	1890.4010418498826	1030.4007492610463	1890.4010418498826	7.579392191713791E-4	1.2324937923639039	7.580325698983126E-4	0.6620693674538943	6.585331929833299E-4	0.5874604558142672	-0.02025688822455828	-18221.629557898657	-484.5229518009229
160000	-19442.79691055719	-1217.5652874666873	-18225.2316230905	3547.1594212102186	419.3299621121309	419.4761298706876	419.8557683237498	317.81352660399955	455.59827647902847	465.6267817677623	458.0475473838892	1144.1380134224837	1124.5982991336994	542.9404587637752	553.6880130330145	1823.0793097368376	924.2626863360972	1523.1478961336582	9.088267909503459E-4	1.2324937923639039	8.523123508365028E-4	0.6439802925996322	7.281798099542109E-4	0.6163116162114625	-0.028476429946844715	-18225.2316230905	-482.8898867027086
161000	-19443.156313193598	-1218.4869899684873	-18224.669323225113	3648.3307889436737	419.3299621121309	419.4761298706876	419.8557683237498	317.81352660399955	455.59827647902847	465.6267817677623	458.0475473838892	1144.1380134224837	1099.6109205854984	542.9404587637752	553.6880130330145	1996.2721007820737	923.3805946704524	1996.2721007820737	8.285246838090135E-4	1.2324937923639039	8.063305786365091E-4	0.6170509129614046	6.85133861888533E-4	0.6155549481133461	0.025774218093217713	-18224.669323225113	-483.81158920450855
162000	-19444.390448398673	-1216.4895950583018	-18227.900853340372	3741.317437159318	418.3559044048515	418.50173263166795	418.88048922606373	317.0752804898726	454.53997143830986	464.54518160446344	456.98355295434163	1141.480305767748	1056.7322414825087	541.6792673721826	552.4018562465867	2019.247080609228	953.8911783450455	2019.247080609228	9.130106299550119E-4	1.4563463585246463	7.645373887197415E-4	0.5960373734956623	6.51754957566992E-4	0.5547150522834144	0.029804183471435198	-18227.900853340372	-483.72321531060516
163000	-19436.897193533503	-1215.9849554825637	-18220.91223805094	3386.0382050419726	418.1638206802397	418.3095819515557	418.6881646438346	321.528130148289	454.3312741789201	464.33189055778877	456.773733750134	1140.956207060417	1053.365658601484	541.4305610192273	552.1482267294385	2018.3199644957203	905.8879134722524	1853.960800807613	8.402489240129546E-4	1.37702582936042	8.262034412247683E-4	0.640685998288387	6.937829132078126E-4	0.6509652380478067	0.0377579234447001	-18220.91223805094	-483.3160348730299
164000	-19441.661232837097	-1217.2884323103856	-18224.37280052671	3852.7326766872434	418.44781164649817	418.4988370231973	418.6881646438346	318.01673666837695	454.3312741789201	464.33189055778877	456.773733750134	1140.956207060417	1053.365658601484	541.4305610192273	552.1482267294385	2382.0838799979942	847.8990111017104	1853.960800807613	9.418129026165874E-4	1.37702582936042	7.892582295028755E-4	0.6229807560065853	6.600136430375548E-4	0.6237303832017804	0.1277661694070813	-18224.37280052671	-484.77975197312975
165000	-19433.262347266907	-1217.1426593745655	-18216.119687892344	3887.679554344211	418.5349452602373	418.5859812619782	418.77534830640815	318.0829574651507	454.42587982543586	464.42857863805244	472.8105957004899	1141.1937889874155	919.8914733596133	541.5433033972668	552.2632008527953	2263.194699673784	848.0755695705727	1854.3468520661186	7.601154792785598E-4	1.193367927419455	8.5487652562622E-4	0.6210327083628554	6.817208074583109E-4	0.6364273701916454	0.040571763737445816	-18216.119687892344	-483.79503559663084
166000	-19437.178550640114	-1216.9898234183677	-18220.188727221746	3700.094650021854	418.5349452602373	418.5859812619782	418.77534830640815	318.0829574651507	454.42587982543586	464.42857863805244	472.8105957004899	1363.3809626538662	1043.4086287702125	541.5433033972668	552.2632008527953	1586.4716063863398	848.0755695705727	1385.9211299159674	7.036784078107282E-4	1.43286147190253	8.547152339894943E-4	0.6412563564215249	7.131578593358837E-4	0.6389282051912848	-0.0057140249780075845	-18220.188727221746	-483.64219964043315
167000	-19438.92314223153	-1215.3980932838947	-18223.52504894764	3490.2893184571026	418.5349452602373	418.5859812619782	418.77534830640815	318.0829574651507	454.42587982543586	464.42857863805244	472.8105957004899	1285.1524321014524	1163.3943667439526	541.5433033972668	552.2632008527953	2006.3889959253938	958.005814548347	2006.3889959253938	8.518450759826425E-4	1.3747853477697232	8.479559381023306E-4	0.6631921985731246	6.831178424789436E-4	0.6680427357245698	-0.06523309087148671	-18223.52504894764	-482.05046950596005
168000	-19455.99250196349	-1218.4773108851082	-18237.515191078382	3174.9952353098383	418.5349452602373	418.5859812619782	418.77534830640815	331.97150912848343	454.42587982543586	464.42857863805244	472.8105957004899	995.8052933888448	1163.3943667439526	541.5433033972668	552.2632008527953	2018.8785429731722	920.459834540296	2018.8785429731722	0.0010139413619878685	1.3747853477697232	8.822800689022274E-4	0.6315287534337599	7.308922569948184E-4	0.6491221241747466	-0.06495168677681515	-18237.515191078382	-482.4888269264758
169000	-19445.532309104172	-1218.2308136440897	-18227.30149546008	3121.7626326901895	418.5349452602373	418.5859812619782	418.77534830640815	331.97150912848343	454.42587982543586	464.42857863805244	472.8105957004899	1139.7138000606017	1241.294731377369	541.5433033972668	552.2632008527953	2526.760435659802	1014.6683973547194	2526.760435659802	8.021071523033067E-4	1.3747853477697232	8.555457034089774E-4	0.6350611458113135	7.188640689098529E-4	0.6424362290389029	-0.04280572743340301	-18227.30149546008	-482.2423296854574
170000	-19444.552553966314	-1219.411903006368	-18225.140650959947	3053.342470938266	418.5349452602373	418.5859812619782	418.77534830640815	331.97150912848343	454.42587982543586	464.42857863805244	472.8105957004899	1310.4528736846225	1239.3709976031337	541.5433033972668	552.2632008527953	2240.7502500593137	1014.6683973547194	2240.7502500593137	7.905797480629392E-4	1.3747853477697232	8.514700191374545E-4	0.6681706856998378	7.61016633754586E-4	0.6885009006283098	-0.0944755304631986	-18225.140650959947	-483.4234190477357
171000	-19443.33988595737	-1218.0082744969045	-18225.331611460468	3044.6622819800614	418.5349452602373	418.5859812619782	418.77534830640815	321.5971320326616	454.42587982543586	464.42857863805244	456.17416382123827	1310.4528736846225	1239.3709976031337	541.5433033972668	552.2632008527953	2240.7502500593137	1014.6683973547194	2240.7502500593137	0.0010774044914919842	1.1908712446238476	7.887517191726188E-4	0.6507609794176322	7.345577787885115E-4	0.6473220656642045	-0.05338954111301837	-18225.331611460468	-485.0163323644154
172000	-19443.42412309964	-1218.024100975374	-18225.400022124268	2881.828794922812	418.5580696393847	418.6091084609041	418.79848596800963	327.3568796973841	454.4509872064526	464.4542386759082	456.19936779629677	1348.8281178996883	1239.439473808472	541.5732240832556	552.2937138214023	1981.251907490333	1014.7244585677556	1981.251907490333	7.607024402026852E-4	1.2769523484926106	8.048507757072558E-4	0.6586540855726781	7.31019602039187E-4	0.6219945672685909	-0.049323864227114725	-18225.400022124268	-483.75419588585623
173000	-19450.00951638564	-1218.4997119743796	-18231.50980441126	3042.570819911114	418.5580696393847	418.6091084609041	418.79848596800963	327.3568796973841	454.4509872064526	464.4542386759082	474.75879025085453	1190.5998403462713	1360.0801148071448	541.5732240832556	552.2937138214023	2038.648832687872	928.8730208718155	2038.648832687872	9.188036204440835E-4	1.2510415775550578	7.816714661592994E-4	0.6573551521289442	7.122441370736896E-4	0.6403491224817109	0.003256313323948348	-18231.50980441126	-483.39686941414203
174000	-19441.36116281933	-1219.1574931543323	-18222.203669664996	2955.864740672778	418.5580696393847	418.6091084609041	418.79848596800963	327.3568796973841	454.4509872064526	464.4542386759082	474.75879025085453	1296.2858308120663	1185.8195239401277	541.5732240832556	552.2937138214023	2130.128611084867	895.4884219796627	2130.128611084867	6.914423526524367E-4	1.2510415775550578	7.247067985482546E-4	0.6281372349300401	6.472778100285965E-4	0.6408726430552414	-0.017721194506457018	-18222.203669664996	-484.0546505940947
175000	-19443.469791959797	-1218.4163527866726	-18225.053439173123	3384.9433588451234	418.5580696393847	418.6091084609041	418.79848596800963	327.3568796973841	454.4509872064526	464.4542386759082	474.75879025085453	1401.3791466144448	1185.8195239401277	541.5732240832556	552.2937138214023	2231.7539496879785	1031.3559332601753	1935.6390468459667	8.401363027596212E-4	1.2510415775550578	7.127186024449231E-4	0.6504061322204588	6.429213254616824E-4	0.6598667928398556	-0.043322339664217474	-18225.053439173123	-483.31351022643526
176000	-19440.26225650618	-1216.8007123096584	-18223.46154419652	3242.337895089667	418.5580696393847	418.6091084609041	418.79848596800963	327.3568796973841	454.4509872064526	464.4542386759082	474.75879025085453	1433.6116201641705	1185.8195239401277	541.5732240832556	552.2937138214023	2555.1249453816718	998.65019835606	2555.1249453816718	9.93186806158788E-4	1.2510415775550578	7.484411295421653E-4	0.5974067170907449	6.883379635126929E-4	0.6064095638405286	-0.09817554583915324	-18223.46154419652	-481.6978697494209
177000	-19449.295976950445	-1216.6406295194327	-18232.655347431013	3433.898926443823	418.5580696393847	418.6091084609041	418.79848596800963	327.3568796973841	468.1520101809885	464.4542386759082	474.75879025085453	1231.869935178997	1185.8195239401277	541.5732240832556	552.2937138214023	2500.0029589092824	1015.4659711693137	1845.746352722263	8.515189856496571E-4	1.2510415775550578	7.637137558492636E-4	0.6025674507949087	7.196409424641033E-4	0.6068920720219465	-0.0944195815919317	-18232.655347431013	-481.3819679691109
178000	-19449.315959515632	-1217.3804505540988	-18231.935508961535	3229.3813754018024	418.5580696393847	418.6091084609041	418.79848596800963	316.44024804778877	468.1520101809885	464.4542386759082	474.75879025085453	1382.7811328668636	1199.3348431325023	541.5732240832556	552.2937138214023	2781.536505396479	846.5635424421091	2781.536505396479	0.0010707023061482727	1.2510415775550578	7.400062245436488E-4	0.6326138368458493	6.7732869334301E-4	0.6616976452281227	-0.09919013017872094	-18231.935508961535	-483.35363667941186
179000	-19437.978003504613	-1216.8024205443344	-18221.17558296028	3235.5443901731255	418.5580696393847	418.6091084609041	418.79848596800963	316.44024804778877	468.1520101809885	464.4542386759082	474.75879025085453	1378.0003723317827	1199.3348431325023	541.5732240832556	552.2937138214023	2651.480856277862	879.3346976430264	2651.480856277862	8.152038474347583E-4	1.2510415775550578	7.940782287199418E-4	0.5994306654479442	7.155032233870039E-4	0.687752208707583	-0.15409833385847221	-18221.17558296028	-482.77560666964746
180000	-19428.40027738535	-1215.8655393216955	-18212.534738063656	3657.8918332881053	418.5580696393847	418.6091084609041	418.79848596800963	316.8749003224611	468.1520101809885	464.4542386759082	474.75879025085453	1415.6266540112729	1237.2933954872815	541.5732240832556	535.8512564840881	2946.2424983262495	870.7752764686613	2014.3245122907636	8.403376422541582E-4	1.2510415775550578	8.13947117290821E-4	0.5809484195136975	7.136843489914474E-4	0.6887471703752269	-0.09467703725106102	-18212.534738063656	-483.9214354448308
181000	-19442.95003795564	-1213.6196836444688	-18229.330354311172	3038.601306689967	418.5580696393847	418.6091084609041	418.79848596800963	316.8749003224611	468.1520101809885	464.4542386759082	474.75879025085453	1346.6378258291247	1237.2933954872815	541.5732240832556	535.8512564840881	2744.8926044811537	859.8226690649974	2014.3245122907636	8.805825041477638E-4	1.2510415775550578	8.05676212872542E-4	0.5555097715659705	7.038706155528494E-4	0.6078450906186832	-0.05857658030445172	-18229.330354311172	-481.67557976760423
182000	-19434.488602263944	-1214.8162853677775	-18219.672316896165	3072.3465347349224	418.0929617296744	418.1439438361014	418.33311090412366	323.74524742894846	467.6317927519719	463.9381302652096	474.23123127023234	1373.2379215180674	1120.3917217394335	540.97141991681	535.2558106525607	2543.446163404558	923.6090912915495	2012.0861651381285	8.062926784526597E-4	1.1984382433546288	7.508931038271978E-4	0.6240238082676567	6.679475181794525E-4	0.6760409533710501	-0.04354829919901046	-18219.672316896165	-482.6412709288729
183000	-19436.189478818153	-1218.3788457081748	-18217.810633109977	3019.8853428400716	418.6986720218739	418.7497279883976	418.93916911135625	324.21427189567737	468.3092722021347	464.61025853850765	481.05453164665295	1375.227393761898	1100.0030986763798	541.7551498209772	536.0312600935907	2514.980288182386	1005.5353886230334	1995.9475314013207	6.718022148959584E-4	1.4110662048651446	7.671110875158798E-4	0.6069749244545193	6.776698610723181E-4	0.6567010753137977	-0.06193883934303363	-18217.810633109977	-485.0528672850691
184000	-19427.68832505143	-1215.9422141251976	-18211.746110926233	2782.8887205218966	418.6986720218739	418.7497279883976	418.93916911135625	317.8393081554574	468.3092722021347	464.61025853850765	481.05453164665295	1322.9836937258005	1198.7441273725435	541.7551498209772	536.0312600935907	2286.8792432177056	1025.648551116104	2286.8792432177056	9.847787018954707E-4	1.4110662048651446	7.370009758444627E-4	0.5756489590985181	6.565862204561843E-4	0.5971453868400423	-0.060596965223329774	-18211.746110926233	-483.43430016487736
185000	-19442.142897194302	-1215.9702210506146	-18226.172676143688	2833.118298936073	418.6986720218739	418.7497279883976	418.93916911135625	317.8393081554574	468.3092722021347	464.61025853850765	481.05453164665295	1320.633946757121	1245.637915408864	541.7551498209772	536.0312600935907	2133.106740000244	1025.648551116104	2133.106740000244	9.34899213819307E-4	1.4110662048651446	7.62933450576049E-4	0.5983643686237282	6.772253647987535E-4	0.6275730584355923	-0.09199352267583646	-18226.172676143688	-483.4623070902944
186000	-19443.884579168753	-1215.7787035518272	-18228.105875616926	2833.1998397673256	418.6986720218739	420.7326601874245	418.93916911135625	317.8393081554574	468.3092722021347	464.61025853850765	481.05453164665295	1318.8503173266215	1205.4350375397698	541.7551498209772	536.0312600935907	2021.5275884342263	999.3138326467488	1726.8939355889886	7.728243245760083E-4	1.4110662048651446	8.013906323561197E-4	0.6334668043402824	7.323557510157965E-4	0.6622807442630114	-0.045845877044234255	-18228.105875616926	-481.96340647503825
187000	-19447.593257066233	-1218.79303105956	-18228.800226006675	2832.4573491718434	418.5889445603819	420.6223996830235	418.8293786233087	317.756012690779	468.1865433972313	464.4884991261685	499.6199208346988	1318.5046890572282	1161.6896783124355	541.613173212709	535.8907835328068	2013.4075491142094	1076.2489755634942	1493.6709534309684	8.985673781515359E-4	1.4110662048651446	7.94560892315441E-4	0.6076544321719414	7.199915279436997E-4	0.6832943148483608	0.07646445642309373	-18228.800226006675	-483.4594660810286
188000	-19443.794919810134	-1219.3931497136505	-18224.401770096483	3362.6901381137886	418.5889445603819	419.851802202978	418.8293786233087	317.756012690779	460.1047324155592	464.4884991261685	499.6199208346988	1378.3248397331226	1178.1568451165413	541.613173212709	535.8907835328068	2135.135531206339	1018.3730808157853	2057.7519092880657	8.78070401602688E-4	1.4110662048651446	7.956145731380891E-4	0.621953957143583	7.12779736410227E-4	0.666993795379926	0.03895459158147396	-18224.401770096483	-485.00127412636164
189000	-19444.933280979436	-1218.0657475734852	-18226.86753340595	3053.938984077151	417.84591015626773	419.10652610880453	418.0859174263158	317.1919661419832	459.28800361724007	463.66398873321356	498.7330488927013	1398.484204275631	1115.5879065484612	540.6517593324616	534.9395274277734	2249.7985483987613	983.5067288183761	2249.7985483987613	7.313757530869788E-4	1.6097229166755147	7.550831726311354E-4	0.5815671231837223	7.022366751187694E-4	0.6045952804710125	0.03852163249040961	-18226.86753340595	-484.14694212982056
190000	-19445.031200929523	-1217.8360968798042	-18227.19510404972	3224.2263153513804	418.03048772491184	419.29166053685987	418.27060101480424	317.33208124298307	459.49088764925887	463.8688057952645	498.95335722007644	1399.1019650528417	1116.0807018550431	540.8905846620751	535.1758294590828	2679.835748887025	961.2113946441112	2055.0065772997823	8.745967291413226E-4	1.6097229166755147	7.756184340422078E-4	0.5827991154119156	6.850570599473174E-4	0.6492204585814557	0.024328736821231222	-18227.19510404972	-483.92597119318515
191000	-19433.048665364106	-1219.0946729074897	-18213.953992456616	3685.4017510688577	418.03048772491184	419.29166053685987	418.27060101480424	317.33208124298307	459.49088764925887	463.8688057952645	498.95335722007644	1399.1019650528417	1123.0433817087442	540.8905846620751	535.1758294590828	2679.835748887025	1026.2433120902551	2537.197053930009	9.081203602788112E-4	1.6097229166755147	7.50925145005028E-4	0.5932289060245534	6.747797759338162E-4	0.645444452749893	0.01673168225639316	-18213.953992456616	-485.1845472208706
192000	-19428.738787385886	-1217.827801890485	-18210.9109854954	3332.0995050828606	418.03048772491184	419.29166053685987	418.27060101480424	317.33208124298307	459.49088764925887	463.8688057952645	498.95335722007644	1322.1808327487379	1097.9925000601752	540.8905846620751	535.1758294590828	2262.6718978441927	1026.2433120902551	2262.6718978441927	7.898996534981722E-4	1.6097229166755147	7.405925508286262E-4	0.5574468673130147	6.656881985217419E-4	0.5941950873374348	-0.025606144925184416	-18210.9109854954	-483.91767620386605
193000	-19439.905027912304	-1218.1162955370107	-18221.788732375295	3391.454399304708	418.03048772491184	419.29166053685987	418.27060101480424	317.33208124298307	459.49088764925887	466.69056373663096	498.95335722007644	1593.2117155994606	1097.9925000601752	540.8905846620751	535.1758294590828	2262.6718978441927	933.890411088314	2262.6718978441927	9.20034049084163E-4	1.6097229166755147	7.816072748516378E-4	0.6230062157365404	6.850067860905327E-4	0.6815763617512159	-0.10660945662266946	-18221.788732375295	-484.0440081336036
194000	-19444.06402919881	-1222.3894173355015	-18221.67461186331	4005.6957500939343	418.03048772491184	419.29166053685987	418.27060101480424	317.33208124298307	459.49088764925887	466.69056373663096	535.5347814992303	1465.2645316451649	1179.5627006333057	540.8905846620751	535.1758294590828	2268.905826516966	1014.3551237957843	2268.905826516966	8.393199559938313E-4	1.4668593300216752	7.317044737792332E-4	0.5514710216449645	6.645656075161451E-4	0.5788272341645019	-0.11305309912041805	-18221.67461186331	-485.3107037895497
195000	-19451.221843175324	-1221.4942589803331	-18229.727584194992	3214.624330209564	418.03048772491184	417.48421316139115	418.27060101480424	326.6584911358809	459.49088764925887	466.69056373663096	535.5347814992303	1439.0602909324293	1267.5988866711136	540.8905846620751	535.1758294590828	2196.626117385906	1014.3551237957843	1850.637978652869	8.036425473534075E-4	1.4668593300216752	7.046514222794359E-4	0.5654972465524761	6.507997977201874E-4	0.618695697928406	-0.07892152200640606	-18229.727584194992	-483.4627624201347
196000	-19452.251644645068	-1220.3566369729692	-18231.895007672098	2853.3932330881703	418.03048772491184	417.48421316139115	418.27060101480424	326.6584911358809	459.49088764925887	466.69056373663096	535.5347814992303	1451.9138804649338	1026.5893025400676	540.8905846620751	535.1758294590828	1884.3060411268184	852.7328858392027	1745.7408046785076	9.526789817577707E-4	1.4668593300216752	7.436187873344439E-4	0.5672595136452	7.087638449713811E-4	0.5563009976285131	0.045133724602907974	-18231.895007672098	-482.32514041277085
197000	-19448.30845012052	-1220.644767436896	-18227.663682683622	3459.577145654382	418.03048772491184	417.48421316139115	418.27060101480424	326.6584911358809	459.49088764925887	466.69056373663096	535.5347814992303	1451.9138804649338	1115.3426949891204	540.8905846620751	535.1758294590828	2329.77691396504	927.2248465996252	1584.9872894032274	9.176565503835394E-4	1.4696787558019724	7.335861374703486E-4	0.5449842728090888	7.071362712219854E-4	0.5291975432327464	-0.06030055231136115	-18227.663682683622	-482.6132708766975
198000	-19453.30674168694	-1222.6388569934506	-18230.667884693492	3100.3335922506767	418.03048772491184	417.48421316139115	418.27060101480424	326.6584911358809	459.49088764925887	466.69056373663096	535.5347814992303	1288.902963357898	1115.3426949891204	540.8905846620751	535.1758294590828	2152.397344584441	922.0487360389525	1584.9872894032274	0.0012394402648657446	1.4696787558019724	7.464886464728321E-4	0.545320425885349	7.278447860760325E-4	0.5398606813215532	-0.09783688278709038	-18230.667884693492	-484.6073604332522
199000	-19460.60574292776	-1219.6606522121542	-18240.945090715606	3095.1420921007575	418.03048772491184	417.48421316139115	418.27060101480424	326.6584911358809	459.49088764925887	468.58013256787217	535.5347814992303	1182.2060841216703	1131.3842467150923	540.8905846620751	535.1758294590828	2212.7836458499933	775.595225334358	1457.1809244717692	8.97061469627036E-4	1.293900736949027	7.461268491127195E-4	0.6115547209700612	7.202424441265831E-4	0.5807381264418476	-0.0431630362393315	-18240.945090715606	-481.4997900041285
200000	-19459.27786257672	-1222.3141683165125	-18236.96369426021	2974.5325218402077	418.03048772491184	417.48421316139115	418.27060101480424	326.6584911358809	459.49088764925887	468.58013256787217	535.5347814992303	1241.8027233701807	1211.852418452019	540.8905846620751	535.1758294590828	2656.0112904358216	914.5482471760411	2656.0112904358216	7.146820250374587E-4	1.293900736949027	7.51708429108496E-4	0.5655293403321745	7.507414836700708E-4	0.5106446234739217	0.012410173362921518	-18236.96369426021	-484.15330610848685
201000	-19457.38282197042	-1221.94504182	-18235.43778015042	3665.541986070443	417.8860889417069	417.340003075864	418.12611929012036	326.5456546561775	459.33216734770525	468.4182726008036	535.349793626137	1241.3737718762093	1073.273078569453	540.7037467529616	545.128944171727	2370.584127081351	914.2323380307699	2370.584127081351	9.204033970314924E-4	1.3531268171980557	7.030041833383004E-4	0.5847840458928035	6.851185369131634E-4	0.5412520276768541	0.017662062539790427	-18235.43778015042	-483.6708049624713
202000	-19459.673556092275	-1219.4047575999962	-18240.268798492278	3133.286023360952	417.8860889417069	417.340003075864	418.12611929012036	315.4764050145025	459.33216734770525	468.4182726008036	535.349793626137	1104.9429876311963	1104.572036528332	540.7037467529616	545.128944171727	2144.998186064778	855.6208686371791	2144.998186064778	7.954583483386945E-4	1.3390205041035947	7.583712635721005E-4	0.5740122969387158	7.365481377266687E-4	0.5459343040483395	0.05923230043365256	-18240.268798492278	-481.60075806961515
203000	-19459.675667932097	-1221.1001420825664	-18238.57552584953	3167.1111309353428	417.92801387032443	417.38187321775484	418.1680683000737	315.5080555673942	459.37825040439793	454.29133761767594	535.4035032433678	1105.053842376326	1102.6920626079698	540.7579935120324	545.183634894095	2145.213385608901	855.7067098383833	2145.213385608901	0.0010203680952658102	1.3390205041035947	7.802668409313204E-4	0.572121277454829	7.417167920876042E-4	0.51955752345024	-0.031024285159416888	-18238.57552584953	-483.4985900731069
204000	-19463.10265864398	-1221.9785486667458	-18241.124109977234	3937.1694680784467	418.22459171346713	417.67806349841925	418.4648164951015	315.73195225655786	459.7042429346184	454.61372027831965	535.7834462262094	1168.4001030623017	1031.0078638560549	541.1417362477556	545.570518235693	1950.3711509442323	889.6546597760864	1950.3711509442323	6.99203298087511E-4	1.3390205041035947	6.941001820746541E-4	0.6140038726522575	6.42477218230844E-4	0.6148992954139266	-0.02005767481877449	-18241.124109977234	-484.52374111320194
205000	-19454.953451557107	-1220.3950418862241	-18234.558409670884	3204.433500499694	418.04940127446196	417.5031019950621	418.2895254281424	315.5996950425639	459.51167705081343	459.2917962083371	535.559011463128	1328.643344663585	962.7274203326984	540.9150569462137	545.341983758066	1949.554158388254	859.2758025601942	1949.554158388254	9.702546523423062E-4	1.375770743991167	7.260379525231874E-4	0.6502164954310025	6.756531842400137E-4	0.6722926487667169	-0.07393217040189323	-18234.558409670884	-483.1379355589555
206000	-19440.57062648166	-1217.6118708734448	-18222.958755608215	3091.0272499382695	418.04940127446196	417.5031019950621	418.2895254281424	315.5996950425639	459.51167705081343	459.2917962083371	511.53617957300054	1065.312989960402	1105.808529568905	540.9150569462137	545.341983758066	1949.554158388254	930.50295397024	1629.8817666570649	9.546259790823361E-4	1.375770743991167	7.144754734014214E-4	0.6293569626414838	6.767993190870654E-4	0.6988300242173683	-0.10944197423031175	-18222.958755608215	-482.27258204479443
207000	-19442.42922935458	-1217.2460450243582	-18225.18318433022	3150.4496662561974	418.04940127446196	417.5031019950621	418.2895254281424	315.5996950425639	459.51167705081343	459.2917962083371	511.53617957300054	1126.045171947692	1004.0785099585315	540.9150569462137	545.341983758066	2035.1051872966552	930.50295397024	1618.4449689708144	7.905611349592965E-4	1.375770743991167	7.040772625045489E-4	0.6049461780220258	6.80852496277745E-4	0.6559568760251322	0.005044371279509224	-18225.18318433022	-481.9067561957078
208000	-19427.706659166593	-1217.7128625581108	-18209.993796608484	3048.7743144105934	417.6092940897283	417.0635699343141	417.8491654494448	315.2674431774385	459.02791989215575	458.8082705322225	510.9976529127662	1017.2371522244625	1144.4827403886643	540.3456012738292	544.7678675783582	2119.4078506049073	961.0679013080758	1866.7796313827762	8.153204640188869E-4	1.375770743991167	6.98567909423419E-4	0.5567183227935452	6.682775895646508E-4	0.5894227101204597	-0.04112462770957584	-18209.993796608484	-481.6423188079205
209000	-19437.029776818865	-1218.7818301643558	-18218.24794665451	3289.378457885125	418.42550448325517	417.87871371908983	418.6658446675397	323.59984348458323	459.92508229835096	456.6174356500954	511.9963892945423	1052.1458093517426	1342.5332240891762	541.4016977307282	545.8326072809219	2014.8367850615793	886.8000193678527	2014.8367850615793	9.947336091067288E-4	1.375770743991167	7.571629533741089E-4	0.6669020839806594	7.033404938006119E-4	0.745118247726425	-0.10570572504767897	-18218.24794665451	-483.19690195941854
210000	-19439.463175920333	-1216.6207903791453	-18222.84238554119	2927.98052665931	418.2252598468756	417.67873075872325	418.46548501228034	323.4449792798521	459.70497733371593	456.3989136159779	511.751364720984	939.5793975346132	1120.5941036327529	541.1426007470698	545.5713898101942	2123.0328902125775	843.4930980593704	2123.0328902125775	9.094000486643409E-4	1.375770743991167	7.779846593855914E-4	0.6072354413679596	7.461840898654024E-4	0.6830622325416076	-0.04940093730112279	-18222.84238554119	-481.2567889910591
211000	-19432.355650578324	-1217.3672528787874	-18214.988397699537	3021.866867954849	418.2252598468756	417.33789878513653	418.46548501228034	323.4449792798521	459.70497733371593	456.3989136159779	511.751364720984	939.5793975346132	1160.1013141523342	541.1426007470698	545.5713898101942	2132.0761365182266	884.1914596049543	2132.0761365182266	8.618616744382129E-4	1.3427823419335325	7.902626976963816E-4	0.5987876265095586	7.460112275854649E-4	0.6399652447221832	-0.06627843421914573	-18214.988397699537	-481.7522733651685
212000	-19430.528771439964	-1216.4204345907049	-18214.10833684926	2664.0356656088206	418.1769069406081	417.2896484706787	418.4171043324993	323.40758434877705	459.65182877045635	456.34614728163757	511.6921988404256	1032.37864078344	1071.9580223024388	541.0800368133159	545.5083138441863	1924.2309947464464	884.0892342472978	1660.3543465751732	0.0011044822923320502	1.5499928181108606	7.63763382526037E-4	0.6289987161650044	7.244122138359684E-4	0.6869322410966485	-0.00887472760564796	-18214.10833684926	-480.80284815251684
213000	-19440.21074414834	-1217.0729717588345	-18223.137772389506	2657.526683144596	417.9009895701058	417.01431652232645	418.1410284773182	315.6056186963302	459.3485458252818	456.04504545868417	511.3545791305197	970.0036283169807	1031.1057537817946	540.7230267094317	545.1483819181404	1943.6479493142533	849.6742580780416	1943.6479493142533	0.0012205529373956827	1.5499928181108606	7.896493022610736E-4	0.5864267816787277	7.703913335062976E-4	0.644489654166771	-0.08730568234862476	-18223.137772389506	-481.01568176959137
214000	-19436.307901750573	-1215.1516368361088	-18221.156264914465	2872.4307621721728	418.87239089381944	417.98365679475324	419.1129877659996	316.33923676239044	460.41629104866496	457.1051117707724	512.5432111927825	887.720720717562	1180.9218086180103	541.9799250586035	546.4155669046138	1948.1659146647046	833.4845502860031	1948.1659146647046	9.396568072087063E-4	1.1989250822041786	7.81148498184138E-4	0.620828718200685	7.503731929870038E-4	0.6692099117857474	-0.02428570234527924	-18221.156264914465	-479.2468306136735
215000	-19441.892133774883	-1217.9875127040214	-18223.904621070862	3395.231963153173	418.87239089381944	417.98365679475324	419.1129877659996	316.33923676239044	460.41629104866496	457.1051117707724	512.5432111927825	996.3125361474047	1107.287772601956	541.9799250586035	546.4155669046138	1884.2789387799417	841.7283405533568	1884.2789387799417	7.305450390221496E-4	1.5278792681183049	7.398833761980039E-4	0.5778548839352577	7.171326538853804E-4	0.5953546595212222	0.004868037963279043	-18223.904621070862	-482.082706481586
216000	-19452.97164821694	-1217.3251869031592	-18235.64646131378	2949.3765765301077	418.86587192805143	417.9771516604702	419.10646505579103	316.3343135335017	460.4091255297489	457.0979977841722	512.535234415795	1019.2110367640412	1161.0793763605377	541.9714901541906	546.407062967727	1940.9516105162309	956.6672734776591	1940.9516105162309	6.883781654857739E-4	1.5278792681183049	8.118887792280365E-4	0.6290171477881374	7.697238928075244E-4	0.6301438551357024	-0.024538701344150853	-18235.64646131378	-481.42905770192374
217000	-19457.80923779867	-1217.763657991197	-18240.045579807473	3371.204633398052	418.3261688188321	417.4385936555045	418.56645194552414	320.8379265214014	459.8158944903769	456.5090330888952	488.6641217485762	824.2626091406738	1159.5833410149323	541.2731670919702	545.7030247288853	1938.4507201614783	987.7776147373042	1938.4507201614783	0.0013664761881032063	1.5278792681183049	8.022204863809784E-4	0.5860059996614543	7.672706431724544E-4	0.6187373083776847	-0.009803794078731297	-18240.045579807473	-484.66406320333095
218000	-19427.474628225147	-1213.6612354460206	-18213.813392779128	3285.70640900679	419.13396824265925	418.2446791470966	419.37471536272716	321.4574734479484	460.7038117241581	457.39056468167684	489.60774570857865	850.879857009447	1100.2702112957775	542.3183805763299	546.7567923910935	1987.605661306256	997.0378794371197	1767.58210669659	9.38705088267648E-4	1.5278792681183049	7.292250757053665E-4	0.5466453899941651	7.031365393400312E-4	0.5792965195069807	0.013090937131287806	-18213.813392779128	-479.38975403515377
219000	-19433.952155664523	-1212.2790727903378	-18221.673082874186	2954.4505224335408	417.84019944970214	416.9536553821423	418.08020343956696	320.4652092104457	459.2817265209373	455.97870669922963	488.0964408032671	917.6676509958688	1118.9133526148191	540.6443702364414	545.069081709235	1838.189030165633	1036.083046680038	1495.0543752565486	8.431056027723787E-4	1.5278792681183049	7.552279599868821E-4	0.5967837376526187	7.331429336062589E-4	0.6056951891466429	-0.021799863763419077	-18221.673082874186	-478.77616096272465
220000	-19439.070321925963	-1214.4608686761092	-18224.609453249854	2698.5692870137245	418.828077292945	417.9394372153733	419.0686487117556	321.2228684307077	460.36758241042304	457.05675343080776	489.25042182249473	916.9523738995582	1023.1386595664153	555.6504758061394	546.3577601790578	2015.5488005300808	822.4737895887072	1498.5890545279647	8.335586593990931E-4	1.5278792681183049	8.063516934821244E-4	0.6197892922150676	7.620396227164462E-4	0.6167698731295341	0.028221801323421798	-18224.609453249854	-478.0230680359737
221000	-19439.645053243727	-1212.584715100884	-18227.06033814284	2629.05388803312	418.1307905123135	417.2436298889915	418.3709614153057	320.68807988157096	459.6011384997834	456.2958215605628	488.4358922576189	915.4257838654771	1021.4352850775801	554.7253999756568	545.4481553451827	1871.0789202600722	871.6903399922024	1577.9023464162233	0.001051408011265957	1.149000487945423	8.505513380852701E-4	0.6033170949922071	8.348402876148598E-4	0.596928158710476	0.05126650193905025	-18227.06033814284	-476.78732872547516
222000	-19430.78001466844	-1214.9614600372802	-18215.818554631158	3097.830641526691	419.39579612695593	418.5059515033281	419.636693638817	321.6582840157894	460.9916077832961	457.67629099574776	489.9135977031846	918.1952970959172	986.6154644243652	556.4036565438807	547.0983446990033	2200.929379732742	752.3437147416843	1439.6818501403868	8.41326282978605E-4	1.149000487945423	7.791191695004082E-4	0.6126725201729716	7.505805668069198E-4	0.6184178809367696	-0.12016423362052021	-18215.818554631158	-477.2929956590251
223000	-19434.092427862422	-1215.4237403783209	-18218.6686874841	3006.04068420043	419.557830797395	418.6676423799531	419.79882138064426	321.7825575410031	461.1697131051237	457.8531154362026	490.10287711199254	917.299190021274	1142.1718654974504	554.6314586489581	547.3097175854263	2695.135608402014	789.0300298234714	1755.1217355238293	8.775781359208826E-4	1.2335941056282578	7.999677762401132E-4	0.6108711752659317	7.420911576251212E-4	0.6219209256295138	-0.10679125501479295	-18218.6686874841	-477.7544103413968
224000	-19439.07424116704	-1215.243879169571	-18223.83036199747	2898.4008771713984	418.3665355740919	417.4788747634105	418.6068418871176	320.8688860621219	459.8602648335707	464.34747450651076	488.71127582708516	914.6946047574612	1091.0558551114532	553.0566344915198	545.7556828270052	2441.28153603817	786.7896528442479	2441.28153603817	0.0012318140731383297	1.3299758092533873	7.983738959400912E-4	0.5796082952469634	7.713171287853856E-4	0.5869560939008476	-0.053801375518592556	-18223.83036199747	-479.7191484936389
225000	-19435.661723751164	-1212.3543121631178	-18223.307411588044	3503.4007318314593	418.3665355740919	417.4788747634105	418.6068418871176	320.8688860621219	459.8602648335707	464.34747450651076	488.71127582708516	914.6946047574612	1093.7875589416976	537.8833435308932	545.7556828270052	2793.252810594236	736.4898950988907	2793.252810594236	8.867302968903335E-4	1.3299758092533873	8.243829622199335E-4	0.5905271260804311	7.800767191641114E-4	0.58721053323502	-0.07862570261298833	-18223.307411588044	-479.35953239993387
226000	-19449.005752389283	-1216.0731089839976	-18232.932643405285	3234.234520974198	420.2910585255713	419.3993143968948	420.532470268825	322.344911229371	461.9756625981915	466.48351383126936	490.9593907861016	918.9022805889771	895.9639552650252	540.3576543369026	548.2662070878895	2744.767386344268	731.8165410175243	1874.7621828333165	0.001047748496016831	1.3299758092533873	7.928722042839738E-4	0.5587268500369482	7.361024003213077E-4	0.5600605790835015	-0.06252975255898142	-18232.932643405285	-479.04892377476455
227000	-19441.15632479894	-1215.6947456636594	-18225.46157913528	3498.1221933873876	419.02429132437777	418.135234933618	419.26497544692165	321.373356035098	460.58325701339976	465.07752147613337	489.47962755833373	916.1326873593814	984.4322308034069	538.7290035732408	546.6137197589936	2290.7107632467664	692.3968040625405	1937.2037336757994	0.001388345562794614	1.3299758092533873	8.526195555514213E-4	0.5661758003315267	7.965214831138011E-4	0.5707814608851003	0.0019245547575362928	-18225.46157913528	-481.8467982669633
228000	-19440.338934904757	-1208.3862032419902	-18231.95273166277	3011.7071790135633	418.11968143312987	417.2325443802739	418.3598459551579	320.67955970235073	459.5889276185081	464.07348964591506	488.42291528216924	903.3235243599204	818.245454743297	538.5116114844777	545.4336636433376	2159.7907752793153	793.3465196432992	2159.7907752793153	9.448157492818174E-4	1.3299758092533873	8.037177277291991E-4	0.5699502325122777	7.828509564384708E-4	0.5820485699813966	-0.04341069371263718	-18231.95273166277	-475.40977579421076
229000	-19439.626174463745	-1208.731974904691	-18230.894199559054	2718.9119019098816	418.11983613295774	416.8091152116344	418.36000074384407	320.6796783503716	459.5890976615153	464.07366134816243	478.262489826397	839.169463547937	880.8159627319354	538.5118107280371	545.4338654479826	2159.7915743788944	735.7473168958761	2159.7915743788944	9.373069640160935E-4	1.3299758092533873	8.614094747951422E-4	0.5448599366908378	8.301875487507908E-4	0.5760944754456248	-0.04159434643960365	-18230.894199559054	-475.52552825824563
230000	-19430.58212191808	-1206.9398851121784	-18223.642236805903	2722.2953773328345	418.6401539072892	417.3278018952267	418.88061738444543	321.0787393900385	460.1610207221715	464.6511651012293	478.8576504783148	891.5539326947954	1065.125447599346	539.181946996626	546.1126156779158	2148.7245333891324	665.318495455006	2148.7245333891324	8.471567242487317E-4	1.3299758092533873	8.434367464731569E-4	0.5638195806420758	8.023170469657242E-4	0.5920017742984444	-0.08115205511667777	-18223.642236805903	-474.32917308468393
231000	-19431.871619560967	-1207.2342292998346	-18224.637390261134	2967.9658032130333	418.94694878734174	417.6336350355264	419.1875884849655	321.31403768242444	460.4982436183502	464.99167854011716	479.20857495144423	892.2072961605036	1042.2912560457667	539.5770793297562	546.512827059596	2036.5986180187992	665.8060652834248	1729.6001903234007	8.281325087329316E-4	1.445144390249781	9.012221672467823E-4	0.6146545989793192	8.645645632928922E-4	0.641214066707274	-0.07328366379125276	-18224.637390261134	-474.3432830653736
232000	-19439.40850318003	-1204.2502878018156	-18235.158215378215	2562.7067711112454	418.4239961184842	417.1123217172682	418.6643354363762	320.9129557935748	459.9234243334706	464.41125030214346	478.61040039990337	749.1572830522166	995.5825471694186	538.9035494842552	545.8306396315626	1993.832277959642	664.9749694614136	1993.832277959642	0.001091731234064866	1.3281396418175215	8.375160921910193E-4	0.5881372259624194	8.295112111798373E-4	0.5797319315614363	-0.054636259024648914	-18235.158215378215	-471.6169306456135
233000	-19433.09133612461	-1207.4216363203923	-18225.669699804217	2996.787784307193	418.24149814951056	416.9303958424296	418.4817326420632	320.7729878108755	459.7228261564948	464.2086947347408	478.401651793674	739.2746245600587	995.1483182664647	541.6809679889021	545.5925725415763	1760.6432946450584	664.6849369047945	1760.6432946450584	8.398871900114616E-4	1.3281396418175215	8.39876289502942E-4	0.6225219326966714	8.114267245567356E-4	0.6488997009771343	-0.04165075158118512	-18225.669699804217	-474.2612582456314
234000	-19439.7735748081	-1206.0294013364532	-18233.744173471645	2971.5237654751777	419.0614545000041	417.74778179599326	419.3021599687719	316.97183131206424	460.6241060448887	465.1187691029854	479.3395512470052	660.928236267425	1042.5838487372996	536.7931516963407	546.6621988139979	1764.095010117544	665.9880420187154	1764.095010117544	9.224225421231907E-4	1.456921097318861	8.448346875328909E-4	0.5924028533368133	8.35132048906349E-4	0.6119060985487933	0.006307152728537105	-18233.744173471645	-472.9970312494597
235000	-19436.73968971688	-1206.2540889194834	-18230.485600797398	2971.2117083868948	419.14577267209205	417.8318356477054	419.38652657252754	317.03560831930884	460.71678692074664	465.2123543373071	479.4359978047513	639.2559690619499	891.8931442318033	536.9011583308196	546.772191171583	1764.4499586938095	635.9811515589347	1764.4499586938095	0.0010485141026465	1.456921097318861	8.567524677924259E-4	0.6210909866573713	8.456453086870594E-4	0.6452484289009272	-0.010767797567780036	-18230.485600797398	-473.1364586599683
236000	-19437.3700397718	-1206.838414715694	-18230.531625056105	3218.013892513218	418.755223007289	417.4425102769258	418.99575257919435	316.74020238029533	460.287502412987	464.7788809710116	478.98927119924724	666.9475408418682	850.912954789522	536.4008871099463	546.2627223664359	2081.8286870892493	593.3879042456538	2081.8286870892493	0.0010019502817213998	1.4991812816422083	8.716890221056399E-4	0.5594727703250646	8.98140352651266E-4	0.5793071653578132	-0.036056639545216	-18230.531625056105	-473.958984593059
237000	-19435.66364482098	-1206.6988855324691	-18228.96475928851	3313.35501120307	418.56658800070966	417.2544666028503	418.8070092222115	316.5975216759668	460.080158525017	464.56951386953335	478.7735027995716	626.7721689891463	1028.5775655915572	536.1592567270642	537.2886057194236	2258.5105367033943	655.8488744703154	1618.8562659176055	8.587862829619187E-4	1.4991812816422083	8.479217837346741E-4	0.5713659992536775	8.599830852539226E-4	0.5805946180230653	0.0014267546934911106	-18228.96475928851	-474.7538751654722
238000	-19432.011539468123	-1204.2963509563233	-18227.7151885118	3198.955774787564	418.7358549309633	417.42320291559287	418.97637337800415	316.72555265635623	460.2662134045431	464.7573842293672	478.96711720509006	659.7111884967728	928.3531739198985	536.3760777398134	537.5058834371334	1792.119633954315	686.4299739213109	1216.3123324379587	9.962900791402867E-4	1.4991812816422083	7.627912347838931E-4	0.5619911167303513	7.617388619113667E-4	0.5851792203111771	0.045828801298234	-18227.7151885118	-472.49043879388614
239000	-19434.34812348906	-1209.7999694707505	-18224.54815401831	3278.6181989479633	420.2338155146531	418.9164676965326	420.47519437798996	317.8585876905899	461.9127422068064	449.30906260990355	480.6805455012531	688.7030171035314	931.6742089970228	538.2948774151381	539.4287248117345	1961.2590491390151	688.8855674232498	1220.6634953727598	8.335358298020844E-4	1.4991812816422083	7.651264455234171E-4	0.5581525115536251	7.746107270658895E-4	0.5595499537105599	0.03269599253570766	-18224.54815401831	-474.6452591974197
240000	-19432.348850750706	-1205.9544908894486	-18226.394359861257	3203.179555018582	418.7446284154717	417.43194889700595	418.98515190193024	316.73218878912803	460.2758570461026	455.46329687064434	478.9771526738309	692.7417371023754	789.5578688060222	536.3873160590384	537.5171454284008	1696.2822952488168	537.9860534741563	1651.5398969647567	0.0011335615960568902	1.4991812816422083	8.015833660335155E-4	0.6404540610505918	8.014013253293912E-4	0.6499505292707606	0.02785874863867024	-18226.394359861257	-474.19607838120993
241000	-19434.452290020352	-1204.5089246294299	-18229.943365390922	3101.619018344677	419.07576194103945	417.76204438610137	419.31647562788413	316.98265324698	460.6398325025857	455.8234666663267	479.3559166805036	670.9547828798018	790.1822328288558	536.811478689395	537.9422015015791	1659.2592064329735	611.4384411523573	1300.3738557121424	9.075348345451614E-4	1.4991812816422083	7.683960644746562E-4	0.5803499718954305	7.695099287542527E-4	0.6086352048688461	0.03550776307632102	-18229.943365390922	-472.7519055760427
242000	-19440.551536787872	-1206.1042434212368	-18234.447293366637	3151.04997889095	418.8550092579134	417.5419837178841	419.0955961462241	316.81567921134365	460.3971854964485	455.5833567329048	479.10341077491404	682.5542783878847	937.4745750928034	536.528707446065	537.6588346377974	1898.6767651456094	647.3855397721428	1898.6767651456094	0.0010775954475540828	1.3078716881216808	7.518834891318452E-4	0.5790605278514811	7.71348885801821E-4	0.6112122933745001	0.014266822752950855	-18234.447293366637	-474.38547094295564
243000	-19434.893942418385	-1209.3900873001094	-18225.503855118277	3022.0735952589926	419.9342596396479	418.61785086846703	420.1754664405425	317.63200809644906	461.58347628255336	456.75724387952624	480.3379012967899	724.0401618623719	873.2481877094574	543.2463377374611	545.4765204516733	1572.217307429471	598.7234081561143	1572.217307429471	0.0012016071258825118	1.3078716881216808	7.662393981067692E-4	0.6168202748759534	8.103003044071034E-4	0.6571048167369982	0.06912692066663655	-18225.503855118277	-475.0704483598174
244000	-19434.59851247065	-1206.024492436501	-18228.57402003415	2834.3237456291467	418.567883905092	417.2557584448352	418.8083058709507	316.5985018787052	460.081582957618	455.2710540764957	478.77498510775916	657.145696419396	699.1242928261504	541.4787310306215	536.1449241350832	1751.008450523406	647.494739797746	1751.008450523406	0.001197219500653987	1.3078716881216808	7.091747318448851E-4	0.631979737013672	7.543195185310565E-4	0.6097768215310405	-0.0019260878925547445	-18228.57402003415	-473.905073330133
245000	-19431.921208256124	-1204.5992861394298	-18227.321922116695	2794.5850051430966	418.567883905092	417.2557584448352	418.8083058709507	316.5985018787052	460.081582957618	455.2710540764957	478.77498510775916	632.4223400022821	747.0736900359518	541.4787310306215	536.1449241350832	1814.3455042945393	653.603917623165	1814.3455042945393	9.410353241492517E-4	1.3078716881216808	7.82054845904614E-4	0.620902200316819	8.44802466319689E-4	0.6310830093312545	-0.061474291512889016	-18227.321922116695	-472.4798670330616
246000	-19429.005036991293	-1205.8230471273635	-18223.18198986393	3172.1160864449257	419.04339923487385	417.7297831304588	419.2840943328451	316.9581745789246	460.60426005268215	455.788266155453	479.3188988997366	648.7581998578866	736.4759633245975	542.0938796056953	540.6313405609333	1816.4066970758954	605.9683351332035	1726.4728414652996	0.0011661573699858737	1.3078716881216808	8.281984071945792E-4	0.6148753502486417	8.894859841249156E-4	0.6471783150782253	-0.04923359985766656	-18223.18198986393	-473.7581565616326
247000	-19438.594858564553	-1204.9711636592626	-18233.62369490529	3128.7916906055566	418.42160643454304	417.1099395245017	418.6619443798201	321.83694345862205	459.9207976398977	455.11194990064934	478.6076669821297	674.1235680771007	597.3070595471812	540.4199457465313	539.8291308714171	1964.0587012322476	597.3070595471812	1964.0587012322476	0.0011606223505466193	1.548296622461906	7.815866548810451E-4	0.6551044485013757	8.534166912335522E-4	0.6559166407000532	0.07700056465817888	-18233.62369490529	-473.0348057380264
248000	-19443.769881063658	-1204.0056323068784	-18239.76424875678	3289.2385153770642	418.42160643454304	418.4423192465385	418.6619443798201	320.59273135480254	459.9207976398977	455.11194990064934	478.6076669821297	726.0796531407154	594.5046002109721	540.4199457465313	538.311776291934	1798.4842971704077	594.5046002109721	1798.4842971704077	9.174521894304171E-4	1.548296622461906	7.529259011590771E-4	0.6868200165162416	8.092372261666053E-4	0.7277424674008016	0.08105601568201691	-18239.76424875678	-472.90638627834835
249000	-19439.28561901876	-1205.4023287916953	-18233.883290227066	3351.160694514438	417.439332343143	417.4599965303584	417.67910607822347	319.8401174145608	458.8411012841877	452.49538845526644	477.45044001278586	676.4216640387019	613.3365179628684	539.151271990159	537.0480516113353	2598.475062149557	613.3365179628684	2598.475062149557	0.001061061260254344	1.548296622461906	7.720385521599847E-4	0.6867656755471537	8.495243877381933E-4	0.6702542308330756	0.002173477888975749	-18233.883290227066	-474.01480990316065
250000	-19434.39896850811	-1207.48050495738	-18226.91846355073	3526.352892490815	417.74322513788564	417.7639043684789	417.9831734264996	327.6407313249905	474.4918850967967	452.8248018036301	477.79802045699597	676.9140940853757	613.7830224824958	539.5437701908304	537.4390186828836	2470.2432414692234	613.7830224824958	2470.2432414692234	0.0011504824466239227	1.548296622461906	7.717598051696015E-4	0.693026293875936	8.280163964845377E-4	0.6812894715236532	0.025566302276198778	-18226.91846355073	-474.0950994561933
251000	-19430.629354396067	-1205.4950418324308	-18225.134312563638	2929.578086387264	418.17570273015724	418.1964033693654	418.4158994303596	327.97992838693386	457.6191762991576	453.29359834710544	478.2926710582383	701.5976407939175	677.205012893664	540.1023443977017	537.9954139008216	2219.192441525035	677.205012893664	2219.192441525035	9.383070543084737E-4	1.548296622461906	7.775081827676413E-4	0.6443228127815894	8.338161583085014E-4	0.6277921720626625	0.005930691607221723	-18225.134312563638	-472.8759845718118
252000	-19428.87418890704	-1206.8573774576844	-18222.016811449357	2994.1047893109194	417.40716126608277	417.4278238607573	417.6469165223599	327.37715263333587	456.7781439066838	455.8276305934233	477.4136440194331	714.890510166591	723.3376915941628	539.1097208573968	537.0066625688689	2215.113913296499	587.5662193464867	2215.113913296499	8.209947150065789E-4	1.1627409880674926	7.324813657759026E-4	0.6825008693827422	7.778362508633291E-4	0.7033886069338469	-0.06809751943710234	-18222.016811449357	-474.3116624313965
253000	-19425.20357849334	-1207.1305879346212	-18218.072990558718	3288.2156930826372	418.1826029890798	418.2033039698663	418.42280365273433	327.985340337969	457.6267274093338	456.67444827183795	478.3005632988671	816.4109730134315	818.8280882187847	540.1112565511258	538.0042912880797	2419.74935586932	609.4051455220572	2419.74935586932	0.0010435804043533125	1.5037707182422784	7.462732664276907E-4	0.6180144474830226	7.709023653702736E-4	0.6382060100398166	-0.039548106673975056	-18218.072990558718	-474.85481464811545
254000	-19430.108635023418	-1213.4014256409291	-18216.70720938249	4323.074851339966	417.7724475872378	417.79312826440804	418.01241266098737	327.6636508221856	501.25532183591326	456.2265398928115	494.4420723609475	810.627789979942	818.0249779000812	539.5815129704828	537.4766142285638	2991.808230129486	572.6653527096112	1764.1405817356615	9.711924045889113E-4	1.5037707182422784	7.991339017416886E-4	0.6180144474830226	7.910799826262517E-4	0.6181406199874395	-0.07903747266312175	-18216.70720938249	-476.5349849430654
255000	-19440.62858406872	-1215.6088418168529	-18225.01974225187	4309.04976592073	419.3737303021013	419.39449024637275	419.6146151395332	328.91955494745963	473.0488700699615	457.9752135466425	496.33722257620326	757.0283251233054	821.1603911256373	541.6496784394349	539.5367118175218	3212.126116196272	574.8603254417552	2556.1685013436963	7.828291122477652E-4	1.5037707182422784	7.608378346397526E-4	0.6286090859118357	7.545161067904091E-4	0.5939743971281483	0.008835311338366294	-18225.01974225187	-478.7900032321919
256000	-19444.34994588934	-1213.6866500917022	-18230.663295797636	3894.376207740036	418.06324136568844	417.3561211993848	418.3033734690037	327.8917236681423	475.04859085996594	456.5440999428604	494.7862326311548	817.0400282802107	898.3724634797461	539.9570929012441	537.8507290280987	3202.0886354637382	578.42296211266	3202.0886354637382	9.74859677224081E-4	1.5037707182422784	7.254089618326865E-4	0.6063509186090801	7.193675065515602E-4	0.5848375285362146	-0.04617165659270641	-18230.663295797636	-478.8138392877139
257000	-19451.138844136112	-1215.7262045142324	-18235.41263962188	4463.917632986818	418.21924357054996	417.5118595391318	418.4594652802545	328.0140779599976	475.2258574078414	456.71446145557053	494.9708643700597	711.9229193065503	719.3899192851594	537.6226244559036	538.0514304802059	3318.313558969604	578.63880327855	3318.313558969604	0.0011349218771819069	1.430459597851647	8.085020717543498E-4	0.6056725321574943	8.317051263727951E-4	0.603223926666543	0.11571238752041216	-18235.41263962188	-480.91908318408997
258000	-19431.5020769282	-1213.7827138345258	-18217.71936309367	3847.817900730899	419.0894968380031	418.38064084355557	419.33021841406	328.6966274301708	476.21473312684594	457.66481765865075	496.0008265696338	713.4043270997732	689.0353458893677	538.7413387493805	539.1710370564973	2745.6006306630807	526.7105992675843	2363.7937727845856	9.128214540899948E-4	1.430459597851647	7.333481604662276E-4	0.6345802948246806	7.253208168420871E-4	0.6179472129727449	0.11286352560593038	-18217.71936309367	-477.9446940350102
259000	-19427.561956131467	-1215.0056701515955	-18212.55628597987	4012.3040738749246	419.52342788284	418.81383792911976	419.7643987053367	329.03696445138297	476.70781242917064	458.1386901226713	496.51439266598607	714.1429957788628	689.7487825892307	539.2991589614932	541.5898898567017	2748.443463421615	545.3153685903493	2748.443463421615	9.132449192997344E-4	1.430459597851647	7.997317471839544E-4	0.6525023386396388	7.937521548008842E-4	0.6357265053586401	0.07520390763276194	-18212.55628597987	-477.99607261752413
260000	-19438.429492740204	-1210.4411158858723	-18227.988376854333	3410.293748761663	418.0349099348819	417.3278376889025	418.2750257648553	327.8695030068596	459.0692048873272	456.5131607300862	494.7527018144582	733.9191874817816	707.1670509200466	537.3856627796852	539.6682658950729	2692.5154981400046	585.780945405741	2692.5154981400046	0.0010319557195891062	1.430459597851647	8.514566337288776E-4	0.6182517712540081	8.487322084343635E-4	0.6379770327729356	0.043742297544639555	-18227.988376854333	-476.47491679031435
261000	-19434.17990498381	-1211.6183487439814	-18222.561556239827	3511.7849547878122	417.80953417527826	417.10284313417134	418.0495205512604	327.69273825220654	458.82170624952624	456.26704013603194	494.4859650818615	712.0253740953374	859.809535387971	537.0959412777945	539.377313770096	2738.41265702361	717.6192194032199	2530.1411060834325	8.923758134026694E-4	1.430459597851647	7.626972995736738E-4	0.6218493420302791	7.50186264491392E-4	0.6683999298759659	-0.11706066734666816	-18222.561556239827	-477.34323548991006
262000	-19443.858555701823	-1211.9320804572035	-18231.926475244618	4049.0000606034655	417.75412111610706	417.0475238017088	417.99407566328165	327.6492771638171	458.76085384603186	456.20652655167146	494.42038261472965	746.4093076791255	932.8845041356833	537.0247075534771	539.3057774729109	2664.1331112059192	717.5240433169545	2529.8055396414184	0.0010206376359195729	1.430459597851647	7.686381508497825E-4	0.6751907611555499	7.454384810981556E-4	0.6703806097022891	-0.024148578139135197	-18231.926475244618	-477.52604877055796
263000	-19435.876975576743	-1214.8938462602018	-18220.98312931654	4125.190785124874	417.82974592770876	417.123020700057	418.069743913156	327.7085905579992	458.8439019870045	456.2891122902149	494.5098860963168	804.457032791752	940.5053079791137	537.1219235718988	539.4034064267753	2776.4692758594883	789.4891619270486	2603.2716188045797	0.0010861350496631046	1.430459597851647	7.236268545392034E-4	0.5966715087788761	7.060375604464758E-4	0.5773934667069661	-0.11070679547822723	-18220.98312931654	-480.66034082310335
264000	-19438.844127043296	-1214.2293202440756	-18224.61480679922	3625.0348076779537	417.9061185480598	417.1992641422965	418.14616040131494	331.77783374569367	458.92777134161213	456.372514669971	494.60027462456003	798.4473377306579	940.677217364514	537.2201009016628	539.5020007752547	2776.976770206141	792.7496176777329	2603.747455379049	8.06115174090019E-4	1.4033143661037828	7.120767936905105E-4	0.5978839361401082	6.905936771031784E-4	0.5950354289907516	-0.04669712266680398	-18224.61480679922	-479.1801603087122
265000	-19445.372790156034	-1218.3443350141529	-18227.02845514188	3358.8597797151087	419.2437984467966	418.5346814636554	419.48460865243453	332.83982475120945	460.39675786142806	457.8333220430025	496.18344561897766	762.4650559118346	1033.049634863984	538.9396941267398	541.2288981565916	2779.343555653754	795.2871379035269	2408.9565768462517	0.0013561992888006752	1.4033143661037828	7.227863161980875E-4	0.5798720484088185	7.164187649718427E-4	0.5773340773182306	-0.05760687398624679	-18227.02845514188	-482.09376748850605
266000	-19448.271642923082	-1212.4219492931047	-18235.849693629978	3629.9250712495223	418.15171857773214	417.444448759379	418.39190150163375	331.9728168823266	459.1974794632604	456.64072108803936	494.890947186488	622.8337838055156	1030.358664325698	537.5358207891353	539.8190617167386	2471.199499537031	873.7437477117969	2471.199499537031	0.001075131181207669	1.2324900263366554	8.320004035212015E-4	0.5969929131880525	8.187191007221032E-4	0.628679343771169	-0.023355315025112303	-18235.849693629978	-477.5591393070111
267000	-19440.17250330912	-1213.9761952539766	-18226.196308055143	3834.228049700418	417.5999335769395	416.8935970582953	417.83979956005385	331.53475191000126	458.5915312623742	456.0381467365467	494.2378985690762	702.8725481761714	1028.9990227622354	536.8264988131094	539.1067268197056	2467.9385519975854	890.5642622542896	2467.9385519975854	0.0011479192458112917	1.2324900263366554	7.99072546538719E-4	0.5959215013927035	7.550867754511875E-4	0.6252243724668104	0.019757391612550867	-18226.196308055143	-478.1062743776914
268000	-19432.06010687925	-1211.5808539014072	-18220.479252977842	3917.1786354242263	418.67187622092234	417.9637265979778	418.9123579191157	326.9260075247248	459.76869576601496	457.20875692458617	495.506564191723	704.6767607660091	964.8175993132035	538.2044856618351	540.5785334311937	2160.760460456219	897.8225376169212	2160.760460456219	9.482466632288948E-4	1.4115527396176148	7.848883200112503E-4	0.5845360018238069	7.466067638534732E-4	0.5922347379413369	0.0071357712102816965	-18220.479252977842	-477.6364709610351
269000	-19428.53632875044	-1212.7397990179818	-18215.79652973246	3504.0093026845384	419.27153885819996	418.56237495439586	419.512364997703	327.39426279335305	460.42722127083124	452.4780924866355	496.21627695235463	705.6860674541092	966.1995050464433	537.246632132355	541.3528026559122	3168.19970845538	873.8494936719651	1798.091088283	0.0010600276865116542	1.5046355501808168	7.975662787058776E-4	0.6282952375669437	7.399245866256282E-4	0.6552790486825607	0.04199940308320115	-18215.79652973246	-477.0839844595752
270000	-19451.85572053722	-1214.3206829137716	-18237.53503762345	3869.9405698043724	418.43097546198203	417.7232333031909	418.67131878875165	326.73789667275895	459.504148195381	451.5709559727415	529.8761522647453	670.2723845263064	964.2624502690127	536.1695500701152	540.2674884664689	2716.8243230836792	812.1863784825663	2716.8243230836792	0.0011040956038175535	1.6389350201331132	8.409581910663486E-4	0.6187411361760982	7.774622747281538E-4	0.6356560313801404	-0.01248850816098762	-18237.53503762345	-476.6634177310496
271000	-19436.722205924776	-1214.4512355162217	-18222.270970408554	4310.178950493753	418.77851217298473	418.07018218395024	419.0190551219959	316.50637360566594	459.88579910012004	451.94601779661775	530.3162521282736	671.272722771373	983.3408804083881	536.6148770485145	540.7162190744169	2172.0890412373246	831.3409305459455	2172.0890412373246	0.0011752301687574125	1.6389350201331132	8.758319217571988E-4	0.6283941864581339	8.185594510946842E-4	0.6419513321371987	0.0036383559372647725	-18222.270970408554	-477.7621332336526
272000	-19435.84693423138	-1214.255028077762	-18221.59190615362	3999.9628282143863	418.96632859365707	418.2576809283347	419.2069794228827	316.64832237448445	460.092051575341	452.14870938878954	530.554091695978	671.7668980908596	898.0354357393592	536.8555414631327	540.9587228846985	2173.0631933899504	839.5345486553085	2173.0631933899504	0.0013237705608065047	1.3732361771816881	8.346875333410267E-4	0.6169961092841479	7.951463080217978E-4	0.629567803817368	0.07008529597843763	-18221.59190615362	-477.4307155315269
273000	-19439.15256030161	-1215.9798115477884	-18223.17274875382	3672.1147820999936	418.2061490330429	417.49878714997584	418.4463632213522	316.0737903270528	459.25725281052706	454.4324643742979	529.5914454192203	706.625028839348	998.1395517389401	535.8814617298218	563.0392020687806	2169.120350944633	930.7943935488496	2169.120350944633	8.67912855841392E-4	1.2011737007904693	8.844304343625978E-4	0.6812492897035406	8.356465400862521E-4	0.6695340910038058	0.012839146261000375	-18223.17274875382	-475.3068177820018
274000	-19441.03770486884	-1215.6790780538677	-18225.35862681497	3303.5069787803027	417.9117000376	417.2048361911983	418.15174509681685	315.85125029443293	458.9339007100077	454.1125092924775	529.218572687771	706.3393565574249	1014.5659304976646	535.5041603476025	562.6427795679937	2539.2336234932945	930.1390433710054	2539.2336234932945	0.0012329140725026286	1.2011737007904693	8.540833859949781E-4	0.609216627715504	8.094148332156847E-4	0.610748980099264	0.011981125745349751	-18225.35862681497	-474.5194054811146
275000	-19446.462054061543	-1217.0698216338603	-18229.392232427683	3486.6266208003112	417.4678752637508	416.7617621110644	417.70766539365104	318.54970454187696	458.44651010889265	453.63023903844856	528.6565393364223	635.7503135159474	1020.7657780669763	534.9354516638298	561.0343131484364	2536.536941900997	880.4949324125522	2536.536941900997	7.975136755272473E-4	1.4876616263192788	8.843246495513391E-4	0.610892888773503	8.240602700489525E-4	0.6031712783932003	0.029662775948046245	-18229.392232427683	-474.90261963346427
276000	-19444.684166443683	-1213.0936951104827	-18231.590471333202	3297.0934572128576	418.07079869567076	417.36366574675435	418.31093513985434	319.0097664831177	459.1086164878611	454.28538957038086	529.4200457853971	776.1852563579853	1033.821483623799	535.7080263635454	561.8445808445904	2443.2149439172845	881.766577628613	1767.808572250534	0.0010510557769290055	1.4876616263192788	8.371252508017057E-4	0.5756142922318196	7.985253309997154E-4	0.5684461367051186	0.06622232114348015	-18231.590471333202	-472.9951133115456
277000	-19459.274918979056	-1215.1985241774505	-18244.076394801607	3697.835664643956	418.23872883978555	417.53131185060994	418.47896174166914	333.44451328924083	472.72873164908924	454.467866345075	459.8928293790087	776.4970334597745	1098.1495816893796	535.9232088789263	562.0702618577722	3136.0276712332475	882.1207645005944	1627.0240013509115	7.395891547781004E-4	1.4876616263192788	8.367891304132397E-4	0.6010351540881506	7.660063764516572E-4	0.600941119084587	0.1337949790557871	-18244.076394801607	-477.1337851858674
278000	-19440.713366533808	-1211.5700995677466	-18229.14326696606	3279.600128060864	419.021657072829	418.3129158238583	419.26233968228007	334.06870972444847	473.61366325646475	455.3186142529974	460.7537326274809	868.83362223269	929.3919502617017	536.9264383314893	563.1224376765523	2049.4531432331005	870.9365204046018	1752.0444552367712	8.862798105126591E-4	1.4876616263192788	8.481823485958129E-4	0.5329288924749056	7.701125551666247E-4	0.5331244895775986	0.014209811428658752	-18229.14326696606	-472.79937859971585
279000	-19431.00989598948	-1211.555940784144	-18219.453955205336	3500.6488626593346	418.51813741324435	417.81024782706095	418.7585308051251	333.66727423738223	473.04454281490223	454.7714781568519	460.2000653916973	855.4182245299085	988.1928416012341	536.2812377484472	562.445758528023	2487.1973575421152	869.8899547847302	1749.9391014614062	0.0011442263339999797	1.4876616263192788	9.033371720557344E-4	0.5999584766697108	8.279604308433909E-4	0.6144126391504475	0.006301998362186078	-18219.453955205336	-473.40995435569397
280000	-19438.39723234985	-1205.0310152926577	-18233.36621705719	2889.5846490500785	418.24695732875904	417.5395264217597	418.48719495701926	320.16721357293966	472.73803218222395	454.47680761131636	459.9018773767539	854.8639537214028	1002.4417856800901	538.5398753512674	562.0813201090366	2276.889326696458	869.3263069751288	1532.678165298336	9.870465310897808E-4	1.4876616263192788	9.22246037892391E-4	0.5800043538376537	9.079798682488448E-4	0.5427984599226259	-8.59216274182183E-4	-18233.36621705719	-470.2639233217169
281000	-19438.660610731415	-1204.5615080807036	-18234.09910265071	2810.9524873374253	418.8391017569707	418.1306692855545	419.07967950814276	320.62049895443795	473.4073238216618	455.1202454287657	460.5529958832745	856.0742504568724	1003.8610197177699	539.3023277277191	562.8771019218443	1918.7104909208356	795.4429856761417	1656.8704217498937	0.0011623125883494666	1.4876616263192788	9.292892930412378E-4	0.5356478077368575	9.200165719757598E-4	0.5113612362324763	-0.02666570523865009	-18234.09910265071	-469.1565099813154
282000	-19445.794162600854	-1204.1821703670782	-18241.611992233775	2939.479382380309	418.64252259408215	417.93442262042373	418.8829874317924	320.4700179964162	473.18513345062956	454.90663796832393	460.3368385999245	855.6724580768885	1017.7278244030142	539.0492100037917	562.050989979085	1798.7901341303145	683.4785199929443	1798.7901341303145	9.46729475863777E-4	1.4876616263192788	8.49683700567891E-4	0.4976453484166673	8.410403958861257E-4	0.4815825596834858	-0.02450679648309389	-18241.611992233775	-469.18323681322937
283000	-19434.194098979144	-1201.3004471736717	-18232.893651805472	2552.512835389454	417.9454880302699	419.1195146510575	418.1855524970331	317.29252735109634	472.3972861219506	454.14922410599877	459.5703835214677	854.2477741367908	864.5959238994992	538.151699811468	561.1151821108045	1795.7951710559378	682.3405368059849	1731.044983617195	9.861781873334921E-4	1.4876616263192788	0.0010068958630257453	0.5436603480210864	9.77996258335694E-4	0.5026526970933274	0.04527439831451566	-18232.893651805472	-466.5455755966747
284000	-19426.061098714974	-1200.0418112223256	-18226.019287492647	2798.2689451056945	418.05611991256694	419.2304573030091	418.29624792537766	317.37651598249676	472.5223316181994	454.2694392655006	459.69203368406806	820.0605575483594	845.3569120683874	538.294150770305	561.2637115974487	1891.1648064951528	697.7442104664215	1308.0094308000982	0.0011915003914438635	1.3321075728799139	9.827272841815603E-4	0.5771184062629107	9.34483029784716E-4	0.5165222615620144	-0.026026945638250656	-18226.019287492647	-465.18605638812886
285000	-19434.156933514674	-1202.3183588101951	-18231.838574704478	2622.0588977305006	418.4359926708786	419.61139714002724	418.6763388794918	317.66490475808706	472.9516958899465	454.6822177818073	460.10973951946164	911.4621379376259	843.1239331698316	538.7832795597099	561.7737120115303	2301.4501803292046	718.7086446941705	1291.859636814358	0.0014891791661877124	1.3321075728799139	0.001006448793975194	0.5714400857058416	9.714932785655186E-4	0.524365304153415	0.007045147475946492	-18231.838574704478	-466.94191776940727
286000	-19439.03688775553	-1197.5123265569764	-18241.524561198556	2266.378924069726	418.01914749563883	419.19338102899206	418.25925427179595	317.3484475574381	472.480542270262	454.22926418300267	459.65137903336847	846.4677793948491	798.8491029941055	538.2338711344929	561.2140740608515	1592.0647454975276	716.4427537062192	1592.0647454975276	0.0010082842093527187	1.3321075728799139	0.001112971627339691	0.5292107634651589	0.0010528936540981158	0.49577852158821195	-0.009871354192662302	-18241.524561198556	-462.69303245731504
287000	-19424.502817089524	-1197.7472579827927	-18226.755559106732	2339.2621883860993	417.9248118982251	419.0987804388799	418.1648644887873	317.2768306098221	472.3739162114116	463.05589089788276	459.5476481691175	785.8409208089361	894.230777022267	536.0104803897594	566.6455394678806	1622.985993710837	716.2810719852057	1622.985993710837	0.0013077010956245945	1.3321075728799139	9.915271275697864E-4	0.5489471922450867	9.375176968103776E-4	0.5238218843030595	-0.013122830023304565	-18226.755559106732	-461.76289943107884
288000	-19424.21470508822	-1198.4801406982372	-18225.734564389983	2207.389057040888	418.7642417142499	419.940568248898	419.00477646642634	317.91410225286734	473.32271067943856	463.98596949154205	460.4706802236278	754.4941641394961	944.6165726205968	537.0870931347584	558.5522228108133	1834.5785106007213	634.6183341734046	1834.5785106007213	0.0016069970205761898	1.3321075728799139	0.0010935157348489562	0.5482956551805005	0.0010003630903998584	0.4914722158804984	-0.13043240802427358	-18225.734564389983	-463.1724569097424
289000	-19430.47677437972	-1195.9965923139819	-18234.480182065738	2000.832448574084	417.31446066079167	419.80621340324257	417.5541626705998	316.813469017836	471.6840456986238	462.3796287378864	458.87650956299916	839.3847000311301	911.9542765651951	534.6975249284831	556.6184893413957	1554.614451099029	716.9098083476653	1554.614451099029	0.001410133099187782	1.3321075728799139	0.0010661791154622955	0.46692508693254414	9.818018442393603E-4	0.45365020440266224	-0.027994606436074074	-18234.480182065738	-460.2155597771552
290000	-19427.075299420238	-1197.1410644413932	-18229.934234978846	2257.3636292433307	418.0763738977537	420.57267596589696	418.3165135442876	317.3918922416809	472.54522438270897	463.2238198523739	459.71430484623323	925.6169652141971	817.8072832150116	535.673750677691	557.634737362841	1805.811135003285	649.3366411916891	1805.811135003285	0.001252746580613509	1.3321075728799139	0.0010741323134020237	0.4771463352252781	9.89754995253752E-4	0.4530573260164646	-0.1293664523159779	-18229.934234978846	-461.70619924775264
291000	-19429.64669393476	-1200.2067409633673	-18229.439952971392	2447.113752895414	418.0763738977537	420.57267596589696	418.3165135442876	317.3918922416809	472.54522438270897	463.2238198523739	459.71430484623323	870.3736765894021	817.8072832150116	535.673750677691	557.634737362841	2075.739359509212	688.8696721168322	1794.1505372300023	9.470454895603328E-4	1.3321075728799139	0.0011260521342048896	0.5824858505718595	0.0010229081021018093	0.5453836336005577	-0.08184843638933499	-18229.439952971392	-464.77187576972693
292000	-19428.152003678948	-1198.1679746801724	-18229.984028998777	2208.2080220197313	418.4487015036431	420.94722671145803	418.6890550121057	317.6745529485401	472.9660604859993	463.63635456278723	460.12371407670645	710.0389188396789	818.5356004480558	535.7647793712794	558.1313519043119	1929.9917306567459	708.3803691733834	1929.9917306567459	0.0011650370339312927	1.3321075728799139	0.001120315591194026	0.49220698148444314	0.0010092066823390409	0.46231799864299195	-0.09745575587124022	-18229.984028998777	-462.15266337928153
293000	-19432.612195250353	-1198.5302142918665	-18234.081980958486	2672.9430199868043	417.7284683175713	420.22269306809136	417.96840812998806	317.12777205381656	472.15199211531586	462.838344465909	459.3317499305977	708.816801072523	811.9885079646544	541.0688687035155	557.1706971803658	1990.6343054292347	610.9552334802647	1990.6343054292347	0.001208634324979272	1.3321075728799139	0.0010760702499665413	0.5573551015715233	9.538923920192686E-4	0.530725061768763	-0.19037719939099906	-18234.081980958486	-463.79384757411077
294000	-19423.363431590962	-1200.4154945777188	-18222.947937013243	2796.6934204135573	417.64350237718884	420.1372198025742	417.883393385865	317.06326828781164	472.055956434111	471.48738735890646	459.2383218857302	913.9981076338742	777.7416434390101	540.958815334574	557.0573687006713	2565.892453520639	623.9866643726482	1781.4335168126597	0.0011322445358318564	1.3321075728799139	0.0010451137706111821	0.5157069688532965	9.108098681375955E-4	0.49589988657443185	-0.1988173423516267	-18222.947937013243	-465.17564664410827
295000	-19429.5306328705	-1201.6766602721157	-18227.853972598386	3048.5448192136178	417.29030394153307	419.7819124460599	417.5299920759193	316.7951299120779	471.6567417344797	471.0886534945013	458.849946977561	915.5416072634484	851.5714823966885	540.5013299283773	556.5862688509773	2317.815877532351	623.4589628461741	1779.9269698945786	0.0010730060046602356	1.3321075728799139	0.001026520964551349	0.539514048526894	8.813072654099736E-4	0.5151145068760596	-0.14518735466932967	-18227.853972598386	-466.41038625264406
296000	-19437.89371239644	-1203.643526387822	-18234.250186008616	2718.0486708730555	418.5507174425392	421.04985177972657	418.79112954812194	317.7520005966413	473.0813675153989	472.5115633810403	460.23589019896764	914.9352155112626	869.1252902482295	542.1338988309343	558.2674218543134	2520.5877118097155	757.7941028277345	2071.618925929737	0.0011268931152821425	1.3321075728799139	9.755222312213455E-4	0.5308569853340238	8.518387029970998E-4	0.4975665849610027	-0.19009407906009126	-18234.250186008616	-466.95665669438347
297000	-19440.19582306002	-1202.1750728012676	-18238.020750258755	3072.268535176967	417.57065557900967	420.063938041732	417.81050474508135	317.0079650356755	471.9736188308875	471.4051489274321	459.1582199778587	910.4187210835419	858.7400743659288	540.8644594606775	556.9602048624191	2811.8497145489505	659.5576834518931	1523.7033169634276	0.0011255325396391693	1.3321075728799139	0.0010360768879462364	0.5854598970746752	9.00472661878802E-4	0.6370444665796638	0.011696201263287404	-18238.020750258755	-466.9714816820169
298000	-19437.789502520125	-1205.5811437885745	-18232.20835873155	2854.899869168236	420.1809736742873	422.6898421468074	420.42232218570325	318.98964554033734	474.9240207838687	474.3519972607904	473.3569796158841	838.4166071187946	931.7268531304095	544.2455119047605	537.3623906151355	2296.5933895321896	663.6807110952188	1832.3153087656174	0.001360470050223191	1.3321075728799139	0.0011009816224961258	0.5865530216711828	9.682288177879023E-4	0.6068226577805839	-0.07372925843669813	-18232.20835873155	-467.7410357903997
299000	-19424.129903466008	-1202.3988409390029	-18221.731062527004	3012.3148859363673	419.4172691678525	421.9215776191471	419.65817901365216	318.4098624347985	474.06081745575244	473.4898336202606	472.4966244805151	836.8927338802534	1009.4048899760127	542.7324912445204	536.385701747687	2165.908359314281	626.8142527928504	1987.3384977588557	0.0012655876295657176	1.3130930106340553	0.0010975850650387963	0.5761736867408024	9.590765472905016E-4	0.6029201726622482	-0.09731984172995241	-18221.731062527004	-466.4927136762926
300000	-19436.21626330692	-1200.1857624230383	-18236.03050088388	2779.4634197214673	418.9893974182412	421.4911510800281	419.2300614980107	318.08503416722675	473.5772006705176	473.0067993285724	470.0784716630212	803.0918675306643	1006.5425024643359	542.1788185236513	535.8385037528866	2163.698791260404	626.1748034169202	2163.698791260404	0.0010517945427804317	1.3130930106340553	0.001141105570668532	0.5964439831372388	9.988738875445387E-4	0.5909058393446264	-0.1539921802854497	-18236.03050088388	-465.288481505225
301000	-19431.153158566336	-1200.2048942744868	-18230.94826429185	2765.252641621412	417.58219768439574	420.07554906414714	417.8220534801582	317.0167274793285	471.98666469312724	471.41817907654763	468.4996863660978	812.6556594944987	927.1504247139028	540.3578801089221	534.0388596461108	2156.431885744549	713.1741385614565	2156.431885744549	0.001040799320204399	1.3130930106340553	0.001023416014171323	0.584926965750173	9.152977399440447E-4	0.5998011435083777	-0.19329633588864045	-18230.94826429185	-465.95295619140353
302000	-19430.702588008524	-1204.3115206428693	-18226.391067365654	3110.113583482134	417.61547380802676	422.5550582085594	420.2882612959884	318.887928686987	474.7725808307231	474.20073970990643	466.17185896203665	817.452385091749	1008.8202883614279	543.547359496547	537.1910408166503	2210.244683809152	729.0974852989402	2210.244683809152	0.0014581892900183756	1.3130930106340553	0.0010259936861710102	0.5998997494976283	8.893032516630351E-4	0.620280389525612	-0.21152782740739867	-18226.391067365654	-468.38209781253215
303000	-19425.34211223627	-1197.9548657099979	-18227.387246526272	2636.767492337653	418.03503675115235	418.9897609906166	417.2393373146979	319.2083036881026	482.4871125476957	474.6771517934215	466.64020472366514	818.2736495085742	1043.1371106882948	544.093441584452	537.4823614817049	2103.4309927955996	723.3429021820535	1421.8225330306432	0.0010998089793035344	1.3130930106340553	0.0010043196215142203	0.5776843448367434	9.126338656881728E-4	0.6065511634490495	-0.1670392247937839	-18227.387246526272	-464.57000186384596
304000	-19428.16374038335	-1202.5104277361365	-18225.653312647213	2639.8573377490707	418.48643698637795	419.4421921507849	417.68987834224663	319.5529893979192	483.00810905983013	474.8517615498537	467.14408951718633	859.9323076801165	1177.8485614505453	563.6546499390676	538.062742653312	1701.0089190305584	772.7609434305944	1491.4832139758828	0.0014061714529730548	1.3130930106340553	9.662438748576572E-4	0.5783027658816303	8.787615704249061E-4	0.6062337218957206	-0.21614093300078052	-18225.653312647213	-465.0820637603439
305000	-19424.778475473573	-1199.2141189279362	-18225.564356545638	2990.733279026267	419.110085735622	419.6412529985706	417.8881075687057	319.7046443581793	483.23733731935215	461.6581851723633	466.93434083328253	860.3404183981332	897.1183399987024	554.9584407764917	536.2562588402706	2288.917457667064	748.2195783380605	1492.1910490925884	0.0011277534299815213	1.3130930106340553	0.0010552318871080613	0.5619561852048639	9.397000263141326E-4	0.595268718852658	-0.12731111730849465	-18225.564356545638	-463.6962978111284
306000	-19425.48411139624	-1203.670150618505	-18221.813960777734	4118.520366329177	419.2481498975743	419.7794921388055	418.02576918393515	319.8099621620162	483.3965264209075	461.81026562237764	467.08815936604515	821.04370286595	945.2203316841074	550.004549844028	536.4329135510214	2603.1982796275574	748.4660584695472	2043.2195489289788	8.769757287601844E-4	1.3130930106340553	0.0010439396866547504	0.6435871220166748	9.010059615261508E-4	0.6776753203728482	-0.08422315037543032	-18221.813960777734	-469.03048664211326
307000	-19435.856032337586	-1203.2080776724597	-18232.647954665124	3307.9159922344334	419.7128083489607	422.97991231157323	418.48907285407915	320.1644119116274	483.93228139425	464.46540443789587	467.60583955341144	828.4152398359222	956.8334908758327	549.1384633460386	537.027449476688	2263.5054191400395	749.2955936260619	1797.5193685103263	0.0011088212553181682	1.3130930106340553	0.0010089569227362263	0.6220111840514002	8.80424595062113E-4	0.6240322171507315	-0.07092703058349743	-18232.647954665124	-465.8938387165074
308000	-19439.87868462327	-1201.525822605476	-18238.352862017793	3247.787389720445	418.7220017985615	421.98139318261406	417.5011551484332	319.4086070130954	482.78987338377914	463.36895144433294	466.501973005576	815.3165780651008	915.0800728433464	547.8421245740584	535.759700901707	2258.1620130024703	797.7512853823504	1826.6284334613283	0.0010320780671596575	1.3130930106340553	0.001027093342207733	0.6381998777675874	8.980029058390066E-4	0.6247395355177564	-0.04816865291581148	-18238.352862017793	-465.68782498339334
309000	-19436.433985973064	-1200.115259889161	-18236.318726083904	2934.1477926189677	419.42793301071873	422.6928194633389	418.205028112512	319.94710392549473	483.60381781247196	464.1501537794481	467.28845736002364	813.2586496966862	1082.9148849932621	538.8380310773136	536.6629481479897	1859.495155258559	790.921015707198	1859.495155258559	0.0010721958938378082	1.4009916336695147	0.0010456085204649346	0.6064833956493261	9.454218254683738E-4	0.5977880686545392	-0.12581541407813066	-18236.318726083904	-465.0161606289592
310000	-19441.410036076828	-1201.903042374537	-18239.506993702293	2977.2508003623	420.6170794533122	423.0064783292128	418.5153568164325	320.1845204159956	483.9626756355595	461.63270028385637	467.63520838304225	664.2962029451421	1072.864460638102	539.2378754038201	537.0611784559622	1860.8749921392446	826.9949981490612	1718.3831554973503	0.0013239549361875006	1.4009916336695147	0.0010179360275026491	0.5555961718562749	9.506663060089942E-4	0.5435546994134697	-0.052814502966451536	-18239.506993702293	-465.7335132936012
311000	-19433.317132721815	-1200.864234379328	-18232.452898342486	2748.6781756262544	420.02539948680146	422.4114372071145	417.926633332766	319.73411843383354	483.28188773202334	460.983323846268	466.9773882469818	682.6430168184053	1055.9232281433813	541.5828015942636	536.3056971509803	1816.1036648271415	810.6989306263246	1816.1036648271415	0.001436344001850158	1.4009916336695147	0.0010015257207454766	0.5194065714140879	9.140188678338812E-4	0.5218019023925633	-0.02471584879702742	-18232.452898342486	-465.41929798656196
312000	-19430.69003484454	-1200.9322669040068	-18229.757767940533	2696.5475314592404	419.37314590141807	421.7554783656684	417.2776389020683	315.21659494350564	482.5314037269865	460.26746707630105	466.25222334945596	682.3326213599239	1054.2834946599119	534.7971267305776	535.4728729592633	1764.80979174201	858.0619608160051	1764.80979174201	0.0010802881517708546	1.4009916336695147	0.0010276639238687292	0.5652823935867063	9.397437359579715E-4	0.577367689280044	-0.07557961057840948	-18229.757767940533	-463.8711278555978
313000	-19436.45101098487	-1201.2279663203972	-18235.223044664475	2533.9943468710712	421.27219506336496	423.66531545362807	419.1671989709489	316.64399156226756	484.71645269069916	462.3516981630196	468.36355523291377	646.2695698464336	978.3873642250701	541.5321617029495	537.8976569984341	1772.8013872668012	817.2028095958538	1772.8013872668012	0.001063800605586691	1.5046655361670795	0.001002249134161634	0.5247932581807445	9.371571137790492E-4	0.5365568478574478	-0.01098145203670654	-18235.223044664475	-463.32898073734873
314000	-19439.11660380434	-1199.7200662519645	-18239.396537552377	2549.0127278787786	419.50219390264886	421.88525944970576	417.4060420813965	315.31359226422063	482.6798865609271	460.40909893145977	466.3956968123629	643.5542283115107	1054.941697557613	539.2568808607492	535.6376467523496	2027.2566269530887	809.1141703000199	2027.2566269530887	0.0010046315836189012	1.1362421371333034	0.0011444129392572903	0.5965654429367098	0.0010327749950119866	0.61835046502332	-0.06833360707309293	-18239.396537552377	-463.88925021354896
315000	-19424.000317892573	-1200.6622130054432	-18223.33810488713	2689.2240226548956	419.7251366825541	422.1094687003601	417.6278708697162	315.4811644243262	482.9364048754396	460.6537815240692	466.6435609587119	737.1146922148278	1055.5023421456747	539.5434667948624	535.9223092588265	2165.257545973882	802.1836347066985	1742.7477416804074	0.0013939652449660848	1.1362421371333034	0.0010568815161887297	0.5309547937257847	9.783070906181001E-4	0.5422580347218801	-0.1133986077732649	-18223.33810488713	-464.89240360287795
316000	-19419.826239191585	-1196.6954257677303	-18223.130813423853	2654.792603537812	420.10512938124924	422.4916200230661	418.00596483605904	317.3854066943648	462.2809436536022	464.6107771087628	467.06603064317954	717.9191827178238	1056.4579274762102	540.0319354618362	536.4074995578774	2248.444279101633	766.3067189778338	1667.2787553994353	0.0011453304034781842	1.1362421371333034	0.0010916008672472734	0.5131500406605407	0.0010162837852074925	0.5196333650585873	-0.10779976970570986	-18223.130813423853	-462.7943733259021
317000	-19416.595160275803	-1195.9282934904472	-18220.666866785356	2258.2998306414993	420.0250639378362	422.4110997519967	417.9262994604585	317.32491801773944	462.1928401620083	454.4557636201479	466.97701518911526	696.1438404160538	952.266139181733	537.4339926657887	536.3052687082674	1997.7129506375616	738.6043206195186	1666.9609982393627	0.0012212752220424022	1.1362421371333034	0.001072826984306984	0.5848023755458467	9.769612630816293E-4	0.5747911466185271	-0.1635795319883352	-18220.666866785356	-462.0732867508015
318000	-19411.357730643755	-1196.3830209456285	-18214.974709698126	2390.485741902603	419.5176226489554	421.90077584207063	417.4213937339593	316.94155097796505	461.6344550782125	453.90672586447516	466.4128502408531	826.2820018880212	1052.7144444582354	536.7847071318018	535.6573468099039	2061.761709230495	823.4609069139246	1519.8966178253227	0.0011949529967979673	1.1362421371333034	0.0010570084957975045	0.5500263884591176	9.617053032137461E-4	0.535397636978317	-0.2317580946744052	-18214.974709698126	-462.5789608516773
319000	-19429.444362639588	-1194.6923474272348	-18234.752015212354	2285.497502433918	419.91300046449265	422.2983996798313	417.8147959414064	317.2402551355816	462.0695262470303	454.33451397167494	466.852424847284	653.5643771175362	1053.706583798667	537.2906042704714	536.1621814586151	1669.4650930434648	796.3251987906012	1528.0270552973839	0.0011494064344229778	1.1362421371333034	0.0010849471106100593	0.5928013437564834	0.0010178354459183402	0.5896012409269367	-0.11652011040569461	-18234.752015212354	-460.90448308613475
320000	-19425.51433007474	-1196.8542952881432	-18228.660034786597	2395.027659427144	420.7971095325578	423.1875311050868	418.6944873285627	317.9081910794805	463.0423940977033	455.29109608104756	467.8353628887333	654.9404292800907	1092.6886762614213	538.4218469204876	537.291048262112	1985.1253634818986	863.5162787905339	1287.4511688677346	0.0011659041969309856	1.1201703170545878	0.001019270349251353	0.5726007907674266	9.523630717166809E-4	0.5685589663299118	-0.12804946143670654	-18228.660034786597	-462.008400616342
321000	-19434.734028570165	-1197.4585296170803	-18237.275498953084	2692.1879597890547	420.56312948932003	422.9522218917331	418.4616764274674	317.7314213949714	462.78492398458343	455.0379360000167	467.5752276930366	690.8836699979074	1092.0810976019552	538.1224628131145	536.9922929240744	1521.9499149439196	898.0523176732014	1521.9499149439196	0.0011181197918677314	1.1201703170545878	9.877490709303003E-4	0.6030628798179959	9.121820195101707E-4	0.5991644897884433	-0.13319012091772203	-18237.275498953084	-462.9900048330768
322000	-19419.456060554858	-1195.1319020097521	-18224.324158545107	2574.0390888376564	419.07758480717007	421.45823827791094	416.98355465570097	316.60910659771747	461.1502403078682	458.2148102479631	465.9236233456753	687.8065952510036	1114.0021192837648	536.2216662217724	540.0795343565577	1516.5739691129359	876.1891878547667	1349.9531507386928	0.0011268843571076328	1.651716220604957	0.0010326212812817742	0.5470650422227159	9.466160170661542E-4	0.5315546694330188	-0.04558612670223378	-18224.324158545107	-461.7199994525905
323000	-19433.12949675589	-1195.9898410944725	-18237.139655661416	2424.295168866128	420.20517758771774	422.59223657324605	418.10551312564195	317.4609921573316	462.39103604729723	459.447707760755	467.17726260727625	755.4219018053923	1418.199362486183	537.6644531937434	541.5327015168631	1444.683039794286	832.9979039581739	1326.1812968661404	0.0013235918851359216	1.651716220604957	0.0010466985178704939	0.5674630188854182	9.34009271356279E-4	0.5744224620256307	-0.04589430445657282	-18237.139655661416	-462.1386178530723
324000	-19420.55057217284	-1194.5965503402058	-18225.954021832636	2199.8279848843317	419.47301674598754	421.8559165464099	417.37701071598707	319.08753505380577	461.58537103359043	458.64717116961583	466.3632581254863	763.0373002606651	1454.5923298250752	536.7276326127153	540.5891409428522	1593.5344749548258	933.1161935944195	1323.8705732806422	0.0012742093798279294	1.3202881610616575	0.0010306973302745116	0.5801831091471351	9.422463561490248E-4	0.5583154841326177	-0.02372823982329108	-18225.954021832636	-461.66159582161924
325000	-19418.6699724921	-1195.3434179904798	-18223.326554501622	2425.0869662827827	419.5538441641662	421.9372031207941	417.45743425894824	319.14901939392246	461.67431299724547	458.73554697740474	466.4531207306668	766.0570402568807	1390.7467143394617	536.8310535887433	540.6933059852113	1638.1538147409012	933.2959938909298	1169.5753599375364	0.0012194939099003258	1.3202881610616575	0.0011391982800106697	0.5873220169357474	0.0010273002739639677	0.5851940394178974	-0.007424900967416747	-18223.326554501622	-462.3692049907977
326000	-19421.249823363025	-1197.0876103769124	-18224.162212986113	3010.5516941175265	420.5047563081316	422.8935171100931	418.4035949230611	319.8723655925038	462.72069051682354	459.77526383033563	467.5103293422981	767.7932964077488	1275.7320997769766	538.0477726707296	541.9187788010937	1641.8666644210743	935.4112944819021	1172.2261839700584	0.0012461711889903502	1.3202881610616575	0.0010736206775774128	0.5559217306352024	9.49143914268099E-4	0.5655435457473859	-0.007442416936953459	-18224.162212986113	-462.65047293308055
327000	-19415.17199870454	-1196.4265264633161	-18218.745472241222	2101.0464724643575	418.98910952410097	421.36926039342086	416.89552146239544	318.71943327738086	461.0528826835814	458.11807234903256	465.8252579690518	773.5369344906755	1207.5471349462368	536.1084595855152	539.965513250647	1555.5091428713604	1160.1481289380454	1436.2286251357793	0.0013880804073251067	1.3202881610616575	9.948966596380671E-4	0.50350730744947	9.354779635752298E-4	0.5260336611685295	-0.043652372993793986	-18218.745472241222	-463.09755371757115
328000	-19419.540017699215	-1198.1620893417862	-18221.37792835743	2261.761634480518	420.94909064782615	423.34037557927184	418.8457090306593	320.2103648046885	463.2096331254372	460.2610940978826	468.00433301377257	777.1554480883868	1213.195896540998	538.6163110717996	542.4914075743345	1574.6204847275667	1115.4698463336854	1400.8705589766785	0.0011542583448494678	1.4754362372009064	0.0010218873582752723	0.5486717415750694	9.808838066688625E-4	0.5872567386163937	-0.08471351415576474	-18221.37792835743	-462.70269022255115
329000	-19430.043697046272	-1195.5213078569113	-18234.522389189362	2394.06191430878	419.7040821723819	422.0882945858604	417.60692156388006	319.26330344509887	461.83963392135036	458.8998155589808	466.620152897716	774.8569156978816	1209.6077211365966	537.0232873850993	540.1041263633423	1471.592116959912	1100.1449247999594	1072.7356086378504	0.0010985641543779763	1.4754362372009064	0.001054866668707001	0.5702231611123634	9.672273688746852E-4	0.5995914640726416	-0.0848890740174694	-18234.522389189362	-462.51233411718033
330000	-19420.707745973195	-1196.2867908108951	-18224.4209551623	2226.06985524238	419.26426068758457	421.64597460774763	417.16929776152585	318.92873710150815	461.35565722882416	469.44217889966825	466.1311665447086	737.707031515006	1219.7382236907517	536.4605233099778	539.5381337773929	1460.858569258638	1013.2545718858455	1339.5272037622976	0.0010172442926181361	1.4754362372009064	0.0010011187328270027	0.5648534975364845	9.335770255168396E-4	0.5812720154260135	-0.020402963447137806	-18224.4209551623	-462.92850209496993
331000	-19427.67447711197	-1199.5180336720396	-18228.15644343993	3318.251467780032	419.63813307944434	422.02197085599954	417.5413020027383	319.213136848764	461.7670639697262	469.86079667065894	466.5468317718631	766.1116154358851	1289.3626346418812	536.9389036485721	540.0192585273157	1752.0110632857588	1122.8990603213122	1330.2979492457314	9.523742708764662E-4	1.4754362372009064	9.14001347994231E-4	0.5043562923493152	8.357914382841438E-4	0.5089133143414353	-0.04080830180242925	-18228.15644343993	-466.0511699966698
332000	-19414.086059145342	-1196.3859242097485	-18217.700134935592	2556.4801458111215	419.377869584289	421.76022888235826	417.28233898182896	319.0151578755803	461.48067171758623	469.5693846097945	466.2574750630255	808.5451009122833	1377.0943121539806	536.6058891183553	539.6843335321915	1714.8504421326334	1053.1919816562179	1281.981591334918	0.0013506791875917007	1.4754362372009064	0.0011130422180123632	0.5356142820136433	0.0010131995608881298	0.5602717026196956	-0.007181286724734318	-18217.700134935592	-463.05055738990603
333000	-19422.121514434984	-1198.396463285621	-18223.725051149362	2542.9980583279307	419.0520304821725	421.43253878649386	416.9581280195345	318.76729641186796	462.1704598684565	485.39193874837963	465.8952124639517	805.6538132027894	1288.9980175797455	536.1889687375206	539.2650213285248	2156.8942931838496	1052.373695440974	1386.199616720438	0.001116402253819338	1.2529455812257033	0.0010161073266741773	0.5228815591708704	9.269334826420795E-4	0.5532958310323888	0.016333144921724458	-18223.725051149362	-463.3770493260938
334000	-19420.290375820303	-1197.9365834983328	-18222.35379232197	2626.8581508188304	419.12753869914457	421.50847594289223	417.03325894006133	318.8247345064964	462.25373751615496	453.7935665641199	465.9791612679904	805.7989824860922	1272.7898502298501	550.819811625405	539.3621905038873	1805.0706551764276	973.2307846564693	1406.6218925516807	0.0011723821342804386	1.2529455812257033	0.0010637676445555077	0.5196949349755703	9.649786005643981E-4	0.5317827497882106	0.09790069646908625	-18222.35379232197	-462.7864829877873
335000	-19414.580325310915	-1196.982451684081	-18217.597873626833	2698.246347232995	419.7654759556571	422.1500371287174	417.66800857714895	319.31000487806557	462.9573154343203	454.4842675945877	466.6884095045867	751.594344020324	1274.727112733986	551.6581924212641	540.18313211308	1445.4631278183813	881.118810158936	1445.4631278183813	0.0010963764965409872	1.2529455812257033	0.0010270686455017184	0.4981145329101185	9.281401871684718E-4	0.5098537898187457	0.19504211585798828	-18217.597873626833	-461.4815017243685
336000	-19425.46375240382	-1195.9913567417093	-18229.47239566211	2601.2025401596484	419.2432101997443	421.6248045384294	417.148352457923	318.91272427587097	462.381311055327	453.9188052515368	464.2683777034767	750.6592218849794	1192.6928177091413	550.9718277739227	539.5110445594713	1443.664704802826	880.0225356728339	1443.664704802826	0.0012926040450502352	1.2529455812257033	0.0010838956387620366	0.5458098545233118	9.494385527908778E-4	0.5473803343043026	0.17001849670986474	-18229.47239566211	-461.00300295309285
337000	-19421.93437383144	-1193.0450130689649	-18228.889360762474	1927.6580771476513	419.2424523890075	419.26175736494474	417.14759843378465	318.9121478193401	462.3804752695266	453.9179847622936	464.26753850667444	743.0747880325385	1155.8433318493685	550.9708318547125	539.5100693564096	1323.5652563878762	877.2525989445694	1323.5652563878762	0.0011270528191779752	1.3491805817552254	0.0011493104017939687	0.5596013966831754	0.001006905842137654	0.5587452891225134	0.04805485299504264	-18228.889360762474	-459.7423123134685
338000	-19426.87479030227	-1192.6202841505149	-18234.254506151756	1943.8729918631761	419.1979344618241	419.21723738783186	417.1033029520033	318.87828362525954	462.33137666271386	453.86978475850646	464.21823951904787	742.9958834532982	1215.9431936024498	550.9123261398621	539.452780620869	1197.0692897237604	877.1594464808848	932.4613857313187	0.0011978336682058259	1.3491805817552254	0.0012298378579932144	0.6148027912104185	0.0010396805560646694	0.6130203083794437	0.0653393970597716	-18234.254506151756	-459.29792604019525
339000	-19425.530112348282	-1194.9292176631686	-18230.600894685114	2035.7181514834137	419.9104907771594	419.9298265144496	417.8122987943784	319.4203157206995	463.1172515803506	454.6412765882187	465.00732174267046	892.1269773587816	1218.0100644776671	544.3088684064534	540.3697471754635	1233.7725913918903	779.9902749115362	1233.7725913918903	9.299454708891927E-4	1.3491805817552254	0.001233518387282535	0.6076673380640132	0.001054823516619189	0.6387288949335541	0.017754716123223713	-18230.600894685114	-462.6024982333295
340000	-19420.56806203078	-1192.3739508539336	-18228.194111176846	1921.1097977801319	418.7724346907385	418.7917180236378	416.67992930119334	318.55461161847614	461.8620950208847	458.88360080703006	463.74704264899964	889.7091036482099	1134.9283236510676	542.8336634897191	538.9052182027472	1206.4786647966475	777.8763180106994	1191.0022672046086	0.0010215752810931028	1.3491805817552254	0.0010972617079074917	0.5673516667198307	0.0010038053801583497	0.590810803922847	0.04658692033313101	-18228.194111176846	-459.93541456742435
341000	-19406.926624103835	-1191.7702789497398	-18215.156345154097	1969.8743264617565	420.2859285575826	420.3052815827627	418.18586060228324	319.7059062381794	463.53132009454106	460.542061244928	465.42308014973605	964.1003351042627	835.7003890841602	544.7955295352122	540.8528863752297	1277.7842819180826	760.715732887809	1195.3066924186105	0.0011769014854581962	1.3491805817552254	0.0011522968130665526	0.6166656528777636	0.0010519884284457346	0.6635738100704345	0.02003614458738663	-18215.156345154097	-458.88725477649
342000	-19406.71185328663	-1191.7203707905555	-18214.991482496072	1967.3871172827767	419.75526576084366	419.77459435044364	417.6578494002296	319.302238118905	462.9460546597889	459.96057011798274	464.8354261347021	936.6451094157255	834.6452143196154	544.1076580179662	541.9670702445495	1276.1709217396942	759.7552354956573	1276.1709217396942	0.0011900061167816446	1.367004934816292	0.0010847317771865855	0.5897086726704854	9.963071579352884E-4	0.6457101876318423	-0.017435139066109946	-18214.991482496072	-459.62102901227206
343000	-19414.57695504924	-1190.7005473842448	-18223.876407664997	1911.7940351972372	419.44525969766573	419.46457401232874	417.34939236297663	319.0664206369641	462.6041504704306	459.6208708284434	464.49212656889335	901.6164329999002	855.7695006031403	543.7058127362843	541.5668058726088	1275.228418439173	712.633511063604	1275.228418439173	0.0013079516298931605	1.4036995926493807	0.0011177131590577032	0.5618628984883942	0.001029181098001288	0.6103627868878767	0.07625340238771326	-18223.876407664997	-458.96999872193516
344000	-19412.363881376183	-1189.7721077226315	-18222.591773653552	1941.9770523055213	418.97279383245944	418.9920863913529	416.87928729635075	318.7070221481288	462.08307015030124	459.10315089388195	463.9689196202225	810.4053319878009	807.1018921865046	543.0933789769489	540.9567815044994	1397.9641931908543	706.0957924935707	1290.957041453467	0.001440203746055615	1.4036995926493807	0.0012031882853354016	0.5853019739953119	0.0010950410459383592	0.5938709828428222	0.07247725718264834	-18222.591773653552	-457.8463111585365
345000	-19414.97716080361	-1191.0536916511242	-18223.923469152487	1953.70544221677	418.32288118416847	418.3421438163502	416.6095904254957	318.21264225558605	461.36628463039966	458.39098783931496	463.2492087613936	775.9920130245162	805.8499117813012	542.2509298695222	540.1176466975288	1395.795664292589	719.4743553719429	1395.795664292589	0.0015256087357288933	1.4036995926493807	0.0010884034520803327	0.5383983804536411	9.964142238412705E-4	0.5573288129059603	0.041967752595957745	-18223.923469152487	-458.52724992666765
346000	-19422.28426890549	-1190.3954003176623	-18231.888868587826	1950.9748595237782	419.3262128274443	419.3455216603224	417.6088128055454	318.97586326888967	462.4728542524102	459.49042132425785	464.3602945058719	826.4521740947885	807.7827123824361	545.9820073630949	541.4130984894299	1429.9466767789763	730.9469547238863	1115.3651451727496	0.0015939795040101773	1.4036995926493807	0.001145353852871216	0.5307257672160232	0.0010740404975524275	0.5607746219787831	0.13486117243456808	-18231.888868587826	-458.62110053073025
347000	-19408.721634964317	-1189.7570781234904	-18218.964556840827	2040.5020384453942	419.3898075154486	419.40911927668924	417.6721470339952	319.0242389007604	462.54299252656745	459.6690793144152	464.4307190277532	826.5775131901138	807.9052200816873	546.0648105706026	541.4952087797639	1210.6897722275846	738.8633622523034	1210.6897722275846	0.0013459344516300567	1.4036995926493807	0.0011306723811025249	0.5861036561741996	0.0010522379825114623	0.6029357082088705	0.14353704101997047	-18218.964556840827	-457.8928560426441
348000	-19414.471319526314	-1192.7365662709803	-18221.734753255332	2155.478297935962	419.3822242746393	419.4015356866924	417.5980258330937	319.01847043051094	462.53462900691557	459.6607677597266	464.4223213749765	886.4676929545001	807.8906118586805	546.0549368424342	536.6167565948093	1399.4100915767388	786.2994798301576	1399.4100915767388	0.001399889372769999	1.4036995926493807	0.0010626800117593035	0.5744509789836997	9.85670405283069E-4	0.616928075287453	0.1854257527803915	-18221.734753255332	-460.9172521511181
349000	-19409.894619155257	-1191.1267477039191	-18218.76787145134	1938.2527444504735	419.08009941405555	419.0993969140796	417.2971863171769	318.35487412829	462.20141695782223	459.3296260533382	464.08774942372105	892.1075196766254	857.6210813761902	545.6615563839517	536.2301754442764	1270.0608322670955	807.2797648570156	1270.0608322670955	0.0013853459568586907	1.4036995926493807	0.001099700732199639	0.5894345448251749	0.0010092305840040212	0.6328577166746002	0.04748193991280089	-18218.76787145134	-459.42305676803426
350000	-19424.459770374793	-1191.2097388733644	-18233.25003150143	1921.3442058583228	419.7883222871411	419.80765239890445	418.00239616283005	318.8928767772614	462.98251254293774	460.1058684659741	458.6240575996421	893.6151334993053	855.9214403591864	546.5836951248153	537.1363756575992	1086.9717993373386	740.0147905761067	1086.9717993373386	0.0014343249482851002	1.4036995926493807	0.0010684656445523139	0.5553484669279929	9.901333285818475E-4	0.5961154860848431	-0.013564397788738105	-18233.25003150143	-459.0734005880318
351000	-19420.69609477636	-1191.130016052141	-18229.566078724216	1930.932706796613	419.6154485659013	419.6347707172995	417.83025790677254	318.7615529758155	462.79185095098074	459.9163915095581	458.43519087020246	785.1100391593693	814.6098319695288	546.3586055919994	536.9151766409918	1260.7184529705512	710.7361087209896	1260.7184529705512	0.0014598773209774584	1.3642496084855702	0.001155658288133348	0.6117562553274333	0.0010249395137965365	0.6822098931767472	0.023573051112305288	-18229.566078724216	-459.2379655786652
352000	-19423.007495711758	-1192.0395733826742	-18230.967922329084	1959.676617629428	419.35148144432446	419.37079144075386	417.56741379351524	318.56102992573256	462.50072288788806	459.62707230920995	458.1468034474393	778.3285972220506	814.0973860782061	544.3699069022028	536.5774198825284	1188.532544867792	710.2890065814927	1188.532544867792	9.872377695878973E-4	1.1794764246705658	0.0012410640711970908	0.6079907961000531	0.0010924336917414199	0.6467498870243095	0.02866337574106293	-18230.967922329084	-460.72875735144265
353000	-19427.52480267878	-1191.7343963046847	-18235.790406374097	1959.2007605502192	418.94772942203286	418.9670208267786	417.16537947332745	318.25431905013767	462.0554267331346	459.18454290808404	457.7056992506418	777.579221676617	1008.6597123869403	543.8457870158741	536.0608026104316	1281.0609744676403	828.2439789187342	1281.0609744676403	0.0013385199442132122	1.1794764246705658	0.0011432364886673338	0.596009028200613	0.0010278252112158105	0.6100656960756985	-0.035599077867792255	-18235.790406374097	-460.39563176453356
354000	-19420.118569884387	-1194.713190719201	-18225.405379165186	2016.6873919809539	420.3151220020309	420.33447637149	418.5269546877601	319.2930610312002	467.86970501640724	460.6832633754047	459.19959295867443	780.1171422414284	963.1853819125688	537.7442134068475	547.2973130802144	1349.3312396992371	842.2022212160211	1349.3312396992371	0.0012163218649825609	1.1794764246705658	0.0010483550142296755	0.6073208668417822	9.583172740260502E-4	0.6347334009667788	-0.06463403532519763	-18225.405379165186	-461.31889692429206
355000	-19424.887105779795	-1193.4058633980699	-18231.481242381724	2022.3523555531308	418.715738076604	418.7350187987785	416.93437510009954	318.0780864500306	466.0893662985586	458.9302705193631	457.4522457682083	777.1486389639164	967.9717562143668	543.0433981983724	545.2147362726027	1354.420139375549	918.077081636016	1354.420139375549	0.0012731370890931499	1.5240294638327991	0.001092129164733814	0.5838010356271259	9.93559582827771E-4	0.5903822395421899	0.00354787466863898	-18231.481242381724	-461.11611142335346
356000	-19423.458733306044	-1193.8012634394215	-18229.657469866623	2032.922850688912	419.4193014136281	419.4386145329828	417.6349452329849	318.61254947490994	466.8725310093258	459.70140588215395	458.2208976226628	791.0122025337186	969.5982282502058	543.9558679019005	546.1308544510325	1416.6533781294743	829.7163190736077	1416.6533781294743	0.0014080762511913564	1.5240294638327991	0.001077219509675663	0.6020785559500925	9.828435848438456E-4	0.604254191522998	-0.016063916815106945	-18229.657469866623	-461.38810812629873
357000	-19425.006037208692	-1195.128905461133	-18229.87713174756	2118.268872167986	419.26718085125503	419.2864869658711	417.48347184460874	318.4969908441033	466.7031994794361	459.5346752711621	458.0547039820685	636.9953873955606	969.2465614879462	543.7585787636742	545.9327764597995	1601.200036789538	829.4153865398827	1601.200036789538	0.0013882486240190499	1.5240294638327991	0.0010825573398353808	0.6161779096142581	0.001006728471917794	0.6399528742050475	-0.10174492102965745	-18229.87713174756	-462.9012889113793
358000	-19427.535922777945	-1193.4716206446524	-18234.06430213329	2112.667939941274	419.11624535776804	419.13554452221473	417.33317848342176	318.3823324527893	466.53518709749295	459.07009820761425	457.88980504423796	720.8975809515449	968.8976343246711	543.5628265722986	545.7362415608399	1661.7238763936875	829.1167983689246	1661.7238763936875	0.0011357541422485776	1.5240294638327991	0.001002259928365864	0.5702501869711125	9.53502532345501E-4	0.5768978641936421	-0.12176298826816823	-18234.06430213329	-461.36345204141475
359000	-19427.081779053715	-1194.7896092412186	-18232.292169812496	2088.5426582652326	419.84644410066045	419.8657768887754	418.06027070585696	318.93702910673966	467.3480007521936	459.86990592760503	458.68755641687	722.1535535204813	1036.4217381504684	544.5098404307266	546.68704201764	1630.075570244446	778.0183396375213	1290.0571923492585	0.0010031017613576908	1.5240294638327991	0.0010552401005138776	0.5177132914873147	0.0010725407805570462	0.5068108465257177	-0.059039663991112656	-18232.292169812496	-461.61810795008176
360000	-19424.261700996685	-1192.9020942371499	-18231.359606759535	2019.6064016713312	419.39971242620226	419.4190246435372	417.61543958395254	318.5976686689853	464.01775084917676	459.380587854308	458.19949640585764	721.3851562392532	1006.7333701022952	543.9304624314782	546.1053473978168	1674.5762604568486	910.8453813617042	1674.5762604568486	0.0012531407586907565	1.5240294638327991	0.0010489901373715196	0.5799975240334	0.001061005154793621	0.5596261642100271	-0.03653374448655044	-18231.359606759535	-460.6828270256859
361000	-19435.091125398554	-1195.5239563594434	-18239.56716903911	2078.570138595719	419.50999518473174	419.5293124802882	417.7252531611135	320.10692715342356	464.13976609156754	459.5013837369528	458.3199817159885	721.5748472252868	1013.2706302095393	544.0734910270347	546.248947887694	1518.8099727323058	803.5459733796841	1518.8099727323058	9.818644881266923E-4	1.5240294638327991	0.0010316934278307918	0.5336745257356943	9.898798111732904E-4	0.5276638571676471	-0.0995725988520362	-18239.56716903911	-463.04238138875763
362000	-19438.596756925734	-1194.1868910264238	-18244.40986589931	2037.513867615961	418.8494667395649	418.86875361958096	417.06753483462654	319.60291119836467	463.40896701274806	473.06752080297827	457.5983460258104	720.4387105005841	1002.6947862466657	543.216834400948	545.3888659531423	1516.4185703788266	750.1312518117893	1516.4185703788266	0.0010996851262896044	1.5628386114254194	0.0010441605038236641	0.5695503909353674	9.94755205106617E-4	0.5624552159876771	-0.08865151439071209	-18244.40986589931	-461.4009721847595
363000	-19441.24211898436	-1194.8763910759612	-18246.365727908396	2142.2540061598147	419.13194809863194	419.1512479861472	417.3488144193421	319.8184584817834	463.72150028591807	473.38656801878864	457.90696048746514	738.0634029513581	1053.0274558818214	543.5831918678542	545.7566882862437	1584.802838583342	843.1720682922308	1584.802838583342	0.0012591507755014193	1.5628386114254194	0.0010028618102076012	0.5589268557104198	9.403670641781516E-4	0.5408243162851312	-0.02885359677200076	-18246.365727908396	-462.05002370480815
364000	-19439.19272282374	-1195.7924744663767	-18243.400248357364	2107.24581935744	418.9656351168846	418.98492734613893	417.18320899110006	319.69155343030917	463.537494018291	473.886273865119	457.72526144899524	737.7705368841916	1052.609611007805	543.3674962095361	545.5401301771585	1621.3149102787775	945.0472743483797	1393.9586166360132	0.0013200441719004	1.5628386114254194	0.0010472004277303673	0.5370457864971532	0.0010070924554640558	0.5359463508906503	0.01480333987633061	-18243.400248357364	-462.9789290335709
365000	-19444.28062099266	-1194.0016517843164	-18250.278969208342	1882.5645997636736	418.6799277980247	419.7210837698719	417.9161997960858	320.2532514182572	464.3519292917125	474.718891942419	458.5294846310911	739.0667995526563	1054.45904585916	544.322192778971	540.6283388049758	1429.3283738932973	946.7077221982569	1429.3283738932973	0.0011717393126337429	1.5628386114254194	0.0011007768858495622	0.5242823060517549	0.0010615408476439116	0.5113309797344587	-0.013358897929866038	-18250.278969208342	-461.8945949702746
366000	-19449.345325728507	-1197.1645958308054	-18252.1807298977	1876.3869856242377	419.17209985661293	420.2144797416309	418.4074740672284	320.62971967373124	464.8977902938171	475.276939650908	459.0685011575369	739.9355969418292	1015.8652761697273	544.9620614623451	541.2638652412209	1550.4597815936906	830.7174814500154	1550.4597815936906	9.688490783959977E-4	1.5628386114254194	9.488478230027776E-4	0.4958718676587542	9.47012209084632E-4	0.47825017099240524	0.010883357320516252	-18252.1807298977	-464.0441243200123
367000	-19444.34514645633	-1194.408468946504	-18249.936677509824	1866.4308873917898	417.9887419467268	419.0281791061137	417.2262747599217	319.72455514810963	463.58534493397326	473.93519308400914	457.7725123686595	730.350110755837	1056.5306077162552	543.4235879660414	539.7358320622762	1433.5531791957785	1056.5306077162552	1433.5531791957785	0.001168008545569413	1.5628386114254194	9.245518017584661E-4	0.5247930470433828	9.32103039104057E-4	0.4968712156831985	0.14931834604360694	-18249.936677509824	-462.87615171000834
368000	-19442.496592407366	-1194.570995700233	-18247.925596707133	1921.4501328883437	418.04256740079387	419.08213841109944	417.2800020291852	319.76572687746557	463.645041976467	473.99622290229394	457.83146087818847	730.4441597633684	960.1042078355686	543.4935659784559	539.8053351931542	1596.1912228769734	939.5355854125369	970.301386671066	0.0012395120149815057	1.5628386114254194	9.55159040921147E-4	0.49491078583638753	9.396584445641559E-4	0.4947589376715617	0.14311884986888265	-18247.925596707133	-463.0550472310052
369000	-19429.828720881203	-1194.8675486406214	-18234.961172240583	2038.6032229550376	418.1507563283602	419.19059637842753	417.38799360572517	319.8484818736337	463.765032771124	474.1188925704695	457.9499471248559	699.3718391515729	960.3526816817691	543.6342214777463	543.5591274727959	1317.1695617294076	815.4029277056638	1317.1695617294076	0.0013018464406536123	1.5628386114254194	9.931929812945486E-4	0.5059396830318388	9.886971636071864E-4	0.5145089708188227	0.08052421890924909	-18234.961172240583	-462.8174171729473
370000	-19425.15233555472	-1197.7437229279615	-18227.40861262676	1859.8333612557456	418.1507563283602	419.19059637842753	417.38799360572517	319.8484818736337	463.765032771124	474.1188925704695	457.9499471248559	700.4285698319827	1109.2584467545594	543.6342214777463	543.5591274727959	1355.2542526205916	815.4029277056638	1355.2542526205916	8.878685784836725E-4	1.5628386114254194	9.994033169874346E-4	0.5580159347852526	9.952215321487922E-4	0.563502721996295	0.08311799124219965	-18227.40861262676	-465.69359146028734
371000	-19429.385453502207	-1199.8154521843212	-18229.570001317887	2033.2414202291588	417.99047042655803	419.02991188425733	417.22800008677535	319.72587728287	463.58726196627185	473.9371529153164	457.774405363555	722.4814945336735	1057.804647902821	540.346304944402	544.705070742852	1441.2326172785793	804.633310750056	1269.9048384122912	7.9306702665871E-4	1.5628386114254194	9.675156287990343E-4	0.5886895656311093	9.818884367416565E-4	0.561949148652759	0.18386149395389054	-18229.570001317887	-467.9870411116535
372000	-19427.584237762134	-1194.7285114836677	-18232.855726278467	1991.9912370604798	418.45150788388594	419.4920958305141	417.6881965503208	320.0785303119068	464.0985920267118	474.4598987561255	458.279323927041	723.2783811968224	909.4013214766509	540.9422991216229	545.305872575852	1503.1407082199205	663.2303844139898	1271.2012941155112	0.0013589845806113228	1.2718490719065203	9.908236998413368E-4	0.552759674108946	9.849987922862897E-4	0.5170612673139738	0.17749419321163284	-18232.855726278467	-462.6425101721496
373000	-19423.296316219676	-1193.1070585330353	-18230.18925768664	1989.6230796472994	417.95403629765843	418.9933871524691	417.1916324185838	319.6980083847739	463.5468533941782	473.89584219523704	457.73450346896175	722.4185194522737	908.3201894711763	540.299205672247	544.6575915389851	1449.880365336923	755.6506382951354	1095.4101941739889	0.0012463430974690019	1.3172668271560208	9.542640350178388E-4	0.5491653176109796	9.558120818741966E-4	0.5247237718556764	0.09592125569788917	-18230.18925768664	-461.2611539501478
374000	-19422.936880177156	-1197.2104711160746	-18225.72640906108	2043.4185539954774	417.7316797570003	418.77047766473896	416.9696814858979	319.5279252248422	499.05077732246633	473.6437239454978	457.4909832445065	783.933406835222	907.8369522785658	540.0117600398089	544.3678271931958	1232.1459013286203	659.7738838164553	1232.1459013286203	0.0011392921249911109	1.3172668271560208	9.798929208548728E-4	0.5314279042861831	9.308426605413773E-4	0.5195983965252853	0.09485830371042434	-18225.72640906108	-462.0778683247751
375000	-19431.91727517288	-1198.4256336952153	-18233.491641477664	1984.5205108143439	418.7256645753979	421.6928581482338	417.96185314348014	320.2882360227025	500.238259431931	474.7707504406035	458.57957459138106	722.5387187698909	913.2598222242068	545.7335106386085	545.6631403860301	1235.0777697487601	661.3438035900053	1235.0777697487601	0.0012749336392132572	1.3537254168388342	0.0011295478717207477	0.5513194195875035	0.0011238845879667284	0.5427930605629834	0.19086305203704976	-18233.491641477664	-460.6725828379958
376000	-19431.9052681633	-1197.0218050448088	-18234.88346311849	2000.3560654546752	417.9320776112529	420.8936476306773	417.1697137877497	319.6812119246349	449.6662540319393	473.8709444091555	457.71045477569476	787.2603825466088	911.5289727656968	544.6992129191719	544.6289760353355	1343.3878174485783	638.5668560109285	1343.3878174485783	0.0013495843919215796	1.3537254168388342	0.0011090207735984334	0.5453545158403235	0.0010907496391474921	0.5527520894714052	0.16305698244954195	-18234.88346311849	-461.68979439697637
377000	-19419.087012120734	-1199.3366035190834	-18219.75040860165	2019.1634432404649	419.5861728989736	422.55946424651756	418.82079178516045	320.9464490637406	451.44594712487554	467.6875872197139	459.52198527776164	885.5614409228366	915.1366302278624	546.8550283006198	546.7845134326209	1348.704689680841	687.3510137312917	1348.704689680841	0.0013568851529002577	1.3537254168388342	9.301913311307383E-4	0.5577496188500498	8.887127920413607E-4	0.5631405342859148	0.2014476620582487	-18219.75040860165	-462.5575479177319
378000	-19417.09473166027	-1196.9779106533756	-18220.116821006894	1974.0035945204118	417.6202615894173	420.5796220034266	416.8584665599057	319.4427001446163	449.3307613765601	465.49630357778204	457.3689604018327	763.2249665266411	930.25930235985	544.2928168783603	544.2226323977418	1251.8270175793468	699.4941917858013	1251.8270175793468	0.0013347171854346796	1.3537254168388342	0.0010521177528714021	0.5829242977466839	0.001013348991096644	0.5654008662336741	0.22771563481007395	-18220.116821006894	-461.55714065324923
379000	-19416.128040324846	-1195.7003762754766	-18220.42766404937	1967.6669873686728	418.4785952587324	421.4440380373122	417.7152345141848	320.09924976677195	450.25426954084475	466.45303673239937	458.3089894524311	846.1996995993799	1011.3697110632925	545.4115002700977	545.3411715395268	1295.6243956942499	711.8282723115641	1295.6243956942499	0.0013565570224978655	1.3537254168388342	0.001033386075147199	0.5355246117811351	9.801908031128743E-4	0.5241719925061683	0.15761800919372276	-18220.42766404937	-460.90216404346836
380000	-19414.82559891507	-1197.4162325439156	-18217.409366371154	2052.9478940474314	418.2813042550963	421.24534898085176	417.51830339564	319.94833953393055	450.04199795100584	466.23312826202914	458.09292047894246	845.8007602273261	1138.2407456840335	545.1543669698474	545.0840713956339	1375.705158722048	796.61991749123	1375.705158722048	0.0014180824450910755	1.3537254168388342	0.001059361117508026	0.5477995327358404	0.001009858289775954	0.5531775631969632	0.05297210034225938	-18217.409366371154	-462.76063485565595
381000	-19415.563738422577	-1195.9908844553097	-18219.572853967267	2013.5581654367331	418.29680056251595	421.2609550989367	417.5337714357291	319.9601928435989	450.0586709150639	466.2504010681796	458.10989171014575	789.7035938260533	966.3214048154296	545.1745636164003	545.1042654379064	1459.110690734089	796.6494303262825	1138.2615837207056	0.0014177889640265334	1.3537254168388342	0.0010490255306768843	0.5396351233021557	9.906476998986166E-4	0.543938342844464	-0.03529149977479712	-18219.572853967267	-461.3279980834694
382000	-19421.26880708476	-1197.9752918010524	-18223.29351528371	2017.7620362537518	419.17011316054345	422.1404562059264	418.40549099515766	323.78226133799546	450.99829537939894	467.22383033787673	459.0663253696274	790.4245352241813	1028.8399109436223	537.5903446106057	546.2423243989247	1486.2073217822156	860.7342172894206	1140.6380259492314	9.966764574235749E-4	1.3537254168388342	0.0010512893472017866	0.5117480438905891	9.739028215416736E-4	0.5314416420292155	-0.03933612833962667	-18223.29351528371	-462.61338939772435
383000	-19434.030305804714	-1198.0244521745535	-18236.005853630162	2001.0777332592686	417.951834932203	420.9135449568878	417.18943506871256	322.8412188654376	449.68751155433887	465.8658885324109	457.7320925796386	753.0054826265942	1071.1576020100822	536.0278891968192	544.6547228254354	1481.8878009812795	873.8059391268486	1240.138061708411	9.696180334231889E-4	1.3537254168388342	0.001128974099899934	0.5530166843542333	0.0010600094201889845	0.570181025424763	-0.024976685263695543	-18236.005853630162	-463.2590290677957
384000	-19424.996903531835	-1199.2479311461839	-18225.748972385652	2009.408244553485	419.69177357799975	422.66581323806093	418.9261998344707	324.18521084300903	451.55956621349	467.80529397454154	459.6376369288576	831.0795421196079	1035.262042667057	538.2593799134223	546.9221271568781	1433.2026267255344	897.0447882170887	1116.9590217137704	0.0013695563945456753	1.3537254168388342	0.0010136419378741009	0.5653580110652634	9.644241032763487E-4	0.575112287019153	-0.008322054505610245	-18225.748972385652	-462.88388223846033
385000	-19420.66137349616	-1197.474085727993	-18223.187287768167	2101.7896386330417	418.64835255544676	421.61499827619684	417.88468215095986	323.3792344443997	450.4369167502774	466.6422550280469	458.4949040869926	883.8998211293299	1020.3193048395644	536.9211808160229	545.5623910812583	1429.6394552638815	816.8895842264749	957.7453372893631	0.0013483898613227065	1.3537254168388342	9.666872524086757E-4	0.5515376484339332	9.090982875208922E-4	0.5540029375881225	0.007745905239611005	-18223.187287768167	-462.8014670598032
386000	-19422.906087368603	-1198.2402656264435	-18224.66582174216	2239.3808286411295	418.0200487703524	420.98224217515747	417.2575244757278	322.89390971833274	449.7609049661322	465.94192241398207	457.8067989459454	882.5732720103142	1018.7880185528218	536.1153742049497	544.7436158174144	1508.3355463934806	756.3267103314259	1124.1436704348803	0.0010363947387246088	1.3575017281609523	9.349229703115871E-4	0.5344646813547258	9.08283481552938E-4	0.5429662937193799	0.08850968449780676	-18224.66582174216	-463.5700495078775
387000	-19424.205308627683	-1199.4906751921287	-18224.714633435553	2192.2731447781584	418.13965223872043	421.1026931832696	417.3769097714253	322.98629579318924	449.8895900957773	466.07523723977255	457.9377861585383	882.8257929712868	893.2364828438032	536.2687669869201	544.899477303041	1578.7609410125497	749.4002481198827	1261.0552352813488	9.271595313283263E-4	1.3575017281609523	9.908402502920468E-4	0.5167101205215754	9.635209707060885E-4	0.5304141924800698	-0.028729744249643502	-18224.714633435553	-464.92938282388747
388000	-19429.137411718824	-1199.9305728631343	-18229.20683885569	2626.5397396068643	418.8945023625356	421.8628923616696	418.1303829479867	323.5693695200285	450.7017570619303	466.9166234815558	458.76448219831997	931.7753753765328	902.5965688187969	537.2368706886164	545.8831616671209	1399.9893063123395	766.7498364208473	1263.3317658504864	0.0012685993003772762	1.2763986352778909	0.0010216278255603085	0.5409539713907666	9.685068412862227E-4	0.5525447098507887	-0.024944331855271333	-18229.20683885569	-464.9840389313284
389000	-19438.240576400585	-1200.6313626898886	-18237.609213710697	2769.841367599685	418.68513907670024	421.6520454758339	417.9214015686946	323.40764969315967	450.47649652435337	466.68325876095935	458.5351919143084	859.3732414583545	902.1454514554373	536.9683599397646	545.6103295058864	1399.289592280165	680.3930334815241	1399.289592280165	0.0013506255226795058	1.2763986352778909	0.0010598022245217218	0.5597787258083253	9.842438110758086E-4	0.5516735993204521	0.14569990852962186	-18237.609213710697	-465.9248246811776
390000	-19425.034784464646	-1199.2308150304616	-18225.803969434186	2369.617176873838	418.5518933953027	421.51785558259826	417.78839894518273	323.3047258761177	450.3331333090615	466.5347377770344	458.3892640358409	859.099747697899	805.8616926190342	536.7974708674492	545.4366901445925	1487.4143992913134	696.1057264856856	1487.4143992913134	0.001270616666847776	1.2763986352778909	9.837223877953937E-4	0.5304600685411447	9.24074925460064E-4	0.532706247036152	0.11659174516535876	-18225.803969434186	-464.6336318339326
391000	-19420.94732784034	-1200.480816595893	-18220.466511244445	2373.1572491852876	418.6023951193454	421.5687151743421	417.83880854734844	323.3437352470117	450.38746970075994	466.59102902539655	458.4445724658868	868.36918889886	842.0465426735118	541.5423211005428	544.8093378225831	1487.5938680566337	678.768001951897	1284.132796765049	0.0014874600638286513	1.2763986352778909	0.0010274393724443432	0.5727102378077108	9.404422550103521E-4	0.5756672784816494	0.12594533652188306	-18220.466511244445	-465.85596482701385
392000	-19436.973608423177	-1199.9185211845174	-18237.05508723866	2659.5744954975526	417.59258396740523	420.5517482509427	416.8308394255659	322.5637203365157	449.3009821533863	465.46545298952424	457.338648450114	773.0042445751527	891.8198833521565	540.2359370915862	543.4950726596771	1495.1362435283577	677.130582993136	1281.0350323139503	0.0011438614210705748	1.2763986352778909	9.781906586634258E-4	0.5194060774080623	8.99979556469754E-4	0.5108887206683662	0.07968031338386626	-18237.05508723866	-464.6812358718006
393000	-19423.62806685332	-1198.9371410565755	-18224.690925796745	2642.6237298454	418.67185152597443	421.6386637662389	417.90813825623263	323.3973859050541	450.462200031023	466.6684479236621	458.52063966715775	775.0020731665517	894.124790826912	541.6321762568911	544.899735057153	1626.1577618881192	665.0361961109484	1626.1577618881192	0.0012414326471907476	1.2763986352778909	9.706914082024527E-4	0.5019912646670113	9.236210929012894E-4	0.490241929742734	-0.03382683047558143	-18224.690925796745	-464.2229871165689
394000	-19428.928723874953	-1200.469846917675	-18228.458876957277	2649.672128543256	417.6181873785068	420.57753309414477	416.8563961326324	321.6333775055438	449.3285296678683	465.49399157905873	468.0755405808543	752.5613855174378	891.8745625585856	540.2690600044928	543.5283953965053	1495.3821993800725	663.3625111138407	1495.3821993800725	0.001399601497396354	1.2763986352778909	9.98417886620393E-4	0.5750842273258857	9.25397726614215E-4	0.5629477458172124	-0.0057782351976913456	-18228.458876957277	-465.1489291350661
395000	-19434.33685847185	-1197.705680179974	-18236.631178291875	2192.4746317658523	418.15910048675175	421.1222792463945	417.3963225432596	322.049967862956	449.9105150769125	466.09691503752913	468.6818077483318	791.7157177413734	893.0297484589566	540.9688346440267	544.2323916367525	1438.0516760088267	771.4465184737686	1392.2092023095856	0.0013250656790863649	1.2763986352778909	9.96480607500899E-4	0.531726511148072	9.259563020410334E-4	0.5128735501374719	-0.01633434780202144	-18236.631178291875	-463.1500942802792
396000	-19433.34126227595	-1198.9483675894899	-18234.39289468646	2300.8742161031055	418.55774745496933	421.5237511255789	417.79424232626417	322.3569903411317	450.33943187579564	466.5412629468751	469.1286199341724	903.945408406314	965.5868020083852	541.4845608008413	544.7512290665233	1439.4226253439338	807.4134012710274	1439.4226253439338	0.0010119782810389924	1.2763986352778909	0.001022335523801598	0.5228319142029425	9.570283177722176E-4	0.5196164159123158	0.027591431129036042	-18234.39289468646	-464.1081197215132
397000	-19416.29827991152	-1198.4265327568216	-18217.8717471547	2255.600828484601	418.5045747822111	421.47020165811654	417.7411666475494	322.31603880490286	450.2822217264509	466.4819945518837	469.0690228469342	865.0735221950538	912.0331122985689	541.4157717710596	544.6820250462562	1368.5729323318874	736.3090671124457	1201.995568392573	0.0013629224769600584	1.2763986352778909	0.0010053326979408738	0.5232101202307835	9.40855237382742E-4	0.5268354244073363	0.1762383647288526	-18217.8717471547	-463.6479374347089
398000	-19439.989836684246	-1198.820645675914	-18241.169191008332	2232.9748535549384	418.2126115502605	421.17616950252767	417.449735995455	322.0911800146543	449.968089311498	466.1565606164314	468.7417841112774	839.0342280745978	1022.3029401994336	541.0380614470145	544.9515218043399	1661.3768097374366	780.2691232797208	1201.1570148089693	0.0013150907486897954	1.2763986352778909	9.322806637288805E-4	0.5569196230387019	8.915412188826825E-4	0.5437726438175503	0.08566206151881438	-18241.169191008332	-464.12950153787585
399000	-19446.63605893957	-1199.802007696062	-18246.83405124351	2181.159439130172	418.7921282770744	421.7597928281308	418.0281956065047	322.53750138618307	450.5916095667144	466.80251321740604	469.391319053426	840.1968768233673	1023.7195441883008	541.7877772561319	545.7066604908986	1329.451675681255	839.3467121904887	1229.467418112057	0.0010527619237763128	1.2763986352778909	0.0010051856327948693	0.5541553360155366	0.001003489752332344	0.5266114951161563	0.018380743614903963	-18246.83405124351	-464.4976392231438
400000	-19430.0815171458	-1200.0194109185254	-18230.062106227277	2134.3189583994053	418.83260749626464	421.80055889307505	418.06860098620285	323.3204393000687	479.3303192445309	458.61314904158394	469.4366890420361	738.3127677190215	959.4055618679045	541.8401448741203	545.7594068966498	1343.0922077823395	812.9478962268824	1008.2535440649472	9.966947862513897E-4	1.2763986352778909	9.686718137447595E-4	0.5666408209426638	9.58246797171686E-4	0.5507497742889421	0.05216294456491359	-18230.062106227277	-464.6060374999458
401000	-19423.08972222217	-1199.078067879017	-18224.01165434315	2427.145022844888	417.0317215552819	419.9869114291154	420.2573828755166	321.9302341843577	464.7497823912538	456.6412157257993	467.4182169404225	868.2055589450669	955.2476410860659	539.510354209069	543.4127642870528	1587.2086458453412	803.0219084209153	961.4254542249852	0.0010229010345488949	1.2763986352778909	9.324514804367507E-4	0.5315067518630213	9.420149643425152E-4	0.5415953971579563	0.09800514512213733	-18224.01165434315	-465.4588488671446
402000	-19425.465615506506	-1196.7360236097406	-18228.729591896765	2436.6057307818296	417.2229436471871	420.1794885680361	420.4500840340577	322.07784926888576	464.9628847069959	456.85060001003455	467.63254281689206	991.1492577419538	920.0770593031058	539.7577365860058	539.8805837811318	1296.8193148312778	803.3901190898815	1027.3300747840094	0.0011504178819182977	1.2763986352778909	0.0010140726319665713	0.5303626524133089	0.001002288966506767	0.524800131896319	0.11727692949895292	-18228.729591896765	-463.6673375497542
403000	-19412.088170421546	-1196.6484831163293	-18215.439687305217	2091.1089729193777	416.71219999163566	419.6651256566799	419.9353898731392	321.6835775237373	464.39370018096025	456.29134614098723	467.0600902276714	937.3929076716311	894.1279829562217	539.0969919081452	539.2196887198219	1028.8525578751978	744.9397848293688	1026.072468207376	0.0012550451411717713	1.2763986352778909	0.0010323133702121183	0.5414584657096684	9.573802846946222E-4	0.557831587667461	0.13828047811712763	-18215.439687305217	-462.8865249454016
404000	-19423.896249161266	-1197.544253912258	-18226.351995249006	2192.2965706072073	417.0699113717696	420.02537186808377	420.2958680829963	321.95971505099175	464.7923420047911	462.00567735693255	467.46102091672776	919.698922228616	894.89551449191	539.5597600464561	539.6825621827329	1293.2468569997593	771.21460865622	1293.2468569997593	0.00152974789550453	1.2763986352778909	0.0010676975383253132	0.5903856977904373	9.626509994216226E-4	0.6170585744347732	0.034733935187975844	-18226.351995249006	-464.4737922155331
405000	-19416.74909949737	-1200.9477328084395	-18215.80136668893	2237.5365153841476	418.63908827025983	422.0754706954247	422.347287173374	323.5311659167846	465.2940940599345	458.9741030997094	469.7426480635516	975.1673637125189	980.691027496892	542.1932934123859	542.3166949327294	1124.1619406563932	767.7581563729186	1124.1619406563932	0.001000548123194278	1.2763986352778909	0.0010569536799481362	0.6219906684614862	9.326289833545376E-4	0.6485931078943848	0.03985234714343086	-18215.80136668893	-464.32705244852724
406000	-19423.457201153746	-1201.6436557291277	-18221.81354542462	2585.368883394827	418.4088751102244	421.8433678397556	422.1150348435346	329.0043162894381	465.03822491932954	458.7217093753546	469.4843326256384	908.3913121550888	907.7444181586181	541.8951367544821	542.0184704152906	1123.543754538562	556.8175575272671	1123.543754538562	0.0010603136560436263	1.2763986352778909	0.001087537313516535	0.6100228709836235	9.41985560589441E-4	0.6432598166876492	0.04400721423024641	-18221.81354542462	-464.32865161609084
407000	-19407.788869981432	-1197.6134933449862	-18210.175376636445	2131.8597863057917	416.843130735518	420.2647711141763	420.5354215021322	327.7731362449215	463.29798701328826	457.0051087515725	459.4159159309364	848.1149405546278	848.0073991843624	539.8672895635481	539.990161692594	1119.3392970854502	545.1366052722242	1119.3392970854502	0.0011810428433603561	1.2763986352778909	0.0011250337048885732	0.6139591603923554	0.001000109757261904	0.6326408527437872	0.07745259061757989	-18210.175376636445	-462.6065902408451
408000	-19418.525000141904	-1197.289735360891	-18221.235264781015	1997.7859646579436	417.28743973811163	420.71272720967323	420.98366608122177	328.12250641442625	463.79181179132956	457.49222601242633	459.90560284750563	833.3402464685291	851.1331110403696	540.4427288098075	540.5657319070501	1291.3962081723848	638.3159606443734	1291.3962081723848	0.0012644696549105711	1.2763986352778909	0.0010409206141758789	0.6210005073266465	9.235044464092599E-4	0.6224479833385658	0.11319453545347992	-18221.235264781015	-462.4988472898527
409000	-19423.29029559961	-1199.131621756799	-18224.158673842812	1995.2404367095196	416.75574271992707	420.1766657775101	420.4472594256554	327.704421081282	463.2008600877685	456.90930108047513	459.3196028523132	832.278425570065	911.8133705905445	539.7541104617737	539.8769568316054	1048.4129329838734	714.0453725261931	1048.4129329838734	0.001107738690689563	1.2763986352778909	9.81598213627185E-4	0.49833678177119445	9.187575770872497E-4	0.5072800581717514	0.16201264817145866	-18224.158673842812	-463.89239118742364
410000	-19418.953762071822	-1199.648178674171	-18219.30558339765	2040.8865337199124	416.6759202182084	420.096188055938	420.3667298764545	327.6416548514893	463.1121418107049	456.8217878449459	459.23162796431563	1015.8631420616083	940.4750998666821	536.8691443466104	539.7735525472797	1052.988567789097	712.9918371617854	1052.988567789097	0.0014002908434377318	1.4489763963457236	0.0010731620192665926	0.5642722685153007	9.6862979881973E-4	0.5942262573268967	0.1726333617335275	-18219.30558339765	-464.01430970719326
411000	-19429.106120214852	-1198.069516593085	-18231.036603621767	2027.39074489669	417.29448993465826	420.7198352774797	420.99077872662195	328.12805014266075	463.7996476932006	457.49995548090476	459.91337309071014	1017.3712257910637	871.3241265910008	537.6661450329358	540.574864927346	1054.5517654883092	692.9589788620069	1054.5517654883092	0.0010307679749508721	1.4489763963457236	0.0010490833105849643	0.5643564423263459	9.675398231357021E-4	0.599255642405832	0.11218740139963787	-18231.036603621767	-463.3677177072888
412000	-19425.09288089688	-1196.8698766122145	-18228.223004284664	1955.2278527140463	419.67181303948416	418.912598981871	419.1823785713747	326.7185493963172	461.8073585570136	452.1898879168438	473.3859878505088	1037.1636390950794	867.5812828865287	535.3565563452937	538.2527815966512	950.6997390816347	655.5085858911114	950.6997390816347	0.0013585379777030198	1.3959016415040786	0.0010192931332936336	0.49589479978135786	9.295136362796656E-4	0.5435706228770115	0.10912226153595164	-18228.223004284664	-462.70541200902716
413000	-19420.001255237046	-1198.431188295827	-18221.570066941218	1932.094567488195	417.8967551972239	417.1407523366105	417.4093908574002	325.33664976594275	459.8540828116563	466.7051520450405	471.3837387500406	1023.0692109691983	861.7504429523866	533.0921944696088	535.9761697504282	1149.6537018957333	612.1775778803956	913.9275716024077	0.0013435413178728838	1.3959016415040786	0.0010529722535622488	0.5514493147400601	9.808790693996603E-4	0.5523753017004215	0.17345328063691243	-18221.570066941218	-461.7662038240711
414000	-19420.210082898106	-1196.3761059491826	-18223.83397694892	2133.4219559150065	418.9058561290976	418.1480277381787	418.41731494402825	326.12224456266836	460.9644986684919	467.83211127116954	472.52199542259666	1023.7169731682734	766.7426179426427	534.3794593825895	537.270398637422	1152.4297861976263	665.3697183754934	1152.4297861976263	0.0013548282203221088	1.3959016415040786	9.479514158036572E-4	0.5448423548889445	9.200543113774627E-4	0.5244247466204653	0.12622567110739208	-18223.83397694892	-462.9082136357235
415000	-19420.66866212106	-1193.9778216551783	-18226.690840465883	2143.721544468483	418.95312253059814	418.19520863163376	418.4645262219648	316.597052333373	461.01651067250845	473.17365070750395	472.57531149356277	1023.8324822182633	965.3584800275999	534.4397550163488	537.3310204645098	1152.5598182995382	595.3080412773211	1152.5598182995382	0.0013390088191677773	1.3959016415040786	9.807012163636354E-4	0.5226247657296257	9.52889631648824E-4	0.5074050770791937	0.12473835175273322	-18226.690840465883	-461.1251273887338
416000	-19417.679602058117	-1194.9634135019255	-18222.71618855619	2235.113700452284	418.70354007684546	417.94607768904183	418.21523483911966	316.4084463416216	460.7418698457278	472.89176752190707	472.2937847558861	916.8943946781483	910.8319836000485	534.121373846078	537.0109168840546	1027.288473061432	594.9533991140565	1027.288473061432	0.001413783440122108	1.3959016415040786	0.0011002219502455404	0.5164550607727689	0.001047218844244986	0.51711092600967	0.18223078851153335	-18222.71618855619	-461.8429275938739
417000	-19422.144824044073	-1198.9739211707554	-18223.170902873317	2666.0087554181932	418.93582611271256	418.1779435041118	418.44724997570574	316.5839816707522	460.99747767384605	473.15411580310786	472.55580129151286	907.2449980624862	749.766299278309	534.4176907498706	537.3088368325639	1156.4191080306668	595.28346407262	1156.4191080306668	0.001706532282686219	1.3959016415040786	0.001052379864693448	0.4878989710185323	9.779396553513126E-4	0.49901884279012326	0.04356863385566139	-18223.170902873317	-466.11014746659686
418000	-19421.670151971088	-1195.440432420682	-18226.229719550407	2452.254366877981	419.81289194466723	419.05342266598666	419.3232929459012	317.2467681310176	461.9626019508426	474.1446906891715	473.5451235723273	864.4914171311955	751.3359774057441	535.5365243929564	538.4337232533932	1167.8184590675112	593.6160447101674	943.9132238069039	0.0011617311446905708	1.3959016415040786	0.0010853394844021749	0.5170381613407582	9.745184523116163E-4	0.5133162156203772	0.022947614364780447	-18226.229719550407	-462.18561254326903
419000	-19414.841216557314	-1196.6246664808282	-18218.216550076486	2606.2417825583384	418.77786568003194	419.355952155271	419.62601726408684	317.47579979511704	462.2961090945083	449.80350872580215	473.88699254806795	787.6106691365103	654.0157172503255	535.9231471538134	538.8224376045921	1168.6615485231484	554.6152456484949	917.052637767378	0.0010297268949373255	1.3959016415040786	0.0010149103011776889	0.5610671688837525	9.049250916321937E-4	0.5710306705779987	-0.0027972096490379832	-18218.216550076486	-463.166341743026
420000	-19430.428081586502	-1199.6242718227181	-18230.803809763784	2989.307171923229	420.4385839134531	421.01896286599003	421.29009895321036	318.7347914768612	464.1294045968057	451.5872631923492	475.7662532101083	794.1089350349877	825.3343588017191	538.0484202762253	540.9592082413432	1173.2960282829108	573.5835516310905	1173.2960282829108	0.0011784255953705722	1.3959016415040786	0.00109076858785872	0.5499662057263619	9.78605399190317E-4	0.5390271770831014	0.15444641535825498	-18230.803809763784	-463.4561092375834
421000	-19427.506879748686	-1196.9094456837206	-18230.597434064966	2790.99338717413	417.6189868622092	418.19547360588183	418.46479136685605	316.59725293362885	461.0168027789237	448.558773028995	472.5756109237935	788.7833838195169	789.4946704965512	534.4400936447437	537.3313609248501	990.5984359900349	569.7369149219488	990.5984359900349	0.0012371529235782697	1.3959016415040786	0.0010894496124674666	0.6340091537520695	9.29686819601389E-4	0.5917526504400125	0.13386053293667322	-18230.597434064966	-462.80638561047124
422000	-19416.1153778077	-1198.5170252696844	-18217.598352538014	2684.2088145643684	418.07448695484976	418.65160247684287	418.9212139846747	316.94256787997386	461.5196371877528	449.0480193733832	473.091052609462	850.0072255259437	790.355778125427	558.1948821425709	537.9174321820957	1012.2620012276957	570.3583311546673	1012.2620012276957	0.0011546473204333556	1.3959016415040786	0.001070789553159761	0.574219113715797	9.589553785318156E-4	0.5327792394148286	0.09571939168920744	-18217.598352538014	-462.46345772201846
423000	-19423.60598751471	-1200.0409372696442	-18223.565050245066	2311.6050332085506	417.73144632047035	418.30808830465867	418.5774785894655	316.6825085294517	461.140948714623	448.6795641764285	472.7028694988674	949.1465803985532	764.585863783076	557.7368691988196	537.4760573961728	1184.7728232170527	569.8903377949958	1184.7728232170527	0.001399141599023127	1.3959016415040786	0.0010505874223467088	0.6094211520646469	9.317841252198723E-4	0.5672792600846529	0.08398659453551356	-18223.565050245066	-464.018185896429
424000	-19422.456362784073	-1200.2278058691545	-18222.228556914917	2491.096858189909	417.5522520542261	418.12864667629185	418.39792140074314	316.54666122791815	460.9431330733348	448.48709409549593	472.5000941402069	948.7394249724273	764.257879370966	557.4976168037371	537.2454962819036	1286.2634350369565	541.976933554637	963.2302406423688	0.0010639819439338069	1.3959016415040786	0.0010510382862597802	0.5577599206606279	9.178849858449829E-4	0.5324657627646165	0.05404693606245483	-18222.228556914917	-464.076782424854
425000	-19424.37056319206	-1199.6266583577049	-18224.743904834355	2300.6740598664273	417.21130544767533	417.78722942255996	418.05628427440104	318.6713802141402	460.5667562336434	448.1208880648461	472.1142806213013	947.9647447118039	747.8867279016808	557.0423997149195	536.8068157863709	1285.2131541412157	541.5343896684165	1285.2131541412157	0.0010992365099782987	1.3746959593418613	0.0010634460413793591	0.6034088159202267	9.221436262745713E-4	0.5739069026160992	-0.03171479289174619	-18224.743904834355	-463.2156404050076
426000	-19427.535410261666	-1201.0475343562762	-18226.48787590539	2252.588119939328	416.9502841001472	417.5258477577297	417.7947342798562	318.47200873979125	460.278610265955	447.8405286485722	471.8189101361156	947.3716662600867	956.3574996956941	556.693895357762	542.9657182487973	1291.8731217802144	500.0083117071839	1065.4016097239692	0.001193515539531366	1.3746959593418613	0.001073062565008117	0.6130835171889094	9.5620707530781E-4	0.5653034123431433	0.04807085511656875	-18226.48787590539	-463.4064082299466
427000	-19430.119035318123	-1199.521566512116	-18230.59746880601	2241.1261435924766	417.1170518065466	417.69284567246507	417.96183974119907	318.59938806647665	460.4627080134945	448.0196515335862	472.007623660197	919.8563453793777	760.7809720626706	556.9165563502968	543.1828883789995	1292.3898325865	503.4774985547707	989.4382972671563	0.001192635569927976	1.3746959593418613	0.0010698296318217835	0.5795353809955036	9.757644034031866E-4	0.5184204017738017	0.08729991613855274	-18230.59746880601	-462.4764882684062
428000	-19425.897550837133	-1201.192215926917	-18224.705334910217	2268.743005990583	416.85154907977454	417.4269764422361	417.69579929126456	318.39659365681825	460.1696149739629	449.79154234313967	471.70718206809187	919.2708397835765	888.5159579484044	556.5620686503692	542.9465049144259	1392.7200700633466	630.7601038008069	988.8085014706062	0.001186207895927123	1.3746959593418613	0.0010823763054536402	0.6060264562636998	9.680890519880535E-4	0.5212090251213917	0.11766561054129071	-18224.705334910217	-464.54233028940826
429000	-19411.5576424316	-1199.7718037590466	-18211.785838672553	2436.7087281195327	418.13322168265637	418.7104182828406	418.98006766803377	319.3755517339603	461.58447546684766	463.1526768834387	473.15751654129673	956.178940912642	952.6345850416078	558.2733021980605	544.6158753694847	1838.1740759658285	664.3162047328422	878.5125873343349	0.0010096346894224732	1.3746959593418613	0.0010960400609888222	0.6122229419694671	9.89121286338439E-4	0.5848227363699405	0.043609765056799484	-18211.785838672553	-464.81562128260214
430000	-19421.713441025662	-1205.088333333228	-18216.625107692435	2039.2652496445598	416.9130294652571	417.4885416960516	417.7574041930853	318.44355316880177	460.23748423192393	467.4556576071403	463.7918563066872	943.3389807414042	847.0431173168407	586.2928546379343	550.1532270221843	1242.1202558472896	664.0706954193544	1056.983839123406	0.0013417291677705293	1.3746959593418613	0.001042586447363803	0.6387655312746725	9.557746706940682E-4	0.632825782058484	0.03690013037141949	-18216.625107692435	-463.75514292723017
431000	-19432.485592899102	-1206.4640796598485	-18226.021513239255	2523.1673375027626	417.09687369975114	417.67263971154574	417.9416207676467	318.5839757680594	460.4404330533667	467.6617893935297	463.9963724833504	1008.8605024878119	897.0167143627568	586.5513895203496	550.3958255780655	1648.6434602183904	669.1218669369742	1364.2548530968597	0.0011268388552645716	1.3746959593418613	0.001124879121403148	0.6659191759698929	0.0010500963428600827	0.6458820599156426	0.0453340155733412	-18226.021513239255	-465.644495680961
432000	-19420.84450178247	-1206.331137858621	-18214.51336392385	2424.1188178128846	417.4084391539883	417.9846352548349	418.25381723597326	318.82195348350575	460.78437553224677	468.01112612326665	464.34297119859576	1038.5244455570646	897.6867731373283	586.9895350966718	550.8069634604605	1415.3672541214696	727.7444632674693	1415.3672541214696	0.0014403750502333524	1.399053906891545	0.001038025112081189	0.6355714187628051	9.741321038643851E-4	0.6309052400459603	-0.02173665862590742	-18214.51336392385	-465.7913383500127
433000	-19422.13566773478	-1195.8595523255483	-18226.27611540923	2171.527629028255	417.49569224719596	418.0720087933604	418.34124704303156	318.8885985223083	460.8806957267988	456.6499467788481	464.44003526521703	1077.7329252508994	853.6150085980028	543.0014976896266	550.9221015525883	1415.6631158227742	552.2030022304867	1415.6631158227742	0.0011905490125221894	1.399053906891545	0.0010999019546201222	0.6751126315300803	0.0010154773457014491	0.6287086985589254	-0.03146778660933044	-18226.27611540923	-463.7593790532518
434000	-19427.672157098645	-1196.736904684843	-18230.9352524138	2526.670414682754	417.6609575973887	418.2375022780168	418.50684710544294	319.0148303299315	461.0631349974087	468.26507988497474	464.62388349765865	1065.1838640214332	806.4459960636984	543.2164444168319	551.1401836447698	1804.776284398995	526.8094956096136	1804.776284398995	0.0011672716423861082	1.399053906891545	0.001047227074247006	0.6645075437350638	9.145490490068415E-4	0.6160329191467955	-0.12612028035480813	-18230.9352524138	-464.2026925030154
435000	-19421.533187055604	-1195.4047209097305	-18226.128466145874	2812.3543245805663	417.7359085891783	418.3125567331415	418.5819498956145	319.0720788648828	461.14587469001606	468.3491119964743	464.70726218135854	947.7290638005984	780.595542633347	543.313926861683	544.5358355995213	1593.708306608201	517.4779508512138	1593.708306608201	0.0010273391823724298	1.399053906891545	0.0010432130159586587	0.6691458122942567	9.190352160749484E-4	0.6313374601957871	0.020112687343122226	-18226.128466145874	-464.17726695990984
436000	-19425.612059314328	-1195.1530368683623	-18230.459022445964	2486.1602253089627	417.93643141688995	418.5133563652026	418.7828788425791	319.2252407889173	461.3672352981876	468.57393032394566	455.9194032517299	948.1839955119268	762.4169825349061	543.5747300215486	544.7972253036372	1623.0386821128582	506.6715702418029	1413.1556971468638	0.0011899999087286925	1.399053906891545	0.0010136500347157375	0.6061533620868713	9.166759006560338E-4	0.5844579751546668	0.1026987310170266	-18230.459022445964	-463.74772706332993
437000	-19436.34161717848	-1200.1177649764218	-18236.22385220206	2669.420001868396	417.0907730651677	417.6665306555661	417.9355077774368	318.5793160246212	460.43369845762504	467.6258113570626	454.99688962982583	946.2654269103439	869.8755738234072	542.4748533999544	543.694875068193	1983.911001680584	428.2343798216121	1983.911001680584	0.0016575473504747572	1.399053906891545	0.001231107122733922	0.6491643459363737	0.0010439238352070706	0.6657838713017138	0.005561659865780446	-18236.22385220206	-468.7320141240008
438000	-19417.460698168346	-1199.2070847400846	-18218.253613428264	2528.708520718117	416.64317864962806	417.21831837480664	417.48700684810143	318.23743763275183	459.93959126210643	467.1239860584892	452.6770791954886	1026.0623045653708	887.0535076630867	541.8927050269082	543.1114174480456	1796.298693786446	427.7748268194163	1796.298693786446	0.0011098853389022334	1.399053906891545	0.0011805077534383845	0.6163277551858467	0.0010451319216308287	0.6013189584448947	0.041105647303404734	-18218.253613428264	-465.32393935077647
439000	-19424.613527041765	-1196.6079333438054	-18228.00559369796	2474.2435015643186	417.8994386419335	418.4763125249329	418.7458111460872	319.196985229925	461.3263983358538	468.5324554759737	454.04198838677814	1003.8569271825315	889.7281460342778	543.5266166336067	544.7490037090654	1762.1266753423508	429.06465088995634	1762.1266753423508	0.0012934387603398126	1.330835634479879	0.0010486754839771166	0.6175922201399302	9.223259852422792E-4	0.5966821134264649	-0.027720120265142367	-18228.00559369796	-465.0665399251694
440000	-19415.043502886565	-1195.6078329597647	-18219.4356699268	2608.3147982457203	417.2775891605145	417.8536046343086	418.1227022317661	318.7220085695572	460.63992796752234	467.8352622339522	453.3663574839506	1006.1744558042413	767.7933723943007	542.7178293670113	543.9383974862839	1600.6715946856348	362.4082339740234	1600.6715946856348	0.0011522263022092803	1.330835634479879	0.0011052439483686125	0.6422090421119843	9.380586833275708E-4	0.6221775267023577	0.032604249901579445	-18219.4356699268	-464.2660467114709
441000	-19428.088879320523	-1198.6378621899662	-18229.451017130556	2680.7254709707704	417.8305045564426	418.4072832819234	418.67673744826567	319.14433248566723	461.2503008098906	468.4551692837596	495.55505307440313	1026.1969623060543	768.8107401789988	543.4369598722116	544.6591453103204	1602.7925712046635	336.8693094988429	1051.190464202492	0.0011509299629889243	1.330835634479879	0.001133601881519132	0.6571620053178145	9.436013840709927E-4	0.6205918380572277	0.06984607242349045	-18229.451017130556	-464.6933731388122
442000	-19431.084550267682	-1200.7566952735158	-18230.327854994168	2451.1550757111386	416.6923717633295	417.26757939532945	417.5362995927067	318.27501196795225	459.9938963888149	467.17913944761546	494.2052055870935	957.0939021608675	766.7165687253752	538.8700853309105	543.1755426829711	1952.9235656856263	483.0014159416701	1575.2331341877325	0.0013482527629749585	1.330835634479879	0.0010949908477171219	0.6424725528416049	9.418093944302894E-4	0.5887459189100968	0.02436029300004739	-18230.327854994168	-465.46141244062466
443000	-19429.026323388087	-1199.4551214179705	-18229.571201970117	2492.764848927599	417.3460507606342	417.92216073972196	418.19130248729095	318.77430042339006	460.715503908735	467.912018694105	481.48021860976434	856.3038290766776	754.3840794342752	539.7154285167385	544.0276399810307	1620.3844587993685	465.02911305184983	1480.2316109083556	0.001528364217588718	1.330835634479879	0.0010792101842186006	0.5787116023041635	9.521532291145154E-4	0.5518602320851695	0.07475366745773825	-18229.571201970117	-467.453505161292
444000	-19418.532100568398	-1195.7906838872866	-18222.74141668111	2391.6851630154188	417.23424757043085	417.8102032149239	418.07927286188016	318.68890370362413	460.59208243866414	467.786669343538	481.3512344625266	801.8672478867359	829.2668931676344	539.5708436893508	543.8818999516286	1843.3433254454915	464.90453600533914	1479.8350703970993	0.0011854331025237465	1.537038532532243	0.0011733079924491957	0.5836151798750353	0.001018051483462435	0.5695512875069039	-0.057907622390592106	-18222.74141668111	-463.7059650805771
445000	-19429.901617872885	-1196.3017960832162	-18233.59982178967	2390.89012124628	417.09555094787237	417.67131513372294	417.94029533679605	318.58296543310115	470.96680915263516	467.6311681317041	481.1912241305055	799.5941236155388	678.1083834134986	539.3914800486945	543.7011032336382	2068.455070346925	533.5360250437649	2068.455070346925	0.0011797616487815323	1.537038532532243	0.0012906160207574707	0.5688115968858091	0.0011665820036375633	0.5465575263285846	-0.11381636000829275	-18233.59982178967	-463.4116288383524
446000	-19424.00487754184	-1197.8406331369213	-18226.164244404918	2787.019317360772	417.92626935597366	418.5031802764437	418.77269620042205	319.21747887562367	471.9048215507025	482.04696242263844	482.1496002311221	828.417091643824	596.7780824677667	540.4657720919233	544.7839786417663	2140.9221805400825	570.3243622253923	1901.5476630986382	0.001110456958987777	1.3887926197633835	0.0011422465055935653	0.6054512238057862	9.652101509515721E-4	0.6001974751128676	-0.13147591712199327	-18226.164244404918	-463.6741585785365
447000	-19434.234136601994	-1197.795403688791	-18236.438732913204	2483.6327759887663	417.90297509952796	418.47985386429997	418.7493547660758	319.1996864218822	471.8785186529495	482.0200942251001	482.1227263127866	828.3709175657829	823.6532784133286	540.4356477632598	544.7536136261247	2118.3238016970445	622.343894434484	2118.3238016970445	0.001058803299274611	1.3887926197633835	0.0011737086987150239	0.5865282345823836	0.0010333701850039926	0.5872042997432051	-0.10760554922195717	-18236.438732913204	-463.6646892533785
448000	-19433.217154273963	-1196.7938176241173	-18236.423336649845	2432.3857237442235	417.45037097912825	418.026624963218	418.29583398571594	318.85398155277846	471.36745705588964	481.49804893286506	481.6005698662682	846.9092539151145	871.3014928690208	539.8503363020762	544.163625650875	2311.2544477162996	649.3549011705511	2311.2544477162996	0.0012712781061153375	1.3887926197633835	0.0010621452995712899	0.4982509765758696	9.740993619873135E-4	0.5028312324472027	-0.08238354145289055	-18236.423336649845	-463.0717004530374
449000	-19429.200666662415	-1197.3553755538271	-18231.845291108588	3134.0251730312457	417.4007271570874	417.97691261219205	418.2460896199507	318.81606296073096	471.31140133338766	481.44078846523587	450.20953307587604	828.7275734001599	1125.774920008951	539.7861364932194	544.0989128992021	1793.866072309991	755.2991952791888	1762.3995257302056	0.0012004771958246255	1.3887926197633835	0.001108421966312572	0.5266295636080269	9.956965858906118E-4	0.550647782073859	0.03260670141169539	-18231.845291108588	-463.84659931908277
450000	-19434.25906443103	-1199.1238960619055	-18235.135168369125	3883.171236161952	417.4926986673999	418.0690110811874	418.33824740033265	318.8863119874207	471.4152517068726	481.5468707826835	450.308733791208	872.6018786558523	800.10838562963	539.9050748251124	544.218801523066	1794.2613389236658	565.2636067815581	1312.1966677968996	9.915260706235135E-4	1.421533365545273	0.0011875201388053273	0.5627852381699014	9.95645701874429E-4	0.606138774197202	-0.13273973786704915	-18235.135168369125	-465.6573547138801
451000	-19433.615038904707	-1199.698658662674	-18233.916380242033	3192.670700145067	419.3847620200922	419.96368626302376	420.2341427524243	316.7720453443843	473.5516903188574	457.88503214781497	452.34951834941273	725.301604357767	829.0372014799111	542.3519070913289	546.6851834585935	2280.7862161298785	551.3867436987873	1717.34146315159	0.0013226608670322793	1.421533365545273	0.0010627452357240817	0.5837184922583902	9.209660723827991E-4	0.6305870675053511	-0.08062702278974782	-18233.916380242033	-464.70479336991343
452000	-19423.115329603053	-1200.1764487869318	-18222.93888081612	2668.2756222765765	419.7974073355466	420.3769011995004	420.6476237991975	317.0837269132345	474.01763210866966	458.33555904016646	452.79459868279406	726.0152504804544	891.4877733415308	542.8855434893491	547.2230834979176	2311.0569238899966	666.4017999664932	1719.0312072099857	0.0010790604421352429	1.421533365545273	0.001036712098556606	0.5579266396391976	9.460379568468098E-4	0.6135985786672936	-0.056174576294637756	-18222.93888081612	-464.25718060300846
453000	-19426.439441005867	-1195.131561354341	-18231.307879651526	2640.0784486684806	417.982117907199	418.55910592174376	418.82865786182117	315.7125923437763	471.9678833932625	456.3536228003926	450.8366226833263	777.2561558297709	971.1060205429812	540.5379959088293	544.8567795116054	2175.9408141637628	667.228941007976	1555.8504326134537	0.0012561655058256785	1.421533365545273	0.0010030890694512598	0.5251871409718871	9.386964179329137E-4	0.5994356339606405	-0.09041431383697308	-18231.307879651526	-462.1990952429055
454000	-19430.154823881185	-1199.5659431769768	-18230.588880704207	2547.7241958918003	418.5868035824457	419.1646263130519	419.4345682080817	322.89579800526656	472.6506691059466	457.01381970052796	474.27524502478707	609.4369951467799	768.3667259437973	541.3199805178581	549.6465388454782	2491.873511720519	686.5909237924891	2491.873511720519	0.0014145223458328026	1.3613400304487382	0.0011386338420734975	0.5563842167471452	0.001048454344769733	0.62029052704398	0.026219023361120416	-18230.588880704207	-465.04317360395413
455000	-19423.783454384382	-1198.0154823338185	-18225.767972050562	3065.2515671922174	417.00009729331083	417.5757297136807	417.8446483597718	321.67182059115464	470.85902688785524	462.22802848216406	472.47744464593785	620.7722874607335	743.0325742119211	539.2680385785253	547.5630340323228	2272.639112839493	617.535398341968	2272.639112839493	0.001213419245052464	1.3613400304487382	0.0010616713590892897	0.563025294192506	9.79234203036236E-4	0.6130228995631734	-0.03524193286436527	-18225.767972050562	-464.80485273322114
456000	-19432.026924163667	-1197.490811637807	-18234.53611252586	2667.8861205716094	417.3060755789842	417.882130375805	418.15124634383164	321.90785073324037	471.2045247397169	462.5671932465445	472.8241300291558	621.2277857724692	788.7533762832921	539.6637322750825	547.964814270598	2667.8861205716094	680.901586876713	2667.8861205716094	0.001038394397945266	1.3613400304487382	0.001114474993272707	0.5801173677333021	0.0010583414297239734	0.6524754284698088	-0.07704673332338038	-18234.53611252586	-464.73710386100703
457000	-19428.75455133903	-1194.9897835160755	-18233.76476782295	2519.0968325013905	417.65662886980687	418.2331675750022	418.5025096108811	322.1782658146878	471.60035481855977	462.95576763189035	473.22132063926654	617.6096420228786	760.1195523392056	540.1170707437933	548.4251259701847	2519.0968325013905	681.473570621917	2519.0968325013905	0.0013141463142461592	1.3613400304487382	0.0010701880050272615	0.5933179290375834	0.0010262963170091714	0.6715519361696852	-0.03702234138917989	-18233.76476782295	-462.12836372974914
458000	-19418.252584714657	-1197.2646379659886	-18220.987946748668	3037.469757485366	416.9179416409829	417.4934606526094	417.7623263174496	321.6084461257103	470.7662601696708	462.1369622079576	472.3843590737112	616.5173084564382	758.7751690183619	539.1617941968656	547.4551554046112	2372.818923242088	680.2682842967324	2372.818923242088	0.0012070305228270009	1.3613400304487382	9.763072322440037E-4	0.5185954355905936	9.302697624831368E-4	0.5655828356595641	-0.08730542579338209	-18220.987946748668	-463.7918852446628
459000	-19424.351488260716	-1198.7584505505017	-18225.593037710216	3544.6124446273857	417.2881531875028	417.8641832440186	418.1332876540977	321.89402548875097	471.18428752666296	462.54732698815775	472.8038232575651	607.6095087536975	833.7704373541384	539.6405548874428	547.9412803694781	2518.8125755519063	680.8723436293355	2518.8125755519063	0.0014057804467555678	1.3613400304487382	9.856505124793975E-4	0.5412039257707597	9.314436320279834E-4	0.6072215556871745	-0.0834252533835161	-18225.593037710216	-465.9953680080417
460000	-19428.154485652416	-1196.1356227880792	-18232.018862864337	2709.9501002293623	417.5822458201093	418.1586818459642	418.42797591305566	322.12088709661873	471.5163645973946	462.87331697867137	473.13704173028253	591.6820629102115	841.3197566756626	540.0208779573305	548.3274535508318	2190.976296120951	789.191841202975	2190.976296120951	0.0011680372174831502	1.3411973903626448	9.975220258241168E-4	0.5803917325280977	9.447683457279505E-4	0.6600580252862137	-0.1648172483329194	-18232.018862864337	-463.33619230096645
461000	-19428.073579175783	-1194.4829578579559	-18233.590621317828	2788.014027211749	417.51349842450526	418.0898395505509	418.3590892832245	322.067855694352	471.43873792055376	462.79711322394905	473.0591482381422	558.3943862981064	863.3549579071597	539.9319732462155	541.9681014542001	2189.5679687392044	731.2219899586862	2113.082216504703	0.001125346495472437	1.4681766066415478	0.0010632538251633234	0.5354044632459389	0.0010070239246938021	0.6218322966380577	-0.18052401159459394	-18233.590621317828	-462.9265656438515
462000	-19415.10623684526	-1194.2988217740158	-18220.807415071242	2840.338679701457	417.45557498469367	418.0318361524609	418.3010485309634	322.0231738382564	471.373333200793	462.7329073938766	472.9935187119025	618.6459289611375	839.9178190438686	539.8570661659111	537.835661003657	2581.0250109602785	772.0811481208675	2581.0250109602785	0.0013909946858704318	1.4681766066415478	0.0010207284071213048	0.57808427579797	9.682598286853876E-4	0.6894102801560792	-0.11994136090701908	-18220.807415071242	-463.0578980776609
463000	-19422.09867947637	-1198.364903816039	-18223.73377566033	2709.5611603395073	418.46508042864224	419.04273513100543	419.3125985281502	322.80190136412364	472.51322442398674	463.8519040419041	474.1373279234804	639.3519334531619	737.0847174506815	552.7090913441369	539.1362737161661	2304.523254443105	691.3742537222439	2304.523254443105	0.001334621581864412	1.2103511248397372	0.0010030401945721865	0.5142121670379973	9.465825754143058E-4	0.5778547986067258	-0.21230807451982628	-18223.73377566033	-463.5616719916162
464000	-19422.192866374524	-1194.9321286771185	-18227.260737697405	2323.761570833958	417.4324844161062	418.00871370934885	418.2779111970047	322.0053618874098	463.683377473051	462.70731241664754	472.96735619320657	642.8154089055903	734.1559410641997	551.3452375113876	537.8059118950971	1755.9396433314748	599.3938145937082	1755.9396433314748	0.0011245739472511233	1.2103511248397372	0.0010664531552108548	0.5363941098602916	0.0010203863530666934	0.591492233308323	-0.18533163513986228	-18227.260737697405	-462.074482310752
465000	-19418.744276079633	-1194.6587818038379	-18224.085494275794	2557.98165582626	417.17498468149455	417.7508585187158	418.0198899477054	321.80672786077065	463.3973471541357	462.4218841986763	472.6755989073065	557.5076958472973	768.9070605111514	544.5075988837588	537.4741579354614	2113.260254269402	599.0240691763105	2113.260254269402	0.0015117518638799008	1.2103511248397372	0.001026516015719211	0.5688100772015039	0.001012707157319464	0.6273102904885193	-0.11858186720407496	-18224.085494275794	-462.9449659926511
466000	-19415.894255285068	-1196.0963088143492	-18219.797946470717	2520.2125695019026	418.19806869184674	418.7753548076955	419.0450460119914	322.59592982586327	464.53378733804306	463.5559321476965	473.83479316650903	544.8083691426247	915.4855266549013	545.8429546418671	538.7922648142358	1831.9966238029913	711.5598685823724	1831.9966238029913	0.0012847885415484088	1.2103511248397372	9.248963652333981E-4	0.5559312480711079	9.294187157418048E-4	0.5776238101534026	-0.14038558437410226	-18219.797946470717	-463.7579812744137
467000	-19430.67493038434	-1197.8198357738472	-18232.85509461049	2639.049779480048	418.15196309454103	418.7291855656167	418.99884703693436	322.56036419525304	464.48257330972166	463.50482592618016	473.78255371874803	578.0131412938518	773.3409052897231	545.7827764216817	538.7328639201314	1834.5291339398789	711.4814203655682	1834.5291339398789	9.32942850811205E-4	1.2103511248397372	9.647511540829336E-4	0.5393844329473046	9.640328244656913E-4	0.5597462882805283	-0.13523724939901152	-18232.85509461049	-465.5677068111269
468000	-19423.037874785572	-1193.6088888036254	-18229.428985981947	2422.9865142845642	417.13861269859035	417.71443632744774	417.983444300557	321.7786706923545	463.35694521008935	462.38156730172847	472.63438802594015	576.6123829636502	751.9678375939415	544.460125229285	537.4272975013467	1838.6143995337204	709.7572147114721	1708.4992802983977	0.001177560355942777	1.2103511248397372	9.84546159229771E-4	0.5674232357612616	9.97537261851493E-4	0.5947502905155365	-0.08990698316349043	-18229.428985981947	-461.8334224665149
469000	-19421.908423876102	-1195.2290703733847	-18226.679353502717	2428.5452369202653	418.35796978607	418.93547663149275	419.2052709541957	322.71927674215215	464.71140523362845	463.73317615318877	474.0159673697887	578.2979051725551	787.3507817639157	546.0516616930363	538.9982759825136	2014.1062529176818	711.8319387092084	1713.4934732188478	0.0014465398835728888	1.2103511248397372	9.845363866696978E-4	0.545050644729539	9.64175174688084E-4	0.5737707787587248	-0.08459180804428325	-18226.679353502717	-462.56838669224334
470000	-19422.02044067066	-1193.361716996294	-18228.65872367437	2378.3518678940245	417.6047734863967	418.1812406097384	418.45054920466697	322.1382648274043	463.87475591386794	463.8400326916673	473.1625664586228	638.8107040335123	729.6058447987015	545.0685703676148	538.0278833132694	2378.3518678940245	710.5503826712079	1694.6874687752745	0.0011828148802754753	1.2103511248397372	9.84138261484193E-4	0.6203413380776412	9.932802021573907E-4	0.6369252804210017	0.050843406571843636	-18228.65872367437	-461.76492161901234
471000	-19428.330306494558	-1195.4556806644046	-18232.874625830154	2650.1909418021824	417.9394073000173	418.51633635627775	418.7858607527677	322.3963997025695	456.7824734242654	464.21171560552307	473.5417196774777	639.3225939247309	784.9951340985872	545.505343091413	538.4590142146818	2650.1909418021824	711.1197587880989	2123.4228967699955	0.0013017713116318806	1.2103511248397372	9.854158069808967E-4	0.5591010925290835	9.711292907995148E-4	0.5541794719945259	0.047065528603664405	-18232.874625830154	-463.6088967011609
472000	-19410.849250299132	-1196.0044809278195	-18214.844769371313	2488.572398114978	417.6753147442406	418.25187924366264	418.52123332985053	322.19268000616495	456.4938362468814	463.9183839496552	473.24249246694876	669.1483983646651	772.5732888435339	545.1606426450552	538.1187662869652	2488.572398114978	710.6704079222045	2457.848385766199	0.0013210496985586917	1.4707018750684764	9.571944884079387E-4	0.6165260053168425	9.291798370321294E-4	0.6063893906145382	-0.04766921729909858	-18214.844769371313	-464.4305914904377
473000	-19415.29708191995	-1196.409787260631	-18218.88729465932	2548.2161543279103	417.42555477487804	418.00177450235253	418.27096752116114	322.00001639630693	456.2208637188663	463.64097171754145	472.95950463825216	668.7482634331169	772.111308271208	544.834649461838	537.7969839794242	2548.2161543279103	643.8627011584142	2472.61417551799	0.001014542824542298	1.1451322587779313	9.042716090686118E-4	0.6186290148644671	8.811580861176408E-4	0.6318364889223173	-0.10296860692003057	-18218.88729465932	-464.8964514682548
474000	-19416.52498143393	-1197.4807917728174	-18219.044189661112	3016.414704635849	417.0933526479695	417.66911379925745	417.9380925846719	321.743757312291	455.8577869030512	463.2719897154462	472.583106615694	651.1252490384749	771.4968345862985	544.4010506385405	537.3689859810282	3016.414704635849	565.0341452842058	3016.414704635849	0.0011075916539377445	1.4107819793243885	0.0010429101853731582	0.5909577464904223	0.0010267397932184918	0.6405744068602988	-0.13061880406865797	-18219.044189661112	-465.5765618045787
475000	-19408.443794860512	-1197.461882055306	-18210.981912805204	2789.658449792297	417.2958506627281	417.8718913449397	418.1410007190334	321.8999632832159	456.07910497555	463.49690736904836	472.8125447985147	661.4798489077964	851.7058027567232	544.6653562940655	537.6298775827839	2574.644233175958	569.9245430625277	2456.560091385866	0.0012665430949333912	1.4107819793243885	9.451597683469076E-4	0.5452944104580515	9.146598082798377E-4	0.6045675832934041	-0.12743728603217885	-18210.981912805204	-465.8746535468711
476000	-19412.700673553376	-1198.9241327455352	-18213.77654080784	3005.295409010962	417.556811619504	418.1332125356535	418.40249020051647	322.10126727957993	456.3643195047884	463.7867607098318	473.1082237847071	661.8935132516541	832.0150231624809	545.0059692962687	537.9660908641346	3005.295409010962	570.2809521996218	2458.0963306530607	0.0013429965006438044	1.4107819793243885	9.222605566435094E-4	0.579460009309753	9.052032902645677E-4	0.5973273932062458	-0.1238352542762123	-18213.77654080784	-467.40772839249973
477000	-19422.93930661865	-1198.1942885609617	-18224.74501805769	2886.09218977214	418.3742739761057	418.9518033280468	418.01952940250527	322.7318537140187	457.25775637783187	464.6947286984274	474.03444065575445	663.1893202319391	791.8616649924961	546.0729423443074	539.0192817501938	2849.1824403619157	571.3974067709222	2437.3499557295627	0.0012821829139867574	1.4107819793243885	9.801410882925067E-4	0.5554072761533246	9.698958755887049E-4	0.6000149192344559	-0.10628503168516135	-18224.74501805769	-466.0722305334829
478000	-19444.488954130415	-1199.8612393998324	-18244.62771473058	3474.3333313941544	418.58555506052187	419.1633760676514	418.23063133915133	322.8948349016053	457.4886738138086	464.92940184232987	474.2738304005408	663.5242341295364	792.2615590626958	537.3218591962178	539.2914891622008	3474.3333313941544	601.3818711639398	2036.391293297759	0.0013818399197009085	1.2286525467733367	8.599586426118927E-4	0.585762488225596	8.513832305854923E-4	0.6241735863700953	-0.10263155198025005	-18244.62771473058	-468.46151342518414
479000	-19428.696371631035	-1198.240894746744	-18230.45547688429	3387.345785574852	418.85494883894745	419.43314172079283	418.4997966953555	318.53493932954655	457.7831049066536	465.2286216475745	474.5790641039864	821.7721570245576	823.0507971678321	537.6676694233734	539.638567006101	3387.345785574852	643.2591531839546	2055.0253411193135	0.0010926320322974024	1.2286525467733367	9.413455485833347E-4	0.555248129956141	9.748490202114532E-4	0.5767628116568474	-0.014972385721247152	-18230.45547688429	-467.0107333439219
480000	-19418.450398865898	-1202.6692923479882	-18215.78110651791	3238.8062742132147	419.88741224193745	420.46703034984745	419.53138466022125	319.32011727323095	458.9115249089323	466.37539459894134	475.74888558245016	762.1789031648527	782.6671387014044	538.9930021983337	540.9687579775106	2310.039192539905	564.7493565872915	2310.039192539905	0.0013965147754128543	1.2286525467733367	8.547567042232265E-4	0.5748805451819602	9.111090715297146E-4	0.5369940139564969	-0.04125948635477958	-18215.78110651791	-469.2075379612324
481000	-19427.029726384404	-1198.2013501751226	-18228.828376209283	3044.187787717658	417.7025529028876	418.2791550022219	417.34837788965575	317.65855391117196	462.81708809140645	463.9486377906057	473.27335436764815	758.2129502783039	793.2922549847468	536.1883839597259	538.1538590104506	2599.401425733763	596.9364570398163	2599.401425733763	0.0011233764370046529	1.2286525467733367	8.468335352679634E-4	0.6143655353786751	8.93743565890823E-4	0.5931317135414415	-0.010394428847051924	-18228.828376209283	-467.40931485055125
482000	-19419.127075847824	-1198.3292467106921	-18220.797829137133	3624.9827921748342	418.1395164592015	418.7167217487777	417.78497093932026	317.9908602627753	463.30124649391036	464.43397992056657	473.768451193358	716.4649115617133	794.1221273485268	541.5207364285475	538.7168280956118	2075.225403502602	597.5609192925576	1571.397550031062	0.0012526480057391356	1.2286525467733367	8.032956352180257E-4	0.5859465947453439	8.294863811107589E-4	0.5800585470299496	-0.06728915349555789	-18220.797829137133	-467.67556164565485
483000	-19418.392192822896	-1196.327849119495	-18222.0643437034	2871.587723943005	418.4657753879601	419.0434310496538	418.11095322921324	318.23897686821573	463.6627434642365	464.7963607212407	469.9511563853988	738.7235059242325	869.8417136736116	541.9432651980449	539.137169078275	1892.1457971048678	598.0271741613807	1615.7116224256506	0.0010651486202408486	1.2286525467733367	8.910233818793734E-4	0.569400279413614	9.209767150097473E-4	0.5213775962518016	-0.1888535976496668	-18222.0643437034	-465.6345296135854
484000	-19422.96007290872	-1195.5597702975863	-18227.400302611135	2383.3406379672347	418.3188900660226	418.8963429652853	417.9641924531049	318.1272720710264	463.49999359232385	464.63321293928254	469.78619922292455	914.8663521044463	916.9721211684792	545.9441658098706	538.9479269913322	1814.4316537009286	597.8172611429919	1418.323658761198	0.0011882113488753412	1.2286525467733367	9.226449125111308E-4	0.5992142230509555	9.281274040896144E-4	0.5919142287905776	-0.1932472104660236	-18227.400302611135	-464.30147393160695
485000	-19411.78761216462	-1195.690479103628	-18216.09713306099	2398.7504380396276	417.5717437572792	418.1481652859478	417.21767965869344	317.5590748829889	462.67215072522197	463.8033460644866	468.9471287602146	913.2323378770216	795.6558552804516	544.969071980853	537.985328926031	1623.4597345705029	601.9456571862024	1623.4597345705029	0.0012754101167375101	1.2286525467733367	9.221423394336865E-4	0.6276624505030965	9.177339356444255E-4	0.5642371261896466	-0.09355001418401243	-18216.09713306099	-464.4732711298847
486000	-19413.8839960527	-1195.8321118388803	-18218.05188421382	2314.814225570356	417.5717437572792	418.1481652859478	417.21767965869344	317.5590748829889	462.67215072522197	463.8033460644866	468.9471287602146	914.6589088820535	796.3526851485987	544.969071980853	537.985328926031	1990.459738524902	621.5918639672498	1990.459738524902	0.0011420998619571096	1.6986795312821148	0.0010555285877686357	0.6380717660230063	0.001030228112226489	0.5767899803050575	-0.1364523901945663	-18218.05188421382	-464.6149038651371
487000	-19415.936451223457	-1197.2607961646277	-18218.67565505883	2333.4878046888934	417.3938448970261	417.9700208517675	417.0399316410214	317.4237846045414	455.331425052562	464.9211994602298	468.7473423499207	991.5273576865654	738.4294468383708	540.4635028642768	537.2883797351251	1905.974560273051	621.3270460388446	1690.9541169806898	0.0012821922441478397	1.6986795312821148	9.535437439502361E-4	0.6726315135031665	8.958908206041102E-4	0.642364147936356	-0.09341614158431576	-18218.67565505883	-466.1137365805883
488000	-19416.71117828031	-1195.2404309124927	-18221.470747367817	2142.8440723086524	419.0323600337689	419.6107978163614	418.6770574610933	318.66985874338036	457.1188673958178	466.74628728081353	470.58745002074124	955.6634854672476	818.2504291184262	542.5851384397096	539.397551093915	1714.3610334029595	676.3659457277074	1697.5921015846411	0.0011212669553489897	1.6986795312821148	0.0010846353680125512	0.6328583231433368	0.0010297908896287889	0.5788172305578483	-0.05671727728483065	-18221.470747367817	-463.5531083830103
489000	-19415.80154986256	-1193.8689469768774	-18221.932602885685	2244.353674225031	418.3756336350321	418.9531648638639	418.02088790856044	318.17042497959744	456.40245010633856	466.0147814650216	469.8499241615977	954.1657265849394	845.2773050447792	541.7347745586316	538.552182943377	1637.3623373351986	675.3059145364882	1624.4048096062231	0.0012511473356275078	1.6986795312821148	0.0010261144450478417	0.6312478499094162	9.564832124897248E-4	0.6032642095123754	-0.033176585655723116	-18221.932602885685	-463.2975462054813
490000	-19420.595567227756	-1196.881626331449	-18223.71394089631	2420.200921098782	418.9562817996301	419.5346145628273	418.6010437346033	318.61200201812767	457.035874291848	466.6615462519242	470.5020116020889	945.5097198567402	835.6634530527632	542.4866283408735	539.2996197236918	1839.9602815109176	676.2431467945213	1839.9602815109176	9.908072406548058E-4	1.0320599318082038	9.790916076846067E-4	0.5553774160833982	9.274107157977506E-4	0.5241230940744682	-0.011484714861900527	-18223.71394089631	-465.35221511576555
491000	-19412.133263690932	-1194.4668921757934	-18217.666371515137	2131.404310234024	417.66449315868357	418.24104271984606	417.3103504167661	317.6296098618189	455.62667295852697	465.22266560780236	469.0512894610595	956.1662828172023	834.5423770168395	540.8139524679974	537.636770512234	1646.8435429350886	705.1130114190196	1646.8435429350886	0.001232840894296275	1.0320599318082038	0.0010568593135180675	0.6382913023654945	9.733314576701465E-4	0.6230476594087775	-0.05358506367544241	-18217.666371515137	-463.9675417243674
492000	-19419.570719531504	-1195.1205200692114	-18224.45019946229	2239.3516031438235	417.6160371120325	418.1925197838307	417.26193545657907	317.5927595299248	455.573812665919	465.1686920200134	468.99687168905314	956.0553515822869	761.3758445414564	540.7512090302871	537.5743956806166	1745.1336347042388	609.0047528984597	1446.1740027135957	0.0010979830868759364	1.1223815021227224	0.0010487286886807553	0.6083805115658832	9.515135041953188E-4	0.6013945496045752	-0.08065070733654564	-18224.45019946229	-464.545334698121
493000	-19405.888266078156	-1195.3590151952328	-18210.529250882922	2260.4737899336956	419.0472863456838	419.62574473275373	418.69197111680904	318.6812100521649	457.13515038359577	466.7629132060012	452.6687366333891	799.3355542394829	851.2124672207281	542.6044658134144	539.4167649228735	1894.1444607348492	619.2859545547979	1464.485122486471	0.0011276096131943908	1.3151801619199348	0.0010470374363681727	0.5703528268001804	9.331687100245841E-4	0.6162524097652932	-0.09377107532178451	-18210.529250882922	-463.6880100401099
494000	-19405.43396870821	-1194.084238724422	-18211.349729983787	2432.6627047433335	418.5746386502508	419.15244458822383	418.2197241850358	318.32176627477526	456.6195429990106	452.3462674634237	452.15816696229035	840.3456874353274	698.5422478355264	541.9924567188446	538.8083512685529	1713.3189761036529	560.1582897231148	1546.1003011535902	0.001277129072455013	1.3151801619199348	0.0010994663003848618	0.5333670338063397	9.677107179455957E-4	0.5654433834022952	-0.06770643674757906	-18211.349729983787	-462.7989234110713
495000	-19414.479057275912	-1197.3383147004022	-18217.14074257551	2237.1652502432576	419.90652418095596	420.48616867123786	419.5504803939971	319.3346517089645	458.07248569118775	453.78561278650824	453.5969137581048	846.617781830052	783.7681063493894	543.7170521534437	540.5228150239103	1576.582857997191	590.4556004516854	1471.3278859527472	0.0010185647551258982	1.2950531128759601	0.0010935775643207285	0.5527522357163909	9.823914318419162E-4	0.5806238063376408	-0.02080548733881563	-18217.14074257551	-463.8544190855296
496000	-19408.294722570074	-1193.8521556540654	-18214.44256691601	2263.35201164077	418.2025544194409	418.77984672744657	417.8479554489157	318.03879999202013	456.2136394498194	451.9441625639688	451.7562292713182	843.1822288754671	811.8326177635461	545.8025820303723	538.3293874890412	1449.3106297066436	555.3278812098094	1326.2754028120016	0.0013177868666801977	1.2950531128759601	0.0011485756195739924	0.5524417409210083	0.0010315003759544404	0.5667785039852036	-0.04754680665183544	-18214.44256691601	-461.9712308485181
497000	-19418.4944520501	-1194.7551839307755	-18223.739268119327	2566.0373482748164	418.7537168342584	419.3317699741126	418.3986505264995	318.4579534169738	456.81489787957935	452.5397941146829	452.35161313878325	939.3520252441771	812.9025577275794	546.5219125699552	539.0388688684354	1464.9355590257662	581.3461965691309	1464.9355590257662	0.0011394706428634464	1.2950531128759601	0.0011124771548888634	0.4716799487217482	0.0010221017982024125	0.49979391344565455	-0.04395172931750722	-18223.739268119327	-462.4826488574649
498000	-19422.57830704334	-1194.1762226512917	-18228.402084392048	2278.6988017278877	418.5826663344258	419.1604833539197	418.2277450624409	318.32787124714986	456.6283003319707	452.3549428408539	452.1668387322122	953.9704160743421	726.1503699849575	546.2986719333794	541.126768339415	1464.3371692096991	610.7881407745261	1464.3371692096991	0.0012105701561768187	1.2950531128759601	0.0010170175794264641	0.5150239194225738	9.51565710811929E-4	0.5669488644556044	-0.015504303938669233	-18228.402084392048	-461.88475381425445
499000	-19430.94040991521	-1194.956120518861	-18235.984289396347	1967.910146160655	418.8160701542808	419.39420936747825	418.46095097639267	318.5053724842795	456.88291859049696	452.6071782535477	452.4189692571001	842.8013142471815	726.5552751178619	546.6032908463591	541.4285033726934	1489.0398858717451	611.1287193427389	1426.7715929665146	0.0013902626202708407	1.173360719031501	9.849736272348204E-4	0.5449220180971787	9.172948978360466E-4	0.5925700985009785	0.08583981611603494	-18235.984289396347	-462.3719691328916
500000	-19437.34706577773	-1194.223782330954	-18243.123283446774	1940.2045520443346	418.5186759462641	419.0964046325843	418.16380893249817	318.2792072061322	456.5584937572271	452.28578955117587	452.0977141987535	903.111938800894	733.3507910315319	549.0332181525391	541.044044149582	1487.9825438327905	634.294403736488	1296.111649138273	0.001225310360928753	1.173360719031501	0.0010898229325286566	0.5267290616080745	0.00104502505458744	0.5726048957346996	0.10709856292119423	-18243.123283446774	-461.41296144878214
501000	-19426.319789777874	-1194.7441284829638	-18231.575661294908	2276.920622348892	417.85086034363763	418.4276671685141	417.49655957874484	317.77134021529065	455.8299793487522	451.56409294725347	451.3763177000881	916.0538173355175	814.5279662240946	548.1571450630563	540.1807191054265	1616.0197336401247	761.0581136801904	1616.0197336401247	0.001141121357019278	1.173360719031501	9.78399161140105E-4	0.45205421410754976	9.554526172388045E-4	0.470875973578877	0.16265337410412076	-18231.575661294908	-462.03788607598966
502000	-19419.170878829864	-1195.315026674444	-18223.85585215542	2124.4024739829392	418.9692386816995	419.54758933074726	418.61398963037675	318.6218555954945	457.050008845218	452.77270479355536	452.58442696571166	1014.9125942151629	665.4109937841703	549.6242883313224	541.6265134598748	1620.3450124309768	518.270592870914	1620.3450124309768	0.0014508719690384567	1.173360719031501	0.0011015142556569605	0.5098211801278325	0.0010638016401663636	0.5421097885262491	0.09621106768824719	-18223.85585215542	-461.91017557356594
503000	-19410.3661664278	-1192.387052212921	-18217.97911421488	2114.359938727922	418.69272585892986	419.27069480603916	418.33771126615176	318.41157039898684	456.7483633389981	452.4738822378243	452.2857286702577	985.2940967650893	673.3525835145465	538.8163891614741	541.2690488484038	1666.6066596516728	517.9285427837901	1666.6066596516728	0.001183281627281493	1.173360719031501	0.0010819543718841775	0.4911934128902259	0.0010482077248981545	0.5261659981963229	0.15414638148164392	-18217.97911421488	-461.123522221062
504000	-19423.22760841312	-1193.2163142182405	-18230.01129419488	2114.6194854912083	418.7441221892414	419.3221620845212	417.6788004871106	318.45065678677554	456.8044311622526	452.52942535016547	452.3412486859404	988.6328709455772	650.4302057706102	538.8825311873663	541.3354919488062	1545.71092386679	517.9921207368297	1220.4214820749771	0.0010240007040687455	1.173360719031501	0.0010939649451570982	0.5392910408690442	0.0010092863209465886	0.572475353247085	0.09151914424108444	-18230.01129419488	-461.91749899472217
505000	-19421.67076437586	-1192.1067156349188	-18229.56404874094	2111.3006077130844	418.4588026027235	419.0364486390924	417.3942067785965	319.15142017463825	456.493178431737	479.6076045685296	452.0330370330452	929.5556887181652	586.7139799317561	538.515352920657	540.9666423087854	1453.2013889213763	523.0802255033576	1193.2681482371047	0.001218052145048706	1.173360719031501	0.0010463122561536586	0.5084827669961453	9.61341901422811E-4	0.5384375224609856	0.11561930524078093	-18229.56404874094	-460.0727104570079
506000	-19420.625884341156	-1193.1659431371759	-18227.45994120398	2142.2109581603986	418.68999975088457	419.26796493483846	417.62481574097455	319.32775031207825	456.7453894507238	479.872586233924	452.28278383819446	874.941675707044	820.0060232544078	538.8128809283411	541.2655246460051	1454.0042780343133	541.5777005886639	933.1365755476079	0.001313968589635583	1.173360719031501	0.0011697843360641731	0.5461988429475434	0.0010377830508883053	0.5805695409724091	0.1376171953199555	-18227.45994120398	-461.06221423744694
507000	-19407.11718244707	-1194.721090595525	-18212.396091851544	2112.1807119039713	419.6790155456462	420.25834598001467	418.61131539297975	320.0820558578335	457.82429843976126	481.00612552920416	453.35115140651686	877.0084342570079	821.9430146066752	540.0856470559684	542.5440843282363	1425.6178257215795	542.8569976826752	1216.8867765098485	0.001227668278595861	1.173360719031501	0.0011183940893905696	0.5378933941300491	0.0010191954592864683	0.5862032390374977	0.2875876599839241	-18212.396091851544	-461.08811808074523
508000	-19426.594813415828	-1194.4903780268319	-18232.104435388996	2023.1802314614758	419.1631486160835	419.74176694095553	418.0967608740428	319.6886129139474	498.063081079005	450.398222492291	452.79389488944804	875.9304207480585	917.7135827115303	539.4217770168971	541.8771923928105	1307.3458353928459	566.1818346265115	1155.775099952273	0.0012751155455568684	1.173360719031501	0.0012272019781332728	0.5709404741511118	0.0010864508593327652	0.6160183144880923	0.15455407730488616	-18232.104435388996	-459.04826927365144
509000	-19421.512381326575	-1196.5962179808935	-18224.916163345682	2042.7604395506532	419.3580003315905	419.93688763233405	418.2911168697289	319.8372230073204	498.29461012944586	450.6075941095327	453.0043801562984	928.0349432668697	893.1029638592382	539.6725320247755	542.1290888223522	1356.168956313887	562.5474464550148	1245.858985056715	0.0014129121099824046	1.173360719031501	0.0010853161445151015	0.5495664866596768	9.944125557236976E-4	0.573071104674223	0.08871689511844752	-18224.916163345682	-460.89777668144393
510000	-19414.54914968902	-1192.4235501606677	-18222.125599528354	2015.5879072675314	418.1670458635592	418.7442891550869	417.103192294116	318.9289022658964	457.3283519952828	449.3278924534078	451.71787175498423	925.3993732734539	890.5665988337015	538.1398906711337	540.5894709777608	1352.4266222575295	530.4629115217359	1352.4266222575295	0.0012146660035918706	1.173360719031501	0.001041018631418973	0.5434053350083271	9.68700919067449E-4	0.5871920116438722	-0.021745609856655076	-18222.125599528354	-459.7713425800078
511000	-19412.15681800755	-1191.926793551791	-18220.23002445576	1961.8868168301492	419.84577483752383	420.42533546861256	418.77765043462125	320.2092403369245	459.164293786259	451.13171644990246	453.53129030834424	840.9922064549022	821.0173193982878	540.3002498755521	542.7596640069041	1357.8559304213431	532.5924515416726	1357.8559304213431	0.0014513883142287358	1.173360719031501	0.00108844262689073	0.5762143254062833	0.001037708318564554	0.6095630224880948	0.0500384843403636	-18220.23002445576	-458.47662479959945
512000	-19409.20771728112	-1190.418952264473	-18218.788765016645	2024.0298527729108	418.758150311804	419.3362095716886	417.6927929209014	319.37972758718365	457.9748133217955	449.96304464575985	452.3564023278433	838.8135880085606	853.7211559971654	538.9005840024239	541.3536269391884	1354.3383592063133	531.2127529779937	1354.3383592063133	0.001276762588627084	1.173360719031501	0.0010834039714585017	0.539532385778189	0.0010769575957916705	0.5521800564078653	0.03486024909054886	-18218.788765016645	-458.25579180981055
513000	-19410.052006767466	-1193.4368573189895	-18216.615149448477	1895.616298038931	417.5523280788083	418.12872280581854	417.9645297027627	319.47939026491434	456.6560659454297	448.667367313017	492.6977835942115	836.5813928292702	793.2444276202316	537.3488092964733	539.7947886484229	1286.5936871138765	529.683115530902	1286.5936871138765	0.0010719994608483529	1.2139102192474145	0.0010871052204521126	0.5645960157318451	0.0010452087637966687	0.6018529535920071	-0.08872587803992504	-18216.615149448477	-459.32783617353374
514000	-19413.30526150205	-1193.338381339869	-18219.96688016218	1983.7878146080461	417.2916603835671	417.8676952814616	417.70360468013996	319.27994710357314	456.3709867440382	448.3872752605897	492.3902044309223	836.0591355482395	843.9200112929608	537.0133555910555	539.457807977982	1285.7904981754389	529.3524473304184	1285.7904981754389	0.0015164145374427875	1.2139102192474145	0.0011116366877145529	0.5497483998080077	0.001078250744324088	0.5879972651797793	-0.0629899323389578	-18219.96688016218	-458.7317357162292
515000	-19417.595608598385	-1191.6429278127257	-18225.95268078566	1893.5132412737307	418.04092150513003	418.61799069293403	418.4536054614541	319.85322491851804	457.1904161020617	449.1923695978395	487.697092542995	983.0477630099995	583.0939448805166	537.9775810173068	540.4264225001846	1223.8742051659865	476.45099519446956	1223.8742051659865	0.001161272422741191	1.2139102192474145	0.0011595935647311904	0.6138825837193161	0.0010934859989826747	0.6931595546844076	-0.020830806696164432	-18225.95268078566	-458.19514353579353
516000	-19424.10999355501	-1193.345603446498	-18230.76439010851	2013.110963162032	418.1529247502023	418.73014854875936	418.5657192745113	319.9389213116097	457.31290844093377	449.3127190671583	489.19901623186007	975.4432114424271	583.2501698112566	538.1217181860633	540.5712157726348	1205.9899863767353	498.9562387466149	1154.8107894363588	0.0012365877934653598	1.3293227825571512	0.0010620206286493616	0.579024478921978	9.954395446022126E-4	0.6200492010507409	0.10088266424228663	-18230.76439010851	-459.7125557612924
517000	-19417.450274111863	-1190.7161942721366	-18226.734079839727	1889.9650056359199	417.8086854978246	418.38543410398887	418.22114019411845	319.67553552961465	456.93643121361697	462.0953706498611	488.79628915847616	989.5980649802236	713.785470816679	537.6787161000029	540.1261971678131	1084.950104748831	495.4103862870881	929.6353700917622	0.0011495056378407736	1.3293227825571512	0.0011496645467628539	0.5918168512250032	0.0010634985836523	0.6269515567880055	0.02052698326097223	-18226.734079839727	-459.1108831571416
518000	-19408.854346906002	-1190.8427256183456	-18218.011621287656	1848.6675715205536	417.2225886542216	417.7985282045923	417.6344647641816	321.03447367102854	456.29544645346914	461.44714899343785	488.110611784634	944.6208000890481	815.9845417380403	536.9244670637406	539.3685148354554	1321.011701965928	577.6036643225252	1180.3436081648204	0.0012147737601031943	1.3293227825571512	0.001125272443402472	0.5830116720361767	0.0010450901987315436	0.6319398519414487	-0.05272358733184456	-18218.011621287656	-458.64327930587723
519000	-19417.278728931924	-1192.8172655588987	-18224.461463373027	1770.2965105964386	418.3418971505524	418.9193818090971	418.754878225684	321.89573244216587	457.5195780895338	462.68510141624876	489.42009590600435	838.7114153264808	807.6258043686155	537.8918897780727	545.1973711258659	1286.612309393605	579.1532369165533	992.0830552563083	0.001225315722688571	1.3293227825571512	0.001127730497516739	0.5128908002983195	0.0010491001103489343	0.5584920350178707	-0.0030087684892972795	-18224.461463373027	-459.56037252024475
520000	-19425.297586427743	-1199.020269503741	-18226.277316924003	1832.8071710643799	418.37735342153934	418.95488702438695	418.7903694985893	321.92301448682065	457.5583548371011	462.7243159640843	489.4615763593491	838.7824997180379	764.7568844452056	559.9866526948994	551.4157938506878	1286.7213553079823	579.2023226386647	992.1671385525028	0.0016619440730044062	1.3293227825571512	0.0011526324328835688	0.5711276464835365	0.0010355470260414586	0.6183469447786325	-0.015304000793103333	-18226.277316924003	-460.4727922376204
521000	-19442.39580059795	-1200.6106834925922	-18241.78511710536	1991.1504925949102	417.28830637933345	417.86433664731646	417.7002473648819	324.8888846809245	456.3673186376109	461.5198326345344	488.18749525135354	836.5991272364695	764.7306263456343	558.5289929941418	549.9804443165708	1248.7075031401405	596.1949660531915	989.5845018997827	0.0010096938403042924	1.3293227825571512	0.0011622112661220125	0.537511397895657	0.0010120337731018036	0.6264924928923616	6.647276386500296E-5	-18241.78511710536	-462.36370458597526
522000	-19443.433299010627	-1200.2205454540135	-18243.212753556614	1978.3457742207634	417.07111216176975	417.6468426119974	417.48283873632533	324.71978340004824	456.1297842011604	461.27961636821016	487.93339874437135	802.6449062656392	810.4226131091139	552.5334528596006	549.6941852231513	1089.5960360520035	651.7528841788901	989.0694334727084	0.001380484856304997	1.3293227825571512	0.001156315128407366	0.5034512881040293	0.001015251391560984	0.5821512978381437	0.08563086253196853	-18243.212753556614	-462.7570097094324
523000	-19433.650610316326	-1198.1863451767292	-18235.4642651396	1827.0954210253155	417.2609367454625	418.77580479221353	417.67285071210387	324.8675754573337	456.3373858399962	461.48956188730693	488.1554753916998	688.4755577070553	782.5927456867853	552.7849313955313	549.9443715027224	1130.0117981335502	650.0491791098314	1130.0117981335502	0.0010748064640810292	1.3817846825748166	0.0011361538043831545	0.5736561372758872	0.0010173744795588953	0.6416358829077052	0.028147289925647644	-18235.4642651396	-460.8618058373695
524000	-19425.819167602913	-1196.292139835737	-18229.527027767177	1793.8364129878432	417.518129628339	419.0339314152172	417.9302974920775	325.0678185688425	456.6186648131586	461.7740165783331	488.4563665198922	780.8682026297445	867.1624938204184	553.1256590735767	550.2833483056595	1112.7880824620115	567.2557471681839	1112.7880824620115	0.0012128125254706596	1.3817846825748166	0.0013265208062603305	0.6245624144405468	0.0010794464143541699	0.6935355272710096	-0.016125191844549705	-18229.527027767177	-458.94103459355705
525000	-19435.03316461683	-1199.0457111648077	-18235.987453452024	1880.6389500517516	417.51831744164195	419.03411991037734	417.930485490787	325.06796479497336	456.6188702151604	461.7742242993807	517.8293999072151	780.8685538897879	839.761958634041	553.1259078875794	550.2835958410977	1223.7463418153043	653.9247234442083	1125.6342564137174	0.0011489287046727629	1.3817846825748166	0.001224311564877954	0.6190699159479662	0.0010361024735842004	0.6753087535203439	0.0395294436669734	-18235.987453452024	-459.13446210420517
526000	-19434.16667683261	-1199.5343657768012	-18234.632311055808	1862.048231152816	418.0792531182768	419.5970920669651	418.4919749150154	325.50469346331516	457.2323374673228	462.3946177674975	482.4095975508995	781.9176504499653	755.0491031261497	570.6399662559484	551.0229016111191	1389.62458591504	654.8032710237759	1389.62458591504	0.0014151486502867508	1.4195310486785193	0.0013220928277064194	0.6176637881614485	0.001154860487850244	0.6520539000861031	-0.040118610100052216	-18234.632311055808	-458.77112137509073
527000	-19425.138780002184	-1198.065960158751	-18227.072819843434	1832.6440421032926	417.86215040674875	419.37920116288984	418.27465788282797	325.3356634264527	456.99490310644	462.1545027066219	482.15908899082547	841.9846331660967	770.2078323858196	570.3436408988385	550.736763121439	1266.30648730918	600.0885055124664	1126.5612341003014	0.0012976214405311806	1.3833526848113729	0.0012177358633937156	0.6171147099068148	0.001103689485823561	0.6683567215172105	-0.09579458961780668	-18227.072819843434	-457.6843516798729
528000	-19429.411799785903	-1197.1081143337547	-18232.30368545215	1751.749599885836	417.4629173745594	418.9785187130569	417.87503073355884	325.0248318680963	456.55828193679184	461.7129519624927	481.698425504295	706.2549048387294	721.2760919984523	569.7987243015243	550.2105792886484	1280.5731836274842	572.5511996586072	901.3477764563846	0.0013942858730041359	1.4882757231594141	0.0011875343703214997	0.5653635578484593	0.0010541051308794295	0.6030222699816589	0.044345157355489405	-18232.30368545215	-457.14014745242525
529000	-19438.68376529016	-1199.1701760423307	-18239.51358924783	1752.9083128664695	417.4637571511525	418.9793615384634	417.87587133916725	325.0254856944235	456.5592003583871	461.71388075332334	481.69939449829633	706.2563255549493	677.7343342911508	578.6077801751414	550.2116861030421	1176.2868644941605	572.5523514138308	1176.2868644941605	0.0011726366766211542	1.6757419212478752	0.001217726006162549	0.5972486795363153	0.001094269358315738	0.6324434552059286	0.15815660846552773	-18239.51358924783	-457.70617807379006
530000	-19437.44550032518	-1199.3611040191715	-18238.084396306007	1648.0320023134886	418.08961380917987	419.60749037241146	418.5023458338428	325.5127600045064	457.2436684359944	461.04312014566784	482.4215524534488	807.6577769155402	692.9555237172236	579.4752220198666	551.0365568640921	1178.0503396540585	530.0409130178647	1105.6052137075312	0.001337552188124924	1.6757419212478752	0.0011507880845227163	0.5430844904368549	0.001038451129467618	0.563069600328994	0.04786026423022331	-18238.084396306007	-457.1359924717209
531000	-19421.908566302583	-1200.2837083093527	-18221.624857993233	1644.726655497434	417.2230545863536	418.7377851017248	417.63493115627494	324.83808147862874	456.2959560201031	460.0875327436206	479.34367840074003	805.9837738493148	805.6529076854391	589.1198689922481	549.8944433202647	1181.6886361980053	584.6962478461516	1147.9176815069738	0.0015735829964283008	1.6757419212478752	0.001238718091372752	0.5788669319796907	0.001132365078508837	0.5476879481717543	-0.13006935250541662	-18221.624857993233	-457.3208281355096
532000	-19418.49336911367	-1195.525609343384	-18222.967759770283	1631.972437503616	417.1304351223241	418.64482938223927	417.54222025964907	324.7659705809394	475.4806825131427	459.9853977819473	479.23726876183974	813.787095438991	805.4740605683315	560.3962631714649	549.7723720970826	1181.426312803046	598.6323701238678	1181.426312803046	0.0012781101894269507	1.6757419212478752	0.0011350368565080245	0.5645288240179197	0.0010466477255969325	0.5444434635211071	-0.02921060818287029	-18222.967759770283	-456.4190654047563
533000	-19418.748378322005	-1197.1668854182224	-18221.581492903784	1674.942877296462	416.88230790222894	418.39580133495383	417.29384809194806	324.5727857383178	478.2457441306059	459.7117785769556	478.95219771151227	813.3030196853687	848.5774147126376	564.5233822480576	549.4453437172579	1166.0200541857964	733.4322829310723	1166.0200541857964	0.0013712346818380036	1.6757419212478752	0.001119725507988678	0.5555713883273321	0.0010302983421443842	0.5714674790360112	-0.0423214124887868	-18221.581492903784	-456.3476869728754
534000	-19425.054249475816	-1197.5619603045477	-18227.492289171267	1690.4094210849644	417.8420998576002	419.3590778201161	418.25458754006706	325.3200526354228	479.3468136871838	460.7701772149018	480.0548937426394	815.175494675975	850.5311022659649	565.8230896010206	550.7103367640237	1168.7045928351833	696.7752777445316	1168.7045928351833	0.001327722967994106	1.6757419212478752	0.0011832496047080709	0.5577256472269398	0.0010805554137416004	0.5364668397067331	-0.10859155312829266	-18227.492289171267	-456.97818284014653
535000	-19417.9816663854	-1195.725377120982	-18222.256289264416	1750.4310540362674	417.0362207424991	418.55027295660796	417.4479128727498	324.69261792687666	478.42231233566264	459.881504046723	479.1290267390485	793.5060584305253	808.9791472016377	564.7318041347958	541.6030427916904	1173.6329798217541	663.8649138846321	1173.6329798217541	0.00129961080397341	1.6757419212478752	0.0011920229968137115	0.6037936643207814	0.0010835409982265355	0.6029089466032093	-0.032284803368862254	-18222.256289264416	-456.89469485316187
536000	-19425.18643731312	-1192.6532033657363	-18232.533233947386	1722.8194810718107	417.1692790737478	418.6838143568349	417.5811025572602	324.7962133839648	478.57495632998575	460.02823246611945	479.2818962155588	821.9244581695878	745.6245874596054	539.9234593085483	541.7758450412043	1420.6464049301142	664.0767246416422	1420.6464049301142	0.001628702201544477	1.6757419212478752	0.001129116093938757	0.6363442191331623	0.0010321343761609198	0.7020484743542538	0.09458023621936608	-18232.533233947386	-458.86680394801647
537000	-19423.881809032122	-1191.1671701825994	-18232.714638849524	1752.0584502062727	417.39915118742937	418.9145210224459	417.8112015973703	324.97518531653884	478.83866471477114	460.2817210796266	479.5459941442869	673.1769411225265	740.7566826395835	540.2209724597877	542.0743789095606	1336.9911573482493	596.6254553669725	1220.6152601356116	0.001260176902520185	1.6757419212478752	0.001133575227396615	0.5839167621215511	0.0010473465358041786	0.6484154052690804	-0.09866072034599996	-18232.714638849524	-457.4973768834112
538000	-19413.040413364128	-1192.847180214342	-18220.193233149785	1758.6067262095562	418.1299112636796	417.56152577607213	418.5426830694072	325.5441344639576	479.6769898003472	461.08755766227404	480.38555758434063	774.5663825911665	698.383627848757	541.1667624018698	543.023413696379	1339.3318898516827	627.1788958977495	1339.3318898516827	0.0011595602980302984	1.6757419212478752	0.0010714710964726893	0.5541139159404948	0.0010235333918431591	0.5818299768648022	0.10063392272018053	-18220.193233149785	-458.91740115235274
539000	-19408.48933529667	-1194.5424975140008	-18213.946837782667	1781.510172376398	418.6741951673574	418.10506980665394	419.08750428228893	325.96789853237823	480.30139015411265	461.68775996558026	481.01088028790485	775.5746434283313	699.2927208291693	542.2060273034658	543.7302727261525	1160.3754756038627	627.9953009636581	974.7709885438826	0.001064186888681751	1.3055992805721306	0.0010978402682050201	0.5861046674425232	0.0010297124633797043	0.6405253417930424	-0.022785752521529642	-18213.946837782667	-459.7654304244051
540000	-19420.587562296492	-1194.5800858791752	-18226.00747641732	1937.993797830404	417.9110600007635	417.3429720089305	418.323615759687	325.3737430543905	479.42592449221763	460.8462221548372	480.1341214083295	846.6310238156244	751.7606735596518	541.2177254407032	542.7391925567782	1065.698747603565	648.987369431415	996.528956285513	0.0012286194882208986	1.3055992805721306	0.0011360148380126966	0.5887278929304128	0.0010162791989549243	0.6790201934185963	-0.030434314929427424	-18226.00747641732	-460.6780535924201
541000	-19416.56878261661	-1195.274670112284	-18221.294112504325	1969.7913651198428	418.3573367279876	417.78864208925285	418.8410943799436	325.72120150446057	479.9378913985933	461.33834826362346	480.64684458040915	691.681503518063	784.5423596863129	541.7956782597191	543.3187701123234	1138.7210458823981	683.4977631126231	1138.7210458823981	0.0012760708991477983	1.3055992805721306	0.0010962946452946988	0.5359683202674265	9.744658842855132E-4	0.6219517229354594	-0.008979055722614631	-18221.294112504325	-461.012041924355
542000	-19419.21071882107	-1193.9737848757054	-18225.23693394536	1889.832250711438	418.33075492743	417.7620964227035	418.814481842147	325.7005056656269	453.6671397908894	461.30903551376457	480.6163049975223	691.6375551080273	784.4925110361199	541.761253371237	543.284248448859	1090.1445946181436	683.4543346852344	1041.2411106951515	0.0011700484886979538	1.2765881930355314	0.0011572660949235336	0.4537856170138977	0.0010562567892830651	0.5349478332392157	0.05989924633717936	-18225.23693394536	-460.7701054288517
543000	-19417.49770499654	-1196.9743771107383	-18220.5233278858	1838.0903351286609	418.403235790873	417.83447875918193	418.88704651712914	325.7569372179247	453.7457431104408	461.3889628841868	480.6995775859244	694.2447752704596	850.1822123546683	533.8821131872099	543.3783790164989	1090.33347535561	728.1666593350956	1090.33347535561	0.0015447742387713257	1.2765881930355314	0.001115416963715447	0.5156596882074974	0.0010187470174789558	0.5955400809203603	0.054864933029277314	-18220.5233278858	-461.6878994000687
544000	-19417.833927018815	-1196.2721281124645	-18221.56179890635	1808.0682916597848	419.1125326811534	418.5428114657291	419.5971635861612	326.30917573519906	454.5149542852967	462.17113120553086	481.5144821716796	695.4216917425848	827.4825217295693	534.7871753145241	544.2995396613335	1153.028993528634	720.7840930731262	1153.028993528634	0.001045132791091282	1.2765881930355314	0.001069946625824024	0.5334608457496821	9.659577060919044E-4	0.6318413788005879	-0.07400557909992854	-18221.56179890635	-460.986666589024
545000	-19418.515496697735	-1196.1325383437234	-18222.38295835401	1830.9403701565573	419.5800739153068	419.0097171470431	420.0652454506078	326.6731901295261	455.02198871184623	462.68670648478	482.0516359375598	644.7811765974462	768.7117871922895	535.3837574648035	544.9067333352959	1154.3152557055257	721.5881641952129	1154.3152557055257	0.0012553069649362833	1.2765881930355314	0.001072229941280691	0.5657377094675308	9.796702914454676E-4	0.659634601740123	-0.053342566811624914	-18222.38295835401	-460.23492290193565
546000	-19421.38194684755	-1195.5841045208963	-18225.79784232665	1792.079781746681	419.1059286201768	418.5362163819922	419.59055188873424	326.01504954037557	454.5077923795105	462.1638486594506	481.5068948275812	623.0520540599601	838.6143007010824	534.778748539279	544.2909629973849	1174.7633836462621	720.7727354979395	1174.7633836462621	0.0015065970405018635	1.2765881930355314	0.0010595838314393913	0.5519893083268327	9.829550094145074E-4	0.5864503633989214	-0.09114520740493394	-18225.79784232665	-460.3715064487578
547000	-19423.30440907912	-1197.293721255417	-18226.010687823702	1737.883784455219	420.8856075803875	420.3134761330855	421.3722887387904	327.39943015815703	456.4378007619084	464.12636749171133	483.5515513962494	625.6977637863226	770.7766444181393	537.049617124404	546.6022239672986	1179.7518639667016	693.8992720039715	1179.7518639667016	0.0013252622626479223	1.2765881930355314	0.0011247005787050376	0.5528247126571705	0.001042585149298681	0.5800588347234413	-0.020172184415809858	-18226.010687823702	-458.61564018643526
548000	-19420.62414453335	-1198.2233010126486	-18222.400843520703	2119.6220276169206	418.0609666997989	417.492674932082	418.5443816512537	325.202192243507	453.3745625607024	463.8629714003646	480.30634781754304	616.6101286081857	765.6038203053297	533.4453781670423	542.9338757048938	1621.0675103529848	689.2423861057318	1335.0940124334186	9.520287904053144E-4	1.2765881930355314	0.001132659157747314	0.5670102560773256	0.0010652250277410358	0.5829410074408027	-0.1327008093994222	-18222.400843520703	-462.15369941740056
549000	-19417.08679226666	-1196.4600645897435	-18220.626727676914	2436.404124310372	418.3383421781459	417.76967335967936	418.8220778662016	325.4179576959603	458.940045508665	464.1707356353166	480.6250219191476	662.7120470218272	826.7407854340119	533.7993090018416	543.2941019768494	1655.6935991181258	731.1755277194177	1295.6943885713702	0.0011421988520588582	1.2765881930355314	9.785915725722919E-4	0.5729577478066434	9.296976389077052E-4	0.576145913355736	-0.26760355227641824	-18220.626727676914	-461.3773388780981
550000	-19420.809040275162	-1197.1530122893312	-18223.65602798583	2364.873440177274	418.55086537929435	417.98190766711303	419.03484681354774	325.5832757151518	459.1731950858681	464.40654249467116	480.8691878439789	747.8113003350721	827.160784225721	534.0704883953662	543.5701048914186	1597.8085966997735	723.471892380258	1465.5211613920746	0.0013059621569287147	1.2765881930355314	9.518841683249882E-4	0.53674828561807	9.400825979223955E-4	0.5389496814931112	-0.20967888282942676	-18223.65602798583	-462.25553062041104
551000	-19436.32716568393	-1197.2352127330714	-18239.09195295086	2425.5349132886954	418.75608541562775	418.18684873729916	419.2403041512362	325.74291273229494	459.3983326917681	464.6342460676595	481.1049632308284	748.1779603396722	813.7353408908655	534.3323489578423	543.8366232190644	1460.1955163802693	710.2745076327622	1314.4734077547519	0.0012947803580007173	1.2765881930355314	0.0010276368255861261	0.5276129852403093	9.878061088951177E-4	0.5241277499317645	-0.22568435415730453	-18239.09195295086	-462.3545043362088
552000	-19409.34513877198	-1196.447082675326	-18212.898056096652	2289.6553238861848	418.8263389896765	418.2570068120524	419.3106389613505	325.79756173833334	459.47540470554327	464.71219649643785	481.18567690720636	677.3718193095226	813.7755813613275	547.9183858473664	543.9278612160999	1460.4404894264135	648.0967808495511	1460.4404894264135	0.0011799449495580564	1.2923868253216004	0.0010347527785009019	0.5423002103362751	0.0010014465331279767	0.5438367195600099	-0.14207685356441457	-18212.898056096652	-461.59180836690945
553000	-19412.41111704039	-1198.221610640798	-18214.18950639959	2238.3838683233794	418.81681028691816	418.2474910621496	419.30109924030114	324.41329848194874	459.46495119737375	464.70162384620943	481.174729469426	748.1436242001716	816.305823519143	547.9059201761597	543.9154863331735	1629.9248047736248	636.5535591189982	1629.9248047736248	9.90845180414647E-4	1.2923868253216004	9.872480288742496E-4	0.5508722948509449	9.383360851768236E-4	0.5729563218669915	-0.07215202057306316	-18214.18950639959	-463.6977201818659
554000	-19415.80141078485	-1197.6874199858748	-18218.113990798975	2800.178987599301	418.3023872666938	417.7337673235871	418.78608137913466	317.0959885642959	458.90060100397955	464.13084156868257	467.80458852055443	747.2246966565066	709.6229317510154	547.2329399821157	543.2474074969048	1627.9228057606538	615.7173884911281	1627.9228057606538	0.0015092423454023869	1.2923868253216004	9.590605637848632E-4	0.597429567297297	9.314279459355649E-4	0.6187388834920665	-0.12257217950522892	-18218.113990798975	-465.8143564431867
555000	-19415.891075856936	-1198.5360513701607	-18217.355024486777	2588.7423607289998	418.6049864183525	418.0359551366601	419.0890304341948	317.32537519955025	459.2325688262693	464.4665929370529	468.1429974704851	835.0943485128794	801.1728818249682	548.2985380424464	543.6403916386485	1649.5419406124677	662.2812527185955	1381.825920178673	0.001474841490780181	1.2739328215647967	9.759614911105636E-4	0.5249758796671303	9.145578872208113E-4	0.5624979068238116	-0.04046919871454571	-18217.355024486777	-466.13725933172367
556000	-19408.833295307082	-1199.725115426982	-18209.1081798801	2801.2823451935474	418.4214611877516	417.8526793813416	418.9052929885164	317.1862530807305	459.03123160901725	464.262961013543	467.9377537339016	834.7282255858793	737.033532181179	548.0581524309576	537.8257520733514	1594.6320616384446	696.1315499920256	1398.251526601381	0.0015842544782870968	1.2739328215647967	0.001015308772892308	0.5975852468011139	9.379361147295174E-4	0.6469835116505993	-0.08080446390319274	-18209.1081798801	-468.13651201818584
557000	-19424.539715674662	-1198.4888572034567	-18226.050858471204	2591.8276218498727	417.63575312685003	417.0680393738065	418.1186763926059	316.5906435841592	458.1692668860392	469.6942604864183	467.05906442368973	724.7403536998188	735.6495372356385	540.0743335510589	536.8158277077011	2203.8538908235496	621.765232987731	1432.9039884542967	0.0014680681255728348	1.04811637955534	9.845871507717552E-4	0.5648899305172094	9.202640684976765E-4	0.6046961944156586	-0.031626557625253814	-18226.050858471204	-467.26998581521264
558000	-19423.391045670855	-1196.5854510825782	-18226.805594588277	2646.060784503049	417.9881956751126	417.4200028287916	418.4715264795074	317.0763089436543	458.55591564096005	470.0906351761587	467.4532152731373	896.0402857036311	735.3238374309241	540.5301019400027	537.268846245622	2421.738745560284	678.270390017616	1434.1132152250543	0.0010517987915802868	1.4265206378100588	9.23505688851873E-4	0.4910897257646347	8.799532231710794E-4	0.49436763955170815	-0.017635915493745675	-18226.805594588277	-465.9984325710544
559000	-19417.476885083008	-1196.0654003343716	-18221.411484748638	2650.1557670158095	418.07906954692777	417.5107531710803	418.56250543118375	317.1452437895488	458.65560924936625	470.1928365219491	467.55484322340925	896.2350918031975	755.857872057122	540.6476173715489	537.3856526549158	2422.2652503243203	684.3397120475328	1205.4440392476456	0.0010039971597111423	1.3369095285229773	9.952218467730073E-4	0.52035768000521	9.51571921761556E-4	0.5128581543576786	-0.04871313089543274	-18221.411484748638	-465.5141264066664
560000	-19430.16277661969	-1198.1463660853221	-18232.01641053437	2474.973134452356	419.0517397259021	418.482101149468	419.5363003344084	317.88308919609335	459.7226816431592	485.7370321476356	468.642619881378	759.7062408918473	826.1969035287266	534.8373077892957	538.6358922316364	1860.281498206318	685.9318434855353	1310.4171892078998	0.0011510875436724988	1.1525897187039529	9.776043690184876E-4	0.5473089201398249	9.366510442679814E-4	0.5435188793181084	-0.027717687108696126	-18232.01641053437	-464.51016734812436
561000	-19418.379538636244	-1198.3119023530212	-18220.067636283224	2001.125668343147	417.532920299276	416.9653463321825	418.0157246567139	316.73094743053775	458.0564536489812	483.9765172261604	466.94406228635086	902.5176646628427	823.2024191051121	540.2774131320784	536.6836496337781	1341.3813319834403	683.4457385241079	1201.8918457331094	9.258086415291112E-4	1.1525897187039529	0.0010397579858160127	0.5483122115848278	9.85594193200254E-4	0.5437380540349603	0.01803240050312202	-18220.067636283224	-465.5489051504611
562000	-19416.5400556643	-1198.0885844227716	-18218.45147124153	2074.8783850123536	417.44771507973087	416.88025693647324	417.93042091212016	316.6663126949264	461.9267608781223	483.8777529769237	466.84877382067987	811.8684670210264	763.5681925953356	540.1671596565724	536.5741295313618	1412.0313186590015	683.306268936521	1268.1804631878167	0.0010151266896126683	1.4373478915508666	0.0010438076182944917	0.5778843973005814	9.688182016405227E-4	0.5888853112775123	-0.0405406030562717	-18218.45147124153	-464.91869569620445
563000	-19418.918500154363	-1195.5586460089935	-18223.35985414537	1992.675614437872	418.3365879813486	417.76792154745215	418.82032164098035	323.24465956705404	462.9103431698548	484.908075594056	467.8428365720436	813.5971814299077	822.5539955451317	541.3173395071695	537.7166587301584	1417.5322694617646	746.7365415764135	1102.7657922699846	0.001135147983207808	1.4373478915508666	0.0010482679663844621	0.5415409556422393	9.455570381900769E-4	0.5560759437426517	0.00146932049701649	-18223.35985414537	-463.00752143845557
564000	-19407.97284261	-1196.3092951642516	-18211.66354744575	2143.7741464471933	418.25828553722357	417.371789088754	418.7419286536684	315.8187248760051	462.82369760185446	484.81731258506795	467.75526776113287	813.4448958071114	822.4000334243743	541.2160180546636	537.616011237601	1680.925562823843	707.0545874331921	1392.5553469713934	0.0013379109689172024	1.4373478915508666	0.001062432438223699	0.5639454576866677	9.829430930465746E-4	0.5701005650990596	0.04473849039949447	-18211.66354744575	-463.58906971124037
565000	-19420.245063292987	-1198.4346473448716	-18221.810415948115	2996.432267283011	418.7172398652591	417.8297706652724	419.2014136827305	316.16527239381537	463.3315535044792	485.34930205571686	468.26853506993143	814.3374879408681	751.1283003166672	541.8098937589291	538.2059366585925	1785.4400118203034	683.2703083136394	1785.4400118203034	0.0011083641508855947	1.4373478915508666	0.0010815716020389145	0.5920707746229079	0.001007207796285542	0.6014605692167602	0.03663014736735592	-18221.810415948115	-465.5865415792844
566000	-19426.715280232933	-1200.2319968998777	-18226.483283333055	3035.100567480292	419.2617953244301	418.3731719417357	419.74659882577976	316.5764556666555	463.93413133707156	480.86182604009656	468.8775336084497	811.8163895547324	827.198857548204	542.5145352386405	538.905891074274	1797.896438443626	679.4961731923529	1797.896438443626	0.0010751903897599662	1.4373478915508666	0.0010587190288791973	0.5940748556157164	9.832372493424005E-4	0.5960517077129031	0.07412538286361818	-18226.483283333055	-467.0664057974778
567000	-19426.539168133488	-1196.5301425132757	-18230.009025620213	2226.9434152631175	418.58626521160943	417.6990736117788	419.0702875796252	316.0663759713487	472.8450157652843	480.0870436792457	468.12206078285516	770.2011223562174	779.1208685733249	541.6404157522394	538.0375859688316	1686.7915943981711	678.4013438240279	1586.983762733571	0.0011826871175514486	1.4373478915508666	0.0010313931903682418	0.539852287083964	9.588603989684525E-4	0.557645556122986	-0.004348389871125278	-18230.009025620213	-463.59159719664535
568000	-19415.981256046387	-1197.776737239047	-18218.20451880734	2422.3965687213276	418.14913339111183	417.2628682900973	418.6326502920436	315.7363062060242	472.35122124851915	471.13307669529377	467.63319847261755	1025.7215587344656	773.7906540094289	541.0747778403668	537.4757105108976	1735.8751866544264	614.3449234445947	1735.8751866544264	0.0013204815674242398	1.4373478915508666	0.0011002719876157803	0.5310633418602881	0.0010117759134836508	0.5541914253528171	0.045070815130717166	-18218.20451880734	-465.5169399604785
569000	-19409.043550792285	-1197.8205226150194	-18211.223028177264	2287.972308516379	418.91767427187585	418.02978025211695	419.4020798569522	316.31661652950345	473.2193833338122	471.9989998810816	468.4926890264159	863.4426080432694	787.5238247205112	542.0692509914845	538.4635687245338	1737.6026663286139	615.4740641048371	1511.388659708924	0.0013753662462201147	1.4373478915508666	0.0011058630732182714	0.5638852425010045	9.883652255086523E-4	0.5808036279250891	0.054140246994160576	-18211.223028177264	-465.2688011755741
570000	-19417.461619774713	-1197.6922142931992	-18219.769405481515	2622.682203962145	417.99281735685594	417.1068835669331	418.4761535054235	315.6182749982193	472.174642932829	470.95695375667003	467.4583838879768	894.1392477348031	697.24143444255	540.8725087053766	537.2747868095986	1621.4005990791286	614.11526384607	1474.2680432349428	0.0011224735008078044	1.4373478915508666	0.0010340443175429542	0.577859584680903	9.327596958044959E-4	0.6003400370264645	-0.038001669146301174	-18219.769405481515	-465.1957264752477
571000	-19417.788302658802	-1197.6422013270444	-18220.146101331757	2486.5970939605886	418.68362493931306	417.79622698600224	419.16775988695673	316.1398904147461	472.9549956327739	471.73529400835974	468.23094212980254	929.3973524009776	698.3937501037663	541.7663968647928	538.1627290927653	1824.521197481931	591.2990420913206	1424.8816232031604	0.0012496873319444443	1.4373478915508666	0.0010120365456364362	0.5900963614829243	9.093142148598064E-4	0.6443695493927332	-0.07378038842581347	-18220.146101331757	-465.35637909283895
572000	-19419.148884968527	-1198.917754715837	-18220.23113025269	2773.1062676916213	418.3393761210658	417.45270780148917	418.8231130046971	315.8799548041956	472.5661239677922	471.34742520285903	467.8459546621929	928.633186044358	697.819518849369	541.3209472919469	538.3490225203669	1934.8960738651394	590.8128659326516	1423.9948206328547	0.001339014751824963	1.2382151032870967	9.757111551308432E-4	0.5552961206863634	8.959997209790635E-4	0.5661643570664118	-0.032086138044710555	-18220.23113025269	-466.79515388508554
573000	-19418.41681675546	-1200.5460780172612	-18217.8707387382	3131.59874987686	418.16256893321463	417.2762753556324	418.6461013700189	314.68792282657694	472.36639835690846	471.14821466350276	467.64822398630395	975.4251295675142	763.7988636371269	541.0921631040871	538.1214943884544	2106.574071474936	618.3509907047725	1423.3929826655915	0.0010573794200971173	1.2382151032870967	0.0010408694964868204	0.5859355129859443	9.091523100364705E-4	0.5939317048368676	-0.01607335693545278	-18217.8707387382	-467.2047649151718
574000	-19430.659294802586	-1202.4171043341178	-18228.242190468467	3093.1059246727586	418.151318813832	417.2650490808242	418.6348382418257	314.67945655780227	472.3536899540797	471.13553903432006	467.6356425198126	1035.7196682589527	763.7783146233255	541.0776057240532	538.1070169303938	2300.29241899009	531.9549778961828	1765.9953879028812	0.0013622348328658986	1.2382151032870967	9.17396145820545E-4	0.5557348361871575	8.267085721391341E-4	0.5547169192081295	0.034209280601031025	-18228.242190468467	-469.0576981378763
575000	-19422.157318819223	-1204.0824220932332	-18218.07489672599	2873.348873074776	420.38221680410754	419.4912186934115	420.86831587844364	316.358317141591	474.87376546312515	473.64911553136557	470.1305465608617	940.3069318447164	824.9297313864744	543.9643333006086	540.9778959844849	2021.953125782999	631.3397226284595	2021.953125782999	0.001028510032946591	1.1570644568324782	9.944414554880665E-4	0.5580835888950613	9.035421555949803E-4	0.5819339589945602	0.011886856921042788	-18218.07489672599	-467.9885863804473
576000	-19428.356272799836	-1198.651313280717	-18229.70495951912	2582.8476615199843	419.06824550816276	418.180032353384	419.55282520274125	315.36948904339584	473.3894721888772	472.1686500947226	468.6610789696204	937.3678533860345	739.8089186579729	538.5820040225043	539.2869837654378	1749.1913577190267	544.3749662287071	1749.1913577190267	0.0011271858020560613	1.1570644568324782	9.955556955239663E-4	0.5941374814999862	9.016903016679057E-4	0.6130946497619636	-0.10190901956050889	-18229.70495951912	-465.56578009539425
577000	-19420.59974613219	-1198.5437340265657	-18222.056012105622	2328.744504732099	418.9142593237281	418.0263725419355	419.39866096000935	315.25360685755754	473.21552572704144	471.9951522226766	468.4888699508817	937.0234185578132	916.0013728432257	538.3841026336647	539.0888233325359	1903.467336218209	597.2703566286899	1616.7455387817652	0.001340568993518873	1.1570644568324782	0.0010865962424722023	0.5884152860166204	9.6567347114545E-4	0.6224327404683229	-0.0713526700546678	-18222.056012105622	-465.6010491602248
578000	-19430.5855718403	-1199.6628902097216	-18230.922681630578	2240.754858893473	419.86423484199446	418.9743345916055	420.3497349600896	315.96851021043767	474.28864070056835	473.06549974456766	469.55126624589457	936.6267207058623	817.7055146149632	539.6050009572295	541.1699908804649	1899.846648053962	686.8717754335935	1899.846648053962	0.001210977536695812	1.1570644568324782	0.0010375488946349123	0.5633200972765899	9.324964469695117E-4	0.5865370539604218	-0.030777558375617242	-18230.922681630578	-465.185018910933
579000	-19425.37799613502	-1198.6249584631028	-18226.753037671915	2653.663213533927	418.8160302546438	417.9283516688963	419.3003183060548	315.17968464641797	473.10456383082095	466.07900333565493	468.379016384078	914.878441129961	993.760060188877	538.2578596900684	539.8189425655473	1741.5870382030057	668.3738241047372	1741.5870382030057	0.0011260948931707357	1.1570644568324782	0.0010306895163242835	0.46036526443697934	9.235532484316206E-4	0.4954760946841046	-0.05668865189376512	-18226.753037671915	-466.1159921985039
580000	-19416.667659994924	-1201.4160462794632	-18215.25161371546	2568.930355469597	419.91734510487623	419.0273322875375	420.4029066357729	316.0084782983267	474.3486353185881	467.3046004730018	469.61066161496234	837.9851435954852	964.6967353183716	539.6732576961347	541.2384455810426	1731.366839883847	626.9166120115763	1731.366839883847	0.0013466634741928901	1.1570644568324782	0.0010074348293894098	0.5063744127840842	9.093782055624348E-4	0.5344855885113642	-0.12432803295133896	-18215.25161371546	-467.26986365790424
581000	-19418.854882743562	-1198.9282077368418	-18219.92667500672	2487.9043248931252	418.62403778246505	417.7367661238499	419.1081038279032	323.1880719457802	472.88768456105265	465.8653447036617	468.16430338654175	841.2171910884736	961.7255569037676	538.0111130287988	539.5714802770359	2079.8671049438717	629.8601580575373	1661.9568344465781	0.0010413054793964828	1.1570644568324782	9.571987736674061E-4	0.5757431304735924	8.335004917722297E-4	0.6250973125350886	-0.10140590845342075	-18219.92667500672	-467.21040101911166
582000	-19428.28245877703	-1199.70067792463	-18228.5817808524	2598.0470988538796	418.72274144773957	417.83526058717496	419.20692162683616	323.26427360740246	472.99918257243434	465.97518697953825	468.27468771358554	889.1144113428486	961.9523136804627	538.1379659183168	539.6987010717687	1960.6069993778951	705.7894855067112	1662.3486925729217	0.0010868446841228977	1.1570644568324782	9.964119570633522E-4	0.4797068206368974	9.261328170845103E-4	0.5109129222467393	-0.1101243723184428	-18228.5817808524	-467.8575056006593
583000	-19415.200046433805	-1198.6021297765205	-18216.597916657283	2695.4256313788146	418.2179667615841	417.3315557685679	418.70156325636225	322.8745751121851	472.428977063392	465.41344897135036	467.710177632982	888.0425745317162	957.6696790476882	537.4892349181432	539.0480885888877	2351.893204541197	589.5015826969942	1462.2711747237704	0.001044657582684575	1.1351982505504086	9.77883231464062E-4	0.5424771125143527	8.742548355024216E-4	0.5710740794909344	-0.15672652895388398	-18216.597916657283	-467.10798953649044
584000	-19423.656575953293	-1200.293579672812	-18223.36299628048	2691.3038631689606	418.41833062136755	417.5314949581027	418.90215880217534	328.5525766458172	472.65531285200217	465.63642369372565	467.9342526940708	849.9197638928114	958.1284885885057	537.7467403967676	539.3063408980241	2444.0380261893806	682.7929155082066	2444.0380261893806	0.00100794875341262	1.0641261303107477	9.47840332783605E-4	0.5195658338405857	8.792281094173993E-4	0.5418679592026211	-0.0819337180373634	-18223.36299628048	-467.5066324011007
585000	-19439.495132540524	-1202.8001704137955	-18236.694962126727	3006.215873286048	418.0717302365612	417.1856291911648	418.5551576341782	328.28041732305184	472.2637848014219	465.25070979970866	467.5466353738474	849.2157256237847	954.6641893100021	537.3012933082686	544.7459812573609	2626.2351480471075	698.8252972571513	2067.1626947924856	0.0013249233129974199	1.0641261303107477	9.457084928038411E-4	0.5352958785096855	8.683451013729879E-4	0.544502968265454	-0.08355197333557964	-18236.694962126727	-469.1667517528577
586000	-19433.6391554142	-1199.6409875225395	-18233.99816789166	2637.4815651964736	418.88662191772653	417.99879371328456	419.37099159614434	328.9202907271078	473.1843058549084	466.1575611978108	468.45796191464785	846.5337953913896	929.9504626601276	538.3485833365814	545.8077822268348	2021.456778467751	589.0678000886925	1653.311490984257	0.001275646607511423	1.3880543523780322	0.001044084446055858	0.5628262392278283	9.658900569007739E-4	0.5579681221601994	-0.02371867942878757	-18233.99816789166	-465.3205226121233
587000	-19419.492086200647	-1199.2441444288029	-18220.247941771846	2590.128652346875	417.8418082544512	416.9561945276031	418.3249697871999	328.09987681102984	472.004059453767	464.9948413502568	467.2895042612672	910.611778232582	1011.0808910063618	537.0058000485884	544.4463937303917	1861.609568102569	831.2752073665985	1861.609568102569	0.0011795759387074798	1.3880543523780322	0.001021076179627509	0.5719246299362606	9.621473228738356E-4	0.5837027005513674	-0.12890899429466401	-18220.247941771846	-465.26188242778545
588000	-19429.61851809536	-1208.3184398090698	-18221.30007828629	3657.131567070331	419.8487251935035	418.95885781574077	420.3342073773819	329.6757583706655	467.41072345238246	467.2282368727783	488.1726867628175	973.5164716950853	959.7485808245631	539.5850681237221	547.0613993818081	1955.0621842991977	835.2678674157391	1955.0621842991977	8.042800756770287E-4	1.2567247234428531	9.662439174464016E-4	0.5462703460262249	9.102099935671229E-4	0.5349771587824212	-0.08521409066449391	-18221.30007828629	-470.6004108526914
589000	-19431.69645887696	-1200.649581122321	-18231.046877754638	3033.4525490251017	419.42271350977046	418.5337490617468	419.23399404730077	314.12114576542234	466.9364516079197	466.7541501936153	458.491165467796	972.5286649771834	789.558998755985	539.0375624875369	546.5063076693143	1867.4292829772355	643.7557627774247	1867.4292829772355	0.0010311617653007542	1.2567247234428531	0.0010197007436491595	0.6238381136249614	9.854414694926903E-4	0.6052700235848666	-0.05872579019887921	-18231.046877754638	-465.5815883412391
590000	-19431.913301025605	-1203.0912113202346	-18228.82208970537	2955.109693894265	419.6937939433263	418.804254941612	419.5049525080782	314.32416790428215	467.2382410238664	467.0558217848834	458.78749654361326	1080.358947229696	790.0693049192103	539.3859521465499	546.8595245124945	2183.4499187145893	645.4888101256378	2183.4499187145893	0.001524408745213213	1.2567247234428531	9.431915143322545E-4	0.6138313892884624	9.081356408593675E-4	0.5908227853386289	-0.029053683213233032	-18228.82208970537	-467.9202581625353
591000	-19430.36306438228	-1197.6031246618663	-18232.759939720414	2638.4323359329787	417.6633397277857	416.77810426413174	417.4754118964408	317.9853428413159	464.9777695328898	464.7962328275971	456.5679092639403	993.0899029024657	867.363067444669	536.776434216706	544.2138498733198	2135.1856442915305	642.3659727272346	2135.1856442915305	0.0012684840456656929	1.2567247234428531	0.001017489363050188	0.5927042107537229	9.81135485942843E-4	0.5780394263409889	-0.03665961324702866	-18232.759939720414	-465.27156416853677
592000	-19425.236865202918	-1197.166128487397	-18228.070736715523	2756.8150145617665	418.39010020772685	417.5033243786895	418.20184537013574	326.631687891931	465.7868600965192	465.6050075059416	457.362366141766	991.8678316838881	868.8723337345717	537.7104589726415	535.8784638169013	2326.56006044902	655.5164032482832	2326.56006044902	0.0011444722977528338	1.2567247234428531	9.367708426650824E-4	0.6448233048656237	8.88636504751655E-4	0.5930424580111283	-0.017296900372071836	-18228.070736715523	-465.5342074776983
593000	-19421.09772522755	-1198.9904854946362	-18222.107239732915	3120.277473478125	418.80213025427855	417.9144811295157	418.61369002355923	326.9533543689833	466.2455664128338	466.0635347340527	457.8127760269875	1101.5817339787707	869.7279981203648	538.2399955590278	536.4061962567532	2262.7570558592756	708.9719415238684	2262.7570558592756	0.0010679463320871884	1.2567247234428531	9.669306770571698E-4	0.6910878556892025	8.8402606303994E-4	0.6218444131021942	-0.014791662572328845	-18222.107239732915	-467.2935767909222
594000	-19418.045816266767	-1201.2351725476465	-18216.81064371912	3272.6269683179585	419.1231087041497	418.2347792670877	418.93452404901416	327.20393805345924	466.6029064747757	457.05198188072023	458.1636530272814	1102.426008570125	826.3659965923406	538.6525136121911	549.0986604637883	2280.773331743786	709.515312004468	2280.773331743786	0.0010503234437897434	1.2567247234428531	9.953174149050794E-4	0.6420249491619892	8.852375641490595E-4	0.5820097292459986	0.04997848423152825	-18216.81064371912	-467.8555817303217
595000	-19426.52104044102	-1200.905729499002	-18225.61531094202	3050.381769188397	417.9412425280768	417.0554180507583	417.7531896542261	328.9121186313793	465.2871541782133	455.76316180166987	456.87169819736744	1039.8708676964982	756.7403436177104	537.1335919081048	547.5502821456959	2274.341882844652	624.8024022584469	2274.341882844652	0.0010004099756548911	1.142559743023296	0.0010363467075570855	0.6666847012818647	9.34908513434937E-4	0.6261381179424502	-0.024742637103789364	-18225.61531094202	-467.27361806687895
596000	-19419.50770382695	-1198.293805080483	-18221.213898746464	2617.7571082763534	418.90200379999914	418.0141429937307	418.7135186311273	323.92162141370966	466.35675399888027	456.8108679155227	457.92195260923233	1015.1069110676332	791.9972029380626	538.3683519663184	548.8089880401743	1930.8513614164854	704.3901168437303	1930.8513614164854	0.0010125252194911943	1.142559743023296	9.47743710708233E-4	0.6509882375576176	8.554290865176216E-4	0.5745806302966963	-0.09320923363635658	-18221.213898746464	-465.98734267566084
597000	-19413.69536052896	-1198.0785510733976	-18215.61680945556	2398.0818302106904	418.94995686245323	418.0619944198968	418.7614501170766	323.95870176567973	466.4101393595315	456.8631605278286	457.97437241098396	992.472504940475	754.5324005522907	538.4299807266751	548.8718119737916	1814.9544685765661	648.0680312406674	1715.3641889046446	0.0012041944628137947	1.142559743023296	0.0010558930992205303	0.6537537828332498	9.505560705980079E-4	0.5707818118791167	-0.1439467501516105	-18215.61680945556	-465.6998848201889
598000	-19417.093103614647	-1201.8021610722092	-18215.290942542437	2681.2714213393856	419.4694944646133	418.58043086457815	419.2807539530294	324.3604412201356	466.98853208032506	450.2905704811023	459.96147731153854	1063.3063308187434	853.8206667929794	539.0976848677922	549.5524649740252	1908.6281669807606	648.8716969421964	1848.9144428949542	0.001175871514933835	1.142559743023296	0.0010282856607913822	0.6762021852386261	8.929000575739989E-4	0.6254105200307336	-0.06971949058772019	-18215.290942542437	-467.1872902066853
599000	-19430.140674626644	-1201.2823883956123	-18228.858286231032	2520.8701117672917	418.8483272856031	417.96058024645174	418.65986626850594	323.880115325371	466.2969968127302	449.6237622218803	459.28034798727225	1110.7527311489876	795.059033435937	538.2993674870547	548.7386657373922	1887.516836169925	639.8044658945898	1887.516836169925	9.582629699318599E-4	1.142559743023296	0.001140589108751094	0.6715086341373518	9.883485743940555E-4	0.5943294051871368	-0.015161011689256399	-18228.858286231032	-467.52816067483906
600000	-19430.02468200494	-1200.5169161178737	-18229.507765887065	2410.666916277146	418.2546118188871	417.36812315684585	418.06641794436507	323.42101683719847	465.6360230877422	448.98642272582896	458.6293203278665	1109.178244555108	793.9320411230817	537.536330751844	547.9608313476866	1884.8412902352343	622.933943712516	1342.3493212633307	0.0012012507540108226	1.142559743023296	9.852048326606353E-4	0.6296922033067465	8.470998549834256E-4	0.5531501733114131	-0.07330084378626381	-18229.507765887065	-466.77471813800014
601000	-19425.017426816732	-1201.5630839376686	-18223.454342879064	3153.1297747023013	418.4084170042717	417.521602352871	418.2201539250286	323.5399487701557	465.8072518867298	449.15152895067655	458.79797254506275	1123.7408460921672	877.7004289687598	537.7339995226503	547.7104627628273	1981.2492565369944	623.1630158326738	1818.672801830832	0.0012183895949720702	1.2149668635623372	0.0011504006401971826	0.6614383304743365	9.339129271053676E-4	0.5989638321597444	-0.18381078147872182	-18223.454342879064	-468.02914375564575
602000	-19418.884049563592	-1205.3800200603994	-18213.504029503194	2889.393974988957	418.3876278815644	417.5008572926105	418.19937415639765	330.9585384940918	465.7841076962119	449.1292123196767	447.6774942626283	1123.6850116839883	877.6568193730236	538.3093367048141	547.683249113303	2014.9478768284107	540.4336985492461	2014.9478768284107	0.0011995711769817881	1.4198445611370125	0.0010907181991336669	0.68985828572812	8.85150557065881E-4	0.6532596166601764	-0.109241849140717	-18213.504029503194	-467.0756203527164
603000	-19428.28328515159	-1204.977822403991	-18223.305462747598	3126.51122288514	418.59460470587004	417.70739543052065	418.4062578513763	331.12226405075126	481.66472111374736	459.41408117686666	447.89896081637113	1112.8195742204077	800.8089565946764	538.5756389316972	547.9541886250682	2015.9446737815113	568.1577883052128	2015.9446737815113	0.001066650983646778	1.4198445611370125	0.0010626000240290525	0.6422300069517214	8.688590570323098E-4	0.5703407527452952	-0.04215828969100621	-18223.305462747598	-467.3712891988224
604000	-19440.960492813854	-1205.4485658655117	-18235.511926948344	3114.123715668898	418.18601906242134	417.29967578240144	417.99785605124487	330.79905920817464	481.19457341525725	458.9656520861502	447.461771509467	1123.8416793770675	834.9548624064148	538.0499411049578	547.4193364979197	2520.012424929478	547.2397533217307	1762.8826855248378	0.0011686933329497925	1.4198445611370125	0.0011195885425610986	0.6926596635550513	9.004621134794084E-4	0.6115318345240631	0.04351972096972857	-18235.511926948344	-467.49800443222597
605000	-19432.91224657118	-1207.683881781144	-18225.228364790037	2783.7057438919546	419.85386130787373	418.9639830441408	419.66494785023383	332.1183779337032	483.1137113138024	460.79613485904895	490.092206531497	1058.1882945989396	830.7715572926278	540.1958340354531	549.6025971851989	2675.622501957306	549.4222977813165	2246.731580271336	9.988431677623846E-4	1.4198445611370125	0.0010613840898975736	0.6558692716438812	8.747683763124057E-4	0.5537539711170907	-0.062306185048556194	-18225.228364790037	-468.0917301140939
606000	-19432.169508963394	-1205.855005402188	-18226.314503561207	2686.7309673007	418.7725641180976	417.8849776586196	418.58413719067613	331.26303586869506	481.8694938692882	459.60939439623485	488.83001657806204	1055.463022463441	692.8344834401128	538.8046065367902	548.187143384253	2347.9719432057464	582.5204773621842	2347.9719432057464	0.0014986053231984915	1.4198445611370125	0.0011506821811499443	0.6923809620889252	9.557768665778825E-4	0.5897119894396952	-0.03222179425262854	-18226.314503561207	-468.7050579832012
607000	-19424.241831463565	-1201.0291783302775	-18223.212653133287	2378.4339483000927	419.281798477869	418.3931326985856	419.09314242018934	320.55610020639006	482.45545513855296	460.1682870166079	489.4244419579897	1028.5688410691148	816.2837066748668	539.4598018441271	548.8537480114784	1938.7825626729177	464.07136265180884	1938.7825626729177	0.0013794990296628112	1.4198445611370125	0.001121321392575728	0.6727999474505646	9.591170767128174E-4	0.5998339646926034	-0.06844501097821733	-18223.212653133287	-465.3088841279061
608000	-19422.73631374788	-1198.4481836757304	-18224.28813007215	2160.0275020951617	417.9916840680631	417.10575268014014	417.8036084980159	319.5697610771248	482.1618404212279	458.7523664110127	487.91850125802733	947.7505924047098	696.0162490568625	536.0059684018859	547.1649455598667	1673.182146186939	685.7496396125002	1673.182146186939	0.0011513574588896305	1.4198445611370125	0.0010734573027300683	0.6878581382206643	9.087815258791916E-4	0.6276813940065651	-0.04447603175172671	-18224.28813007215	-463.31352768202834
609000	-19421.25726307063	-1200.3726578049138	-18220.884605265717	2482.0652951959887	418.5288319584202	417.6417620880964	418.34051469840756	319.9804300677465	482.78145134954195	459.3418945648166	488.54550988907533	1014.60611370198	789.6897219449562	536.6947727157511	547.8680899222724	2067.3084614353243	673.2659311188271	2031.189230166452	0.001113867932971097	1.4198445611370125	0.0011142486508568562	0.6597860871503057	9.735935816338704E-4	0.6049913145229742	-0.046324609786897196	-18220.884605265717	-465.5908200811983
610000	-19434.467012608304	-1199.8326770030062	-18234.634335605297	2359.3690966975973	418.82020502594366	417.932517591788	418.6317566624717	320.203195316726	483.11755606128884	459.6616810326571	488.885627446031	972.0708490658268	901.1012983981219	537.0684110180832	548.2495069090351	2241.0236140795137	472.7372166751268	1782.8215090024114	0.0011603356908314781	1.4198445611370125	0.0010948699292348844	0.6684018003117146	9.389203384522546E-4	0.5767464463452844	-0.14856191209274885	-18234.634335605297	-464.7839310359832
611000	-19435.120231510995	-1201.4697099478537	-18233.65052156314	2496.060288626115	418.65990535433343	417.7725576745699	418.4715291177799	320.0806404197993	482.9326471560918	459.48574965294546	488.6985108633205	1031.5787415117818	990.9284974798949	536.8628529077408	548.0396693346695	2090.448234244715	671.7995964385879	1782.13915008323	0.0013602647736509787	1.3782556398278882	9.995440670732233E-4	0.6169893616594203	9.011213883879883E-4	0.5275630622433086	-0.04075493284333398	-18233.65052156314	-466.59539406396743
612000	-19441.048221372697	-1201.1349586481488	-18239.91326272455	2429.470588288899	418.4558790492289	417.5689638022494	418.2675946144147	319.9246549299897	482.69729869698807	459.26182761371757	488.4603525152046	1038.906019261235	867.9690080469563	536.6012225418381	547.7725921501695	2429.470588288899	671.4722071001795	1680.9331862179952	0.0013128227357925638	1.3782556398278882	9.75280793927312E-4	0.6047485818012343	9.179604459362716E-4	0.5190101299796497	0.06054573876800823	-18239.91326272455	-466.3814062806567
613000	-19438.742735835345	-1201.8667657323913	-18236.875970102952	2522.4266835056615	418.5090171676905	417.6219892947215	418.32070882335296	319.96528094354005	482.75859458867814	459.32014752418485	488.5223802351514	1098.6537385547492	1133.2661754533556	536.6693634875332	547.8421517055468	2495.4115980939173	579.7936951164141	1574.0691065912356	0.0012895196644715067	1.3782556398278882	0.0010350975439026625	0.5679672450086146	9.558064181419189E-4	0.5018196787197989	-0.0073696534332982275	-18236.875970102952	-467.0943735549935
614000	-19438.89205357466	-1201.7684506467176	-18237.12360292794	2735.7496133828686	418.06372374671133	417.1776396710319	417.87561576237425	319.62483801710056	482.24493964392616	458.8314310774046	488.00259262485804	1097.4847714318341	1132.0603807119119	536.0983475069951	547.3205364158791	2196.034558559858	626.1403347633025	2196.034558559858	0.0010169305748282318	1.3782556398278882	9.932668535607286E-4	0.6289127096402176	9.021768075936121E-4	0.5519066229343528	0.04462863658959497	-18237.12360292794	-466.7626247154981
615000	-19443.909184558608	-1202.1800677187668	-18241.72911683984	2373.6559444955283	417.70434502459517	416.8190226504094	417.5163987428963	319.3500799854451	459.40429773575835	458.4370073472384	511.6532874108002	1057.1774536104251	1131.087231428993	535.637503075603	546.8500450917282	1909.6370763300542	799.2023261915687	1909.6370763300542	0.0011677176892776907	1.262954112142349	0.0010946829603223174	0.682645033901396	9.702528295947094E-4	0.5802853522607168	-0.05517378767703549	-18241.72911683984	-465.3895673109986
616000	-19431.127989951652	-1202.5757346466978	-18228.552255304956	2642.9726053482805	419.4904742948625	418.6013662281769	419.3017243433934	320.71564041621025	461.3687385486116	460.39731196736017	513.8411480920655	923.0172268409265	919.5159683788488	537.9279217267185	549.1884092567642	1925.869312057431	741.3583610707193	1925.869312057431	9.853694030937405E-4	1.262954112142349	9.949970894705654E-4	0.6737755366635007	9.044192174108052E-4	0.5578897929920588	-0.03507731876386523	-18228.552255304956	-465.8648353226669
617000	-19427.106075046082	-1199.602163222635	-18227.503911823445	2915.455155752936	418.5162224116311	417.6291792671819	418.3279108252904	319.97078961314367	460.2972258684949	459.3280553913369	512.6477700849676	920.8735517717453	968.8727826616214	536.6786030344026	538.5013679547108	1921.396548266349	631.1680877972661	1921.396548266349	0.001089724503154697	1.5701182343920772	0.0010505864933933206	0.6487963158283148	9.309217383220547E-4	0.5487495563822807	0.015707887967202544	-18227.503911823445	-465.7686158672345
618000	-19418.5158698612	-1197.5343660114304	-18220.98150384977	2551.2651956557706	418.618867978418	417.7316072771778	418.43051020665246	320.0492658616051	460.4101186719504	459.4407104953973	512.7735024176815	928.5712691108548	900.3927669403937	536.8102291851726	538.6334411580162	1604.365314900065	699.8362168197809	1374.6613630651436	0.0012508186250620923	1.5701182343920772	0.0011271414314893125	0.6706606845892489	9.959359703203402E-4	0.6148990770122786	-0.07182871178218111	-18220.98150384977	-463.67272216958577
619000	-19415.543274273845	-1197.1951714937918	-18218.34810278005	2138.990647895316	417.956878450696	417.0710208331138	417.7688185414539	319.54315092374134	459.68204189297023	458.71416670527657	511.96261997864315	901.5099852695294	843.2995116262372	539.4675354186178	537.7816646983231	1484.5550765146286	742.4696715576029	1484.5550765146286	0.0013402002290267261	1.5235531834606102	0.0010731950007653076	0.6638191085816963	9.341965665386403E-4	0.6006990252499984	-0.016284420955970005	-18218.34810278005	-463.05721605246345
620000	-19421.61602682968	-1198.9591167374474	-18222.65691009223	2321.5806575997	418.14044226995725	417.25419558973243	417.9522997660817	319.68349210300306	459.88393112031935	458.91563084842403	512.1874704804237	883.7708883294498	948.5026042247623	539.7044658922492	538.0178547489968	1679.9804700359643	769.4173699507729	1679.9804700359643	9.340755142362037E-4	1.5235531834606102	0.0011393884336903222	0.7033798298716265	9.443284325056989E-4	0.6178348630738388	0.014790319081284968	-18222.65691009223	-465.133058131251
621000	-19416.523779780146	-1196.8835949340116	-18219.640184846136	2270.500764947995	417.962691680769	417.07682174207326	417.7746291558611	319.5475953483945	459.6884354651488	458.72054681558524	511.9697407048523	1029.8453652179398	898.1209047356801	539.4750387019991	537.7891445334618	1589.7378949868355	769.090292306482	1494.1054975385096	0.00132635891899961	1.4933679493572127	0.001207377254702234	0.6990400136299273	0.0010036720222724826	0.6118625417986248	0.05810216260426197	-18219.640184846136	-462.75935708358094
622000	-19422.216863298905	-1195.3387706611172	-18226.878092637788	2628.3705081084213	418.342546284369	417.6110130210747	418.309714185403	319.9568713612595	460.27720362603014	459.3080753063417	448.03512406111975	987.2735178792603	863.0715311809336	540.1659974076636	538.4779439487622	1591.774028560149	718.0034657347151	1536.9425115121912	0.0011519812174242896	1.4933679493572127	0.0013226806402214274	0.7553276335985595	0.0010679047028295818	0.6455240980379864	0.026116590566290187	-18226.878092637788	-463.2001809692142
623000	-19405.729087139065	-1195.1294968766438	-18210.59959026242	2316.0850182426557	418.1712110197003	417.43997736123083	418.13839236736175	319.82583067289505	460.0886937142254	459.1199623081635	447.85162798298074	986.8691727535048	862.718053891721	539.9447684531791	538.2574063489792	1591.1221058071362	618.0341193771909	1236.9664907997724	0.0010038318620185704	1.4933679493572127	0.001125616468654649	0.6859285712401527	9.459179868564931E-4	0.5776147422565646	-0.04090071005002945	-18210.59959026242	-462.8103337241217
624000	-19415.46135068944	-1192.2361552881107	-18223.225195401326	2235.3794946512526	418.3298355681923	417.5983245314485	418.29700446678083	319.94714994751195	460.26321878764867	459.2941199134832	448.0215111801214	987.243521041535	901.0287972850808	540.1495852670807	538.4615830971737	1534.7464647958695	618.2685577616503	1171.1601860560177	0.001269884600262925	1.4933679493572127	0.0012279183976924841	0.6390090648454735	0.0010537228736069075	0.5485098394216084	-0.020738977794253297	-18223.225195401326	-460.0883050258045
625000	-19419.099115102184	-1192.7237070559681	-18226.375408046217	2720.2431512821267	418.7503061772716	418.0180598860348	418.71744207674783	319.45816302737643	460.72583737108675	459.7557644387517	448.47182540987427	988.2358167118596	839.0129370037085	540.6924990298601	539.0028002195506	1536.2890652177557	577.0884659868511	1229.4742907181544	0.0012746618374260762	1.3225537111780823	0.0012696893286225223	0.6969151667315534	0.0010489786899354591	0.5924354865433508	-0.15683756212023753	-18226.375408046217	-460.693912758093
626000	-19419.916238146237	-1194.8966512220318	-18225.019586924205	2627.197276083257	420.02226746611984	419.28779696412397	419.98930354032296	320.4285227161533	462.12530006105567	461.1522805154309	449.8340663268253	884.751457040724	774.8178261641939	542.3348618360269	540.6400305363921	2219.9861608665087	657.4576478871679	1233.2088401151536	0.0011800797559599018	1.3510602662161724	0.001256719015634413	0.6525827366157633	0.0010816591678522766	0.5613752275000616	-0.15281087816320083	-18225.019586924205	-461.097951085829
627000	-19425.67895020833	-1197.2526756586549	-18228.426274549674	3011.326092565482	419.45459433015026	418.72111648784283	419.4216749561227	319.9954536185511	461.5007233692552	460.5290188897581	449.22610161905345	900.8412794462151	856.9848138790541	541.6018794310194	548.6694691273748	2372.532506094623	604.5022578790735	1481.9755240289242	0.0012530175311789734	1.3510602662161724	0.001249727168687002	0.6297598370489708	0.0010761800594645374	0.5685446758057	-0.15458033519305645	-18228.426274549674	-462.92420117687544
628000	-19423.89522279641	-1194.4973922703894	-18229.39783052602	2534.458010627002	419.140815043569	418.4078858903383	419.1079202953717	319.7560762306219	461.1554908466104	460.1845132651912	471.1224359783062	900.1673916457036	881.5109690811364	541.1967260398394	539.4466373044683	2534.458010627002	591.3536158435605	1611.4732020703743	0.001052406377450165	1.4264035790951581	0.001061470885911989	0.6308209697603959	9.303049137583916E-4	0.5591952956631964	-0.08249382166304114	-18229.39783052602	-463.57104698788214
629000	-19419.946841998622	-1201.6981090538266	-18218.248732944794	2416.3657564796463	418.32970442584957	417.5981936184275	418.29687333473015	319.13729242527	460.2630744995973	459.293975929235	470.21073185321853	898.4254106625042	778.7907750552351	540.1494159354291	595.4614552335316	2416.3657564796463	584.0163254299868	1608.3547202202262	0.0012181589339612638	1.4264035790951581	0.0012010003493465548	0.6398877631441611	9.83952775966866E-4	0.5382609815635485	-0.01957999175118546	-18218.248732944794	-461.98367138817514
630000	-19419.936679791703	-1204.0090755883307	-18215.92760420337	2749.4333677224067	418.55350550049405	417.8216033440879	418.52065684515816	319.3080268202897	460.5093093942327	459.5396923684531	470.4622886180975	826.0374259987403	811.8579717139139	540.4383890073292	595.7800195434066	2663.6217276029793	584.3287667408915	1610.6949627336533	0.0013785550376862923	1.4264035790951581	0.0011631394944394081	0.6211495698910235	9.559302191264702E-4	0.537548752737404	-0.08505147041285765	-18215.92760420337	-464.111362897351
631000	-19422.8550651163	-1204.2056384621453	-18218.649426654152	3089.7648256660336	418.4663970160863	417.7346471816336	418.4335551971442	319.2415730983401	460.4134691552433	459.44405392414103	470.3643769857877	825.8655128089158	811.6890095226028	540.3259140946514	595.656027045767	2663.067380192964	677.9052740531682	1610.3597482504317	0.0011537430274621235	1.5920031198256421	0.0010608777917160684	0.604934794168953	8.873793664281554E-4	0.5225530081366891	0.017226055187314144	-18218.649426654152	-464.395689445054
632000	-19422.260394182184	-1197.6849289781978	-18224.575465203987	2617.590382343518	418.60008667751737	417.86810306709526	418.56723436642665	327.53114578990477	460.56055986849674	453.73844203446856	470.51464676791807	826.12935640922	811.9483240808187	540.4985348571137	552.7851636209103	2313.371944020826	722.2325922893485	1861.5243060153684	0.0012094906219737038	1.5920031198256421	0.0011465690781133832	0.5933295485357815	9.864344722421905E-4	0.5624359973773363	0.07851067882358831	-18224.575465203987	-463.2118037158281
633000	-19413.83947420778	-1198.3639320624486	-18215.47554214533	3099.9943831617206	418.55837783262257	417.8264671562295	418.52552879489934	327.49851095251995	460.51467012893954	453.6932320431094	470.46776521426494	826.0470418032604	811.8674224570744	540.4446801870511	552.7300847248865	2074.831124592669	722.160629840872	1355.6255467874882	0.0012638484435440794	1.5920031198256421	0.0011174033894985197	0.6618877229179879	9.186647651851044E-4	0.625683247751672	0.06659684621015313	-18215.47554214533	-463.94140615613503
634000	-19416.865484878013	-1200.495689933681	-18216.369794944334	2773.648516924372	418.3315385994028	417.6000245846594	420.5334146076572	327.32102194491773	460.2650925307095	453.4473513480279	470.2127935000002	883.7554802816301	788.5029835624578	534.6105490247762	552.430530647757	2422.4740590052347	700.986153075194	1445.625472602303	0.001151406920116756	1.5920031198256421	0.0011768873406504754	0.6528555837141108	9.992414439987996E-4	0.5984275487491635	-0.001804889567844541	-18216.369794944334	-463.72429687866077
635000	-19416.57085770609	-1200.027221288183	-18216.543636417908	2933.646604436936	418.236417386783	417.50506970542284	420.43779272727363	327.2465949183837	460.16043636762254	457.4099970301841	470.1058754051876	883.554529874627	795.4412550218914	535.2490119138729	552.3049176898161	2875.8468506088716	640.5201879054599	1566.0975836441244	0.001076518531944877	1.5920031198256421	0.0010927303369971393	0.5425279712742856	9.570578793084457E-4	0.5010191642327636	-0.0777380128138419	-18216.543636417908	-464.231283770361
636000	-19425.86604037551	-1203.3088477198394	-18222.55719265567	2911.5191846183484	417.61448919631795	416.8842290475617	419.81259103568544	326.75997090824825	459.4761660945988	456.7298167304123	469.4068160113535	927.3639855669102	832.480796751141	534.4530830191397	551.4836262293784	2911.5191846183484	639.5677180944631	2079.99374342612	9.341208330233545E-4	1.5920031198256421	0.0011026992330148016	0.5990116669185777	9.602874406353475E-4	0.5958672402833631	0.0014217676411207004	-18222.55719265567	-466.3749098180955
637000	-19416.838669590412	-1201.0896206694297	-18215.74904892098	2926.3629686118397	418.93505666161377	418.2024873070742	421.14010926981126	327.79324105980083	460.92910724420085	458.174073460023	470.89115955126664	878.6852907605225	758.7509386697758	536.1431138284644	553.2275104893412	2926.3629686118397	641.5901391124561	1530.1461107855337	0.001464412129571973	1.5920031198256421	0.0010788131850913622	0.6018365679091204	9.657875799087863E-4	0.5967366839313009	0.011810092763132126	-18215.74904892098	-464.6780423946199
638000	-19413.438178058423	-1199.212460482564	-18214.22571757586	3042.572165388492	417.28101394307174	418.3277271776478	419.4773605450456	326.4990451816072	459.1092632815669	456.3651069436605	469.0319833345799	954.9917669148765	766.9755129707662	534.0263093275684	551.043253237838	3042.572165388492	639.0570078287103	1174.2017043174505	0.0012361425671605177	1.5920031198256421	0.00108662975364689	0.6576212434892408	9.333006569328745E-4	0.6477761502526065	0.0016601007077463156	-18214.22571757586	-463.02664487830384
639000	-19418.745583063348	-1198.0586009573192	-18220.686982106028	2896.5479199992324	418.3129140788992	419.36221574547386	420.51469205752613	327.306449299726	460.2446010882482	457.4936586872257	470.1918591763703	886.8753089914842	768.8721775914067	535.3469105596333	552.4059359117747	2896.5479199992324	546.9836546293487	1165.2448285623036	0.001300111897325838	1.5920031198256421	0.0011556080727359234	0.6719327445826195	9.785031002518176E-4	0.6567557404523124	-0.04073113102309119	-18220.686982106028	-461.79286381950675
640000	-19421.204737583204	-1199.7696327605893	-18221.435104822616	2904.4416071678497	418.73899506584485	419.7893655196231	420.9430157094782	327.63983383139504	460.7133924338366	457.95964800539923	470.67078250067834	887.7786535793148	769.6553277291083	535.8921988649483	552.9686000286265	2904.4416071678497	547.5407957731281	1097.2612155501565	0.0014146403777179025	1.5920031198256421	0.0011924652919343707	0.7006151131283571	9.747770715155422E-4	0.7303671000710431	0.08681944220855409	-18221.435104822616	-462.7916489595275
641000	-19414.72916571307	-1197.327222365943	-18217.401943347126	2425.7138089414407	418.50866624670266	419.5584589406135	420.71147456122833	327.7640878874879	460.45997545358705	457.707745731709	470.4118884239014	930.7662870560954	687.8520996547741	535.5974295246039	552.6644377553058	1770.0094584993547	547.2396190821373	1279.0110834234883	0.001676605041602626	1.616404655024254	0.001264317893136113	0.6731564987987267	0.001072729076711528	0.6945145618700374	0.034785101765871976	-18217.401943347126	-460.6912111294233
642000	-19417.582603551346	-1195.4710402988285	-18222.111563252518	2315.722310440554	416.9562977785186	418.0021964907569	419.1509352463098	326.54831704192145	458.75199756828897	456.0099766544525	468.6669960440201	948.013658550905	685.3006592751648	533.6107453092183	550.6144471198616	1427.1575182647161	562.2197714003678	1197.0986141060844	0.0012954760898314368	1.616404655024254	0.0011797418163440622	0.6664842267864297	0.0010308596573823674	0.6254305084838442	0.08255378057136832	-18222.111563252518	-458.1519524141787
643000	-19406.126944753247	-1193.0050745014412	-18213.121870251805	2256.604425239344	419.15029206755537	420.20169422419247	421.35647756111445	328.26659098694074	461.1659178474921	458.4094686152505	471.13308833776637	953.0020387813298	688.9066624479996	536.4185669778551	538.0458337231998	1264.655017824069	565.1781317230392	1035.8577469663287	0.00134418679521926	1.616404655024254	0.0013048413173588666	0.7336865321691189	0.001041105857293877	0.6762686217418253	-0.05278177693642417	-18213.121870251805	-457.723034477143
644000	-19401.691917155655	-1191.0872515371163	-18210.60466561854	1920.8815629674496	417.738460452186	418.7863211516579	419.93721481068906	327.16088460859424	459.61256422930353	456.8653995955603	455.9760332611215	953.507853917128	687.6840761871423	534.6117384815783	536.2335240745031	1257.6263557751008	490.14876899254944	1022.5347819665775	0.0011627100296376564	1.616404655024254	0.001239588166712348	0.7229289445859628	0.0010060317489047504	0.7083915228734777	-0.07098245828951527	-18210.60466561854	-457.5605427409782
645000	-19399.168539543454	-1191.5925133919513	-18207.576026151502	1866.5704425467804	417.18038220215584	418.22684301073724	419.37619913185887	326.72381359108954	458.9985442148205	456.2550496593116	455.36687147500635	902.6465028714717	686.7653637339087	533.8975232208277	535.5171421871396	1195.3408202583012	561.1153849369973	1048.3912656352093	0.0012257788147296412	1.616404655024254	0.001200872609471464	0.6823427398774926	9.962444155617867E-4	0.6353909846597983	-0.07718465732247438	-18207.576026151502	-456.8909961364567
646000	-19405.574460659394	-1190.562053804826	-18215.012406854567	1844.462313840438	418.9572609078885	420.00817886260256	421.1624303874969	328.11541447117224	460.9535372441485	463.6360560491135	457.3063962746839	906.4911068322092	686.2676388722933	536.171530294331	537.7980476350041	1246.9358198930413	563.5053198943664	1246.9358198930413	0.0015313066062981003	1.616404655024254	0.0013749118594675942	0.670927894110176	0.0011236989505859938	0.6509198583142427	0.004543225445519893	-18215.012406854567	-456.09394486390767
647000	-19415.317236347568	-1191.2678040661644	-18224.049432281405	1843.845194265221	419.11196535294874	420.1632713703464	422.0086525572022	328.23657459380973	461.1237492629673	463.80725861666315	457.4752615477308	894.6238178885895	641.2756762620087	536.3695173607719	537.9966353103521	1274.0219768394606	550.7676186416029	1274.0219768394606	0.0014948976857876736	1.616404655024254	0.001349532150398895	0.6728141208371634	0.0011137066008368053	0.6322103756482059	0.02882262022025058	-18224.049432281405	-456.01108945924216
648000	-19413.934864506286	-1190.329657905275	-18223.60520660101	1744.3589458547817	417.66326414072375	418.7109362167699	420.5499386643306	319.2716977736786	459.52983023949014	462.20406378248356	459.99465931685734	992.6177671285486	780.9616003284682	543.9484200221062	536.1369976903887	1206.0239966700028	624.8009976873383	799.5096566877148	9.750192511388023E-4	1.616404655024254	0.0013032006024427296	0.6728141208371634	0.0010777922728836965	0.6592905114443723	0.008409072831344596	-18223.60520660101	-458.5406805028097
649000	-19407.23888251826	-1187.0987046360183	-18220.140177882244	1718.7730010803484	417.13999105722115	418.18635054811836	420.0230489853341	318.8716954270205	458.9541042614691	461.62498736751445	459.4183509736501	864.4807076828299	751.8919495533555	543.2669294735012	535.4652937507605	1095.3497662993439	559.4496475947785	1095.3497662993439	0.0012714038418303823	1.616404655024254	0.0013718289000513183	0.6941364720796072	0.001141437171480589	0.6839168505432802	0.0024966516129524942	-18220.140177882244	-455.188049964932
650000	-19413.822219733727	-1187.815741813784	-18226.006477919942	1828.1321513718406	417.84151147074056	418.8896306647553	420.7294179485808	319.40795425722433	470.66248478957397	462.4013199152718	460.1909725358661	865.9345382350053	874.4497176076756	539.1869614342984	536.3658063900432	1216.4668983984698	435.16594313427595	964.786071591766	0.0014946833423268233	1.5798114946752786	0.0013125026421456983	0.6385086786115506	0.001068141527179947	0.6227478230197044	0.0922205161579983	-18226.006477919942	-455.9837379823306
651000	-19406.536250356618	-1188.1301028657397	-18218.406147490878	2127.7560264730796	418.46864012577714	419.518332417635	421.36088099561914	319.8873462641512	471.3688912211019	463.09532735561663	460.8816625169801	802.8845543616674	875.7621589526491	539.9962146670548	537.1708254164798	1218.29266541526	435.81907362788087	989.939374021527	0.0013848845804347923	1.5798114946752786	0.001427422066737672	0.7349132098687852	0.0010849413459025267	0.7395780187133706	0.08919384524404302	-18218.406147490878	-455.33795395773456
652000	-19405.10860625246	-1186.8592030485977	-18218.249403203863	2163.798754577895	417.44152063448183	418.4886364861733	420.32666258056685	319.1021917821621	474.6119778599456	461.9586729173968	469.48033510659667	829.1667458980968	712.7434245179506	538.6708091667919	535.8523547545573	1211.9591988999528	440.11937890693315	1211.9591988999528	0.0013835381992204356	1.5798114946752786	0.001438517028223172	0.7255945953113552	0.0011179501763280823	0.6914652063601237	0.07983996574550006	-18218.249403203863	-454.3788690339459
653000	-19409.74133885405	-1186.1548727622162	-18223.586466091834	1804.4196770463668	417.16550130175125	418.21192478288447	420.048735543606	318.89119606253485	474.05995356216323	461.6532180971529	469.16990683719666	797.2355693247755	624.1103686514837	538.3146309958191	535.4980401928993	1460.6889481282963	389.11536382568806	1197.834746648723	0.0013139623706497775	1.5798114946752786	0.0014882055907748757	0.7338605124086438	0.0011782309718655624	0.6838423995795326	0.08439521833838178	-18223.586466091834	-453.5110617889774
654000	-19419.265949314587	-1188.4114643781406	-18230.854484936448	1927.236838403754	418.6876478620057	419.7378895157764	421.58140240112846	320.0547609682314	475.78969565593025	463.33769070038636	470.8818062096008	800.1445092437608	626.387612210449	540.2788244906023	537.451956557889	1091.5067564029118	390.5351615096797	971.7468277100241	0.0012218822940442925	1.5798114946752786	0.0014296245960678023	0.7150783592343023	0.0011588118771121867	0.7117512809781767	0.008226778062404634	-18230.854484936448	-454.2526504827743
655000	-19411.057654588294	-1187.8816135578898	-18223.176041030405	1690.8092811894153	416.907637346018	417.9534139977816	419.7890893643079	320.02233107217444	473.7669212416603	461.3678547950006	468.8798972182073	727.7086476739483	836.4385113106953	537.9818807090755	535.1670309351812	1210.3968829392595	495.189099431628	1210.3968829392595	0.0014459422221213957	1.5798114946752786	0.0013390897251250114	0.7220735637154898	0.0010819895632702787	0.7809205386181621	0.026944503808515086	-18223.176041030405	-454.54161347822065
656000	-19411.24654135392	-1189.8213796140699	-18221.42516173985	1910.2760235595938	418.5252824634832	419.5751168377329	421.4179148161471	321.2640510959049	475.60518631121334	463.1580101934855	470.69920012481987	730.5322331288484	635.05357250667	540.0693065191513	537.2435348345379	1219.716478890969	471.6570640837231	971.2071542005856	0.001389246224561877	1.1712682685108335	0.0014403516242451069	0.710496468400694	0.001145568834668945	0.6794627808863823	0.004694417449184382	-18221.42516173985	-455.8269848209392
657000	-19417.823943867897	-1195.0102928834178	-18222.81365098448	2317.865986983644	419.4695647138813	420.5217677382627	422.3687234617285	321.98889127606134	476.6782529918867	464.2029933915879	471.761197854893	674.3561235357976	822.6639457717223	541.2878179962335	538.455670768356	1280.985511566435	472.72122295906655	1101.3121442344654	0.0015344365365442079	1.1712682685108335	0.0012372455218727675	0.7206455148978532	9.85216487268701E-4	0.6681547132574189	0.015353545636462126	-18222.81365098448	-458.70826657984003
658000	-19413.98281109172	-1189.2582898311803	-18224.724521260538	2263.7982273275493	417.6624381885743	418.7101081927909	420.5491070036229	320.60172349268214	474.6246643945681	462.2031497484453	469.7287925364387	671.4509143362317	819.1198082159216	538.9558834388507	536.1359374498942	1302.3625968675638	576.7308951212018	1061.721472607853	0.0013151855528237804	1.1712682685108335	0.0014075311814902684	0.709009628193749	0.0011085602328220648	0.6517401081793369	-0.05788822125741864	-18224.724521260538	-456.58662032517054
659000	-19405.113486631664	-1191.0194138255827	-18214.09407280608	2300.370089567299	417.76643133308386	418.8143621950846	420.6538188954743	320.6815496353101	474.742840478408	462.3182330179704	469.8457496044824	688.4252019138137	819.3237596293067	536.7192352863092	536.2694291334217	1302.6868701786311	612.2270572710745	1302.6868701786311	0.0012330213581190164	1.1712682685108335	0.0012994999592140035	0.6857519358669588	0.0010578758569739792	0.6500877988325502	-0.011233431286960872	-18214.09407280608	-458.10578664091855
660000	-19412.25617557003	-1193.808431842659	-18218.44774372737	2247.5432736360344	418.6325189992895	418.9791601350314	420.81934063742557	320.93923363733927	474.9296455385433	462.5001491585772	470.03062772380423	615.611735277648	920.5979877798235	536.9304272421949	536.4804440965057	1706.3873043772312	643.7526852604447	1650.794599525879	0.0015541713768432777	1.1719432886027912	0.0012596210037400049	0.6910176802009376	0.0010283087482659383	0.6525669622524093	-0.05954497894369819	-18218.44774372737	-460.5763086548741
661000	-19415.261628163127	-1192.424733726187	-18222.83689443694	2309.0641896303346	417.99206999880454	418.33818082225855	420.1755461067469	320.44824165255324	467.04132871370206	459.8934919872421	469.3115468305123	612.5871006237682	799.7196258289117	539.2222085136033	535.6597043101588	1783.2840114076469	509.61149754021847	1423.4656499775688	0.001550610511889094	1.1719432886027912	0.0012517284166876403	0.6991617800421875	0.0010302124292658273	0.639941918556629	-0.06351020906372778	-18222.83689443694	-460.70872402799586
662000	-19410.348380158033	-1193.4440602882264	-18216.904319869805	2272.7138619972216	418.7795081466123	419.12627099407655	420.9670976158014	321.0519209756462	467.9211687518947	455.26205855626256	470.19566363967107	613.741128382925	924.2379937436858	540.2380271561194	536.6688116968572	1756.2166548266598	654.3495076926689	1426.1472586379662	0.0015266232947194027	1.1719432886027912	0.0012145739418006312	0.6570951300643972	0.001028716121345578	0.5529073271667603	-0.024529418110675074	-18216.904319869805	-460.4636433723068
663000	-19417.562903930157	-1192.355343000128	-18225.20756093003	2306.174818211926	418.2946215052583	418.6409828510512	420.4796780594175	320.68018887167796	467.3793831116692	454.73493035104974	469.6512444603983	613.0305041317065	865.5986153055364	539.6125089599718	536.0474261405896	1826.3163963529992	561.6856675832681	1265.1274442833442	0.0010665632574644553	1.1719432886027912	0.0011854329537707184	0.6446546565562485	9.975514340561486E-4	0.517885639496781	-0.0401865878766569	-18225.20756093003	-460.1264199297974
664000	-19431.86202922947	-1191.0270400373329	-18240.834989192135	2183.1532879979636	417.5377261717594	417.88346078397063	419.7188289119695	320.0999248041433	466.5336699328149	453.9120970439346	468.80142039614225	752.1428753724045	865.838715702539	539.6042033543799	535.0774595798915	1823.0117151861273	602.2775053779616	1823.0117151861273	0.0013382232539961938	1.1719432886027912	0.0010756347525603214	0.6086316754051225	9.505966285348296E-4	0.5096425437130414	-0.003245174197098104	-18240.834989192135	-458.98607363073427
665000	-19413.960539852636	-1197.4237876116933	-18216.536752240943	2547.260935879315	417.58218461788096	417.9279560431097	419.7635195968388	320.1340082997615	466.58334535309075	485.32727508707677	468.8513372812139	711.8129852654699	906.864983423794	547.6283226324158	535.1344333834941	2426.2121068597608	606.0771541667362	2426.2121068597608	0.001112831595818073	1.1719432886027912	0.0011241013688599202	0.5555790330120746	0.0010018803966691415	0.49695386655406726	0.01024783491063768	-18216.536752240943	-462.504820034446
666000	-19414.87986262918	-1195.611941306184	-18219.267921322997	2590.8056595831467	417.41580070942774	417.7614343634506	419.59626654441155	320.00645221740984	466.39743713315545	485.13389842523037	468.66452538919856	640.6499133901154	906.5036467912951	542.1377640543149	534.9212112637437	2196.180687879527	605.8356652109113	2194.2815096524846	0.0012736394781614887	1.1719432886027912	0.001179588804862764	0.6447398667092383	9.738318107380192E-4	0.6002347967175216	-0.007880626216066772	-18219.267921322997	-461.598718334515
667000	-19418.74147648458	-1194.6029819004043	-18224.13849458418	2357.2513110348755	417.82968043829834	418.1756567979944	420.0123082676462	320.323747785655	466.8598835582753	485.61492258867827	469.1292196972954	641.2851361392404	1035.0156637524972	542.6753091841733	535.4516009746955	2226.818529212343	599.0005081854305	1717.7366267126624	0.0013059227790197282	1.4893995842929677	0.0012337065044680097	0.661023931097938	0.0010051913806157534	0.6089179507372023	-0.11862768402884262	-18224.13849458418	-460.6577065132266
668000	-19423.32972582293	-1195.7303805403612	-18227.599345282568	2736.4537251447687	417.4406811087746	417.78633536456493	419.6212769121511	320.02552645540266	466.42523712172914	456.232026470509	468.69246050936306	631.5993502024254	1051.0419689013922	542.1700786050524	534.9530956661373	2736.4537251447687	598.4428388599192	2736.4537251447687	0.0012100916474439753	1.4248185540727087	0.0011441374987099814	0.7024871389727557	9.246465268848942E-4	0.7015713279482026	-0.07284524619807439	-18227.599345282568	-463.5036633038315
669000	-19423.971153037983	-1195.7305597557677	-18228.240593282215	2987.6507790823825	417.43927626461306	417.78492935714746	419.6198647294683	320.024449449704	466.42366742619913	456.2304910789487	468.69088318377766	635.036987788021	1021.3049282984539	542.1682539997755	534.9512953487098	2987.6507790823825	755.5655899017676	2987.6507790823825	0.0012102705693025147	1.4248185540727087	0.001134092107086686	0.6236558051853398	9.84030892833857E-4	0.6314745327663936	-0.10727443604788581	-18228.240593282215	-463.50229867188784
670000	-19422.45599288769	-1194.6653701720593	-18227.79062271563	2531.268956383556	418.3208331665075	418.6672162163955	420.50602664320684	320.70028370447716	467.40867057900704	457.193968071014	469.68067428973904	642.7249194782858	908.0758012580757	543.3132161379299	536.0810165642407	2531.268956383556	740.2247090858507	2531.268956383556	0.0013221217872897166	1.4248185540727087	0.0011329178336039946	0.6179845004845813	9.996596451812367E-4	0.5868104510623645	-0.10420988502935541	-18227.79062271563	-462.0652253050723
671000	-19433.990252856624	-1200.592915521055	-18233.39733733557	2831.1211947498978	420.6269788897695	419.044273060096	422.82421904019685	322.46826064723587	469.9854308577434	465.7566428027132	472.2699598151887	597.4665198628875	918.4647435793487	546.3084278282104	539.0363581242425	2831.1211947498978	744.3054669916653	2831.1211947498978	0.0010544709930159803	1.4248185540727087	0.0011240927811464413	0.6279247733408728	9.764324112880024E-4	0.6373760042658935	-0.09946966115539803	-18233.39733733557	-463.56001789394605
672000	-19432.628140863882	-1202.1920093262984	-18230.436131537583	3176.116702778147	420.8083031975631	419.22491509344354	423.00649053651927	315.6572627278666	470.1880326574384	465.9574216521331	472.4735464319607	597.724076340672	918.860676299361	546.5439310234148	539.2687264682095	2274.5581060872537	744.6263229527962	2156.638597402564	0.001052624044036905	1.4248185540727087	0.001075826200342392	0.6337561788116817	9.128399510916563E-4	0.642207675239378	-0.19925923138534582	-18230.436131537583	-464.4061408484382
673000	-19422.021369006223	-1201.9300723986273	-18220.091296607596	2655.3437266820793	421.3420165670817	419.7566202435571	423.5429918785246	316.05761248338086	470.7843745958224	466.5483978844757	473.07278709940596	598.4821729095898	1023.0363888829718	547.2371155466287	539.9526838114757	2542.6805403496805	745.5707364086038	2542.6805403496805	0.0012086571894745555	1.4248185540727087	0.0011298425155953497	0.6331872179247744	9.78417521150326E-4	0.6361945606290452	-0.17129683433176485	-18220.091296607596	-462.9445273792596
674000	-19419.78684518614	-1198.8516930148855	-18220.935152171252	2576.8110805704164	419.64432792234487	418.0653195431268	421.83643497321395	314.78414010536505	468.8874707613015	464.668561822167	471.1666626987677	596.0707438351665	1044.0968720792762	545.0321651725561	537.7770841704273	2130.0920772026047	637.7849759148851	1761.1065166159344	0.0012251927353505658	1.4248185540727087	0.0010924973644667014	0.6209995081613902	9.619423008794198E-4	0.6402537906952398	-0.062486861779746244	-18220.935152171252	-462.88901092688997
675000	-19423.188819493644	-1200.1847938453404	-18223.004025648304	2600.6539687711847	420.08223949482516	418.50158337251537	422.27663407582827	315.1126268943272	469.37676904552694	465.1534575470709	471.6583393888453	575.7765212293494	1061.2633118560134	545.6009227527783	538.3382708537762	2393.391462018793	638.4505238637635	1940.4588445441857	0.0011464931025691565	1.327445936452172	0.0010842496286105332	0.6439597352847435	9.257223210188949E-4	0.6568191195678839	-0.10419184700799916	-18223.004025648304	-463.7175415180722
676000	-19426.376177722927	-1198.5338433794275	-18227.8423343435	2289.0618588606403	419.0720072894757	417.49515239837785	421.2611246940868	314.35483022007656	468.2479911921645	464.034836098545	470.5240747149919	574.3918685824548	1207.191230873733	544.2888377093923	537.0436513544071	2002.7086539308182	864.9697995496414	2002.7086539308182	0.001305912884477961	1.327445936452172	9.98302077598506E-4	0.5809961057644129	8.508030553826035E-4	0.5742856867161288	-0.0782118564628024	-18227.8423343435	-462.62834148660767
677000	-19426.332347439053	-1199.5713991831603	-18226.76094825589	2516.220233835145	418.9966113684313	419.32260591815964	421.18533492539774	314.2982741353299	468.1637479405059	463.9513508424177	470.4394219694741	606.2017893316593	1080.1232877258103	544.1909138263376	536.9470309645203	2210.3629618878995	854.7571485478957	1935.444072431277	0.0011680288007682258	1.327445936452172	0.001107335613993352	0.5801858388215418	9.576784527948584E-4	0.540058524693316	-0.05038599430325985	-18226.76094825589	-463.2734599373567
678000	-19427.40298918086	-1197.1902590391117	-18230.21273014175	2466.498018586916	418.05741301469544	418.3826768340642	420.2412304566584	325.5415973698796	467.11433940255023	462.911384567985	451.8447344301207	604.8429627752521	1095.8560843744324	543.2835720573175	535.7434418331472	2118.1192690098696	739.4405172789432	2118.1192690098696	0.0011517697298347811	1.327445936452172	0.0011438236815644643	0.6296878546362291	9.524677052495172E-4	0.5812105627543186	-0.07134736511224438	-18230.21273014175	-463.5885924063876
679000	-19421.386341025944	-1195.0702510106594	-18226.316090015283	2255.6259172946056	417.81559393717754	418.1406696125395	419.998148182501	325.3532926865539	466.84414407737927	462.64362037937383	451.5833715802832	584.3901038250947	1056.614626980339	542.9693177751649	535.433549026903	1765.2815161438473	684.5069988183101	1505.3141967527279	0.0013709421162723372	1.5249036776006037	0.0012796342537361037	0.6776981254543554	0.0010677669488141476	0.609739511802764	-0.05383011210705927	-18226.316090015283	-461.57866511006375
680000	-19415.859621143132	-1194.9524712424397	-18220.907149900693	2396.215954540086	418.53677703028507	418.8624138122319	420.72309853859326	325.91487846118076	467.6499543647653	463.44218022729046	452.3628405552041	585.398807829382	967.8346972309457	538.022459625738	536.3577501066236	1768.3285330634922	685.688512581379	1768.3285330634922	0.0011755967787058833	1.5249036776006037	0.0011928571596040894	0.6375358055033453	0.0010109497699133546	0.5538984949844635	-0.06316372708819684	-18220.907149900693	-461.43100152654625
681000	-19409.213594960805	-1194.2689746436004	-18214.944620317205	2282.5268651726356	417.4670026079619	417.79180706663533	419.6477359076421	325.0818443768018	466.45464731593256	462.2576281930568	451.20660716546683	583.9025362808746	965.3609246476115	536.6472813916364	534.9868268478597	1763.8087089076357	683.935901884548	1763.8087089076357	0.0013583034974096492	1.5249036776006037	0.001172411947104037	0.614610215427599	0.0010384860098494775	0.5313075249161529	-0.011200438079181987	-18214.944620317205	-460.83775761702157
682000	-19424.670445298812	-1194.814821459212	-18229.8556238396	2157.649087748866	417.7099785856942	418.0349720884847	419.89198112534393	325.2710499391266	466.7261352977163	462.5266734073439	451.4692204159763	609.4797522781771	801.2901061929589	544.6448750940782	535.2982022296629	1700.3513074602902	635.4706723012674	1684.5156166292163	0.0011222550100985175	1.5249036776006037	0.0011069007857877026	0.5794432370853438	0.0010103434069912273	0.5339030910869624	0.015278559704434655	-18229.8556238396	-460.9869376835225
683000	-19433.819070916332	-1198.752278090364	-18235.066792825968	2563.6004083236403	418.37986392104506	418.7053786189057	420.5653657582407	325.7926901142216	467.47462829450683	463.2684316884681	452.193245758016	610.4571805637707	1027.3409081425311	545.5183270906879	536.156664881016	1728.3791695875395	565.5154222841662	1654.1339520640952	0.0015763297344673721	1.5249036776006037	0.0010910957380770197	0.5813119625545521	9.990231041980462E-4	0.5585802144561718	0.11620405563191294	-18235.066792825968	-464.4574077158649
684000	-19431.678749377905	-1202.2434835642118	-18229.435265813692	2297.981057039382	418.6493271921836	418.9750515422356	420.8362366317161	326.0025213502865	467.77571171982737	463.56680605536053	452.4844869999982	646.9448371304072	985.6440167468793	563.7335097495431	536.5019839109701	2004.385961287598	604.830486308525	1863.7458772671462	0.0014242036007991144	1.3522482986891822	0.0010928007566752178	0.5634396142730294	9.608715514891958E-4	0.5273087366263007	-0.050100623047596445	-18229.435265813692	-463.8888237246987
685000	-19437.02400695339	-1201.009693674205	-18236.014313279185	2554.4011767457746	418.13587951052733	418.46120437967363	420.3201068399767	325.60269928458763	467.2020135454424	462.9982698452147	451.9295425733732	647.454371305802	984.4351849096677	563.0421252306807	535.8439971856825	2005.7697281998462	528.6315425816036	2005.7697281998462	0.0010545926794015283	1.3522482986891822	0.0012277932289987141	0.5862527076338114	0.0010463387243420234	0.5350431095953941	0.1013404685576214	-18236.014313279185	-463.3569932489275
686000	-19422.719603104197	-1201.5323483424238	-18221.18725476177	2315.4725011338123	418.5928008059519	418.91848117642667	416.802027343127	325.958504214136	467.7125522476079	465.0776622202352	452.42339216187287	648.1618822001352	1035.1298415448043	563.6573939742769	535.0320343068515	1987.191772810719	615.9167803237466	1987.191772810719	0.0011386451692048981	1.4442221526056103	0.0011703482027100726	0.5844539610744078	0.0010118920855713303	0.5222431135575445	-0.05506316002598458	-18221.18725476177	-462.440499638512
687000	-19417.63505171602	-1197.562425402202	-18220.07262631382	2238.14960080835	418.85928084426695	419.1851685458697	417.0673673585365	326.1660124047328	468.01030237279724	465.3737349501275	452.7114090667163	648.5745080333326	1063.2338621216602	549.8395056791262	535.3726406353104	2217.939223161215	698.1857200470374	1875.6596556813736	0.0013220615990631704	1.330895112406444	0.0011600095837000794	0.6042632153126122	9.68335202310979E-4	0.5428801297772532	0.002191480879000799	-18220.07262631382	-462.0740658691551
688000	-19424.148036387334	-1198.3836014308831	-18225.76443495645	2338.1647184304834	420.5838041075744	420.9110335507794	418.78451297347056	327.5088998655487	469.9371897328734	467.2897670610458	454.5753079755015	623.5547925933611	967.040454368794	535.8015338930237	537.576871544204	2316.149474729219	744.8698269708628	1655.326689153839	0.001137429984907068	1.330895112406444	0.0011890480730790784	0.6452553274627576	9.839479350191571E-4	0.6034880179088993	-0.08984716924888567	-18225.76443495645	-462.84987398801445
689000	-19416.97966959026	-1197.774094870365	-18219.205574719894	2338.047102535988	420.56264762533834	420.88986060803336	418.7634470003567	327.4924252981629	469.9135506442791	467.2662611448423	454.5524416303541	662.6053365973942	1111.820006811232	535.7745816530107	537.5498299999927	2338.047102535988	839.1165712204796	1572.79605153984	0.0012856674573826607	1.330895112406444	0.0012235656968746888	0.6141957266111868	9.979175123855009E-4	0.6214114597674978	-0.1225979719723773	-18219.205574719894	-462.2717654515361
690000	-19428.093122908296	-1196.8955658831105	-18231.197557025185	2554.184395370639	419.5364482212583	419.8628627836234	417.7416377593584	326.6933231107022	468.7669319220433	466.1261019760692	453.443304983631	608.3444263002439	1057.8154647607432	534.4672578582847	536.2381744872549	2554.184395370639	837.0690738257341	1568.9583299068254	0.001303516130753239	1.330895112406444	0.0012188848230964703	0.657131886942664	9.397169326476151E-4	0.6724575112180693	-0.12666743202789799	-18231.197557025185	-462.00272074192185
691000	-19425.493653989128	-1202.5668766395447	-18222.926777349585	2489.954178824111	419.6548649395636	423.91928353771743	417.8595478814769	334.04072647075947	468.89924424428267	466.25766890796854	453.57129211881625	588.8365923377439	1058.11403961983	534.6181144977628	536.3895309787397	2489.954178824111	837.3053416712038	1704.144279477072	0.0015349638237705143	1.330895112406444	0.0011449588726341574	0.6633256302154914	9.037283774524083E-4	0.6409606596414106	-0.11399187604124031	-18222.926777349585	-463.1541232009182
692000	-19437.382988757254	-1203.5792762988817	-18233.80371245837	2828.6844790603086	420.25209085518816	424.52257830066077	418.45421881689407	332.7970510327908	469.5665516053443	466.9212169482626	454.21678572050655	601.2587677820932	1059.6198797254563	535.3789487442248	537.1528861916391	2828.6844790603086	810.8489525535222	1496.7114557388015	9.879299665600681E-4	1.330895112406444	0.0011712728240165793	0.6730154471503532	9.428661836935337E-4	0.6507678036209447	-0.012463651199876403	-18233.80371245837	-464.30478769102393
693000	-19430.045395112757	-1198.353531249598	-18231.691863863158	2358.30530994384	419.0734384912157	423.3319487919401	417.28060882195246	319.8696844915004	468.2495903382016	465.61167487073226	452.9428748943736	580.507446424088	1172.1820429207019	544.9394784914655	535.6463701435309	2157.038461102772	808.574819823315	1953.3660034235547	0.0011448608924747826	1.330895112406444	0.0011909721877902976	0.6784758993930293	9.732267165070391E-4	0.6328945680884295	-0.019378384696471476	-18231.691863863158	-462.53208982967044
694000	-19433.649563111485	-1199.4722055589739	-18234.17735755251	2450.840009736405	419.4357861679058	423.69797854716796	417.6414063463167	320.14625662987396	468.65445768503463	466.0142613702169	453.3345074420773	586.8745538251763	1048.3149391384795	545.4106549866378	536.1095114450836	2450.840009736405	653.1668125949486	2174.946889480112	0.001452163913105969	1.314956844016274	0.0012490974723099394	0.6845269408318576	9.895518592982423E-4	0.6047700425467035	-0.05080082366633195	-18234.17735755251	-463.5692215899705
695000	-19414.253401597463	-1197.8751301943128	-18216.37827140315	2442.6685436773214	419.4341904169849	423.69636658066025	417.6398174221458	320.14503862773705	468.65267468080106	466.0124884106572	453.33278272286736	592.2756387043197	943.7098130177287	545.4085799620842	536.1074718068962	2442.6685436773214	767.4906344016358	1625.342864978925	0.0011352040600657652	1.314956844016274	0.0013729395022189193	0.7085604144846879	0.001029065832349509	0.6186429197000048	-0.07112224858162988	-18216.37827140315	-461.9733539993412
696000	-19423.098387344548	-1196.9384729646154	-18226.159914379932	2718.682347220634	419.4853689790292	423.74806520533224	417.6907770382106	320.18410211635324	468.7098587886691	466.06935036801895	453.3880975266611	592.3479070510958	943.8249626939373	545.4751296795056	536.1728866207935	2290.009299861033	710.1472332323369	1495.2882224739626	0.0013585866738356734	1.314956844016274	0.001295313449030147	0.6577636867604614	0.0010235313245760482	0.6007421626397906	-0.057686224612391306	-18226.159914379932	-460.9949614554385
697000	-19414.77241775364	-1197.8572241355605	-18216.91519361808	2526.955053926227	419.2379027217756	423.4980842632794	417.4443694613872	319.99521647875474	468.4333536157364	465.7944029055201	453.12063109308485	590.6246672794038	979.8278263436766	543.086434558533	535.8565831039014	2371.0464483039095	709.7282973387329	1424.1690044259162	0.0010760122580105364	1.314956844016274	0.001219939481192955	0.6497372572209819	9.8205842029992E-4	0.5681659763863391	-0.08793575074942471	-18216.91519361808	-462.4389313329524
698000	-19415.300746880905	-1198.8569866324983	-18216.443760248407	2478.6304733629363	418.5648607005875	422.8182029721286	416.7742067677666	319.4814980724008	453.9165124439924	465.04661935743354	452.39319394245274	575.5389201344442	836.7563882350105	542.2145668451843	550.0933155888575	1901.2130234763904	710.3450501988925	1513.4738006742728	0.0011419403131557764	1.314956844016274	0.0011633457054807863	0.5941387428686498	9.642671655281009E-4	0.5432602225390722	-0.1815413688934597	-18216.443760248407	-461.43557918124156
699000	-19419.059886044644	-1198.7139025436095	-18220.345983501036	2533.576736925168	419.1982615518839	423.45804027060115	417.40489787958916	319.96495923183454	454.60340982213904	465.750359571317	453.0777861313055	621.9730622879615	882.0333897177001	543.0350828523098	550.9257542551211	1893.531664319968	723.8892129981145	1836.3406590997479	0.0013342955283464825	1.314956844016274	0.0012000923082483691	0.6347079550898653	9.844684650683075E-4	0.5762088795278951	-0.1567721095778556	-18220.345983501036	-461.8580943447839
700000	-19426.123662811562	-1200.0880683889982	-18226.035594422563	2421.7632372171156	418.3576217159636	422.6088580813089	416.56785436808514	319.3233170412561	453.69177022128076	464.8163664187682	452.16920594210706	660.0867532982343	880.2646027927176	541.9461066689212	549.820954502501	2033.57927338349	657.6537648351008	1832.6581507213868	0.0013091566537621264	1.314956844016274	0.0011718307718648427	0.5822395697956871	9.733545064692903E-4	0.5439123701347189	-0.16952293889055947	-18226.035594422563	-461.57642036010213
701000	-19419.225538347586	-1198.541890094295	-18220.683648253293	2435.4584599313803	419.3955261968603	423.6573094652472	417.6013186106458	320.1155270654276	454.817335280493	465.96953051679844	453.29099366775165	743.1944171678422	856.5966238759767	543.2906221344434	551.1850066979131	1968.706869433057	659.2853397221585	1754.985905693696	0.0012746467522563901	1.314956844016274	0.001229819350173924	0.56215076455062	0.0010311530610942366	0.5272966619378986	-0.10369071927927188	-18220.683648253293	-461.4985273857906
702000	-19417.078611331337	-1197.9165026324717	-18219.162108698867	2514.2191388457554	419.28104600091893	423.54166595269135	417.4873281701339	320.0281468098615	454.6931861792076	457.3629884982516	453.1672612039266	712.3109350861525	917.7621679873265	543.1423229443232	551.0345526190655	1826.1681356757008	721.6131711681974	1826.1681356757008	0.0014266711761427632	1.314956844016274	0.0011703026936836435	0.5712062443216593	9.998551079695042E-4	0.5354528465228084	-0.14316062344698127	-18219.162108698867	-461.2070186438469
703000	-19427.215914463737	-1198.3592450399237	-18228.856669423814	2207.9616663292177	419.13131384510154	423.3904122594313	417.3382365804483	319.913859496373	454.5308077658463	457.1996566545824	453.00542772346495	735.055356417159	917.4344200262606	542.9483578898429	550.8377691195955	2121.4679722072397	721.355471239198	2121.4679722072397	0.0014245224729431598	1.314956844016274	0.00119288871742314	0.6022208513353984	9.669599678441258E-4	0.5848488958950768	-0.18077286070848153	-18228.856669423814	-461.73906625243563
704000	-19428.392694596423	-1198.0627251234987	-18230.329969472925	2526.8347717146207	419.13131384510154	423.3904122594313	417.3382365804483	319.913859496373	454.5308077658463	457.1996566545824	453.00542772346495	702.4748124280543	1087.6472609637347	537.8853170313093	550.8377691195955	2193.7956428771804	721.355471239198	1996.1844445262993	0.0011893055091784955	1.3014660579209283	0.0014194466447930965	0.5768987862949188	0.0011359026149031027	0.5682916445130068	-0.10498077627858383	-18230.329969472925	-461.9176795692697
705000	-19428.783444270644	-1201.4661017581852	-18227.31734251246	3045.440948373902	418.92631556687127	423.18333084445385	417.13411530123926	318.9143259423879	454.3084954977893	450.7116632935017	452.7838615229815	702.1312300654607	986.180361697487	537.6222358435422	550.5683528518921	3045.440948373902	703.0305202036632	3045.440948373902	9.452625589486962E-4	1.2174623944227163	0.0012461921602072786	0.6212268198450129	9.811165596449933E-4	0.5923737874103765	-0.06696146571904969	-18227.31734251246	-464.2540182312114
706000	-19437.74699391944	-1201.1263005460407	-18236.6206933734	3060.071076600258	419.6002238677936	423.86408721823796	417.8051405685802	319.42734936333204	455.0393215522023	451.4367032824673	453.51223496591297	722.9646815895538	809.3696224059496	538.4870850402443	551.454027896464	3060.071076600258	630.2936075733948	3060.071076600258	0.0011722048246293026	1.2174623944227163	0.0011330298952938573	0.6057050018348487	9.244314742105204E-4	0.5714213928881495	-0.06536289620593712	-18236.6206933734	-463.9015421829472
707000	-19425.4781842797	-1200.256219643385	-18225.221964636312	2485.5673736877393	418.4738031365601	422.7262201059019	416.6835387552774	318.5698436519929	453.8177642312883	476.6260198133122	452.29477712324365	756.8501758671675	877.6117964068792	537.0415114166184	549.9736443932834	2305.430373790376	742.7626031749529	2305.430373790376	0.0013157109031800116	1.404893993484184	0.0012815046752902052	0.6172512531559908	0.001012034818602238	0.5836817998453244	-0.1350875233630795	-18225.221964636312	-461.8484608932921
708000	-19430.489870090332	-1199.2484471096755	-18231.241422980656	2342.2373356499725	418.74081424192264	422.99594450549444	416.94940756578717	318.7731101060723	454.1073268800188	476.93013548182245	452.5833680158734	757.3330911668528	947.6078895966748	537.3841757519103	552.5390621103879	2135.088791521262	750.0528351636854	2135.088791521262	0.001210368514975896	1.404893993484184	0.001132842173297592	0.5665722010912472	9.400121003525145E-4	0.5512688479516942	-0.030143121048919513	-18231.241422980656	-461.2957055796687
709000	-19426.29709973915	-1198.4014520759813	-18227.89564766317	2304.410552829599	419.04099456807063	423.2991751824726	417.2483036965045	319.0016271574424	454.432860195265	477.27202965298875	452.90780885946805	733.3422650221357	1007.517611645257	537.7694072642387	552.9351576191912	2087.520378795508	734.9252577499241	2087.520378795508	0.0011843159274807717	1.404893993484184	0.0012787850232119813	0.6324256742659587	0.0010824981152951008	0.6117181636603151	-0.12402204611510455	-18227.89564766317	-460.7485954029625
710000	-19432.97709266448	-1197.952014024328	-18235.025078640152	2162.6373594638007	419.61315187077633	423.8771465920708	417.8180132645328	319.43719101138294	455.0533414439269	477.9236954343393	453.5262078076628	734.343568325999	799.9529982043191	538.5036759814441	551.1624574138214	1927.7379088169534	729.47537455463	1927.7379088169534	0.0015349935834014486	1.404893993484184	0.001105995888122284	0.5619217383441067	9.752378825922574E-4	0.5456123342455714	-0.14767828092824312	-18235.025078640152	-460.4303046487886
711000	-19422.520033812914	-1195.6819766097597	-18226.838057203156	2149.9838522634254	419.0437924175149	423.302001462902	417.25108957652526	319.0037570648664	454.4358943488248	473.9062787116426	452.91083283057776	879.4004380120825	917.0092192102379	537.7729978385663	550.4146029816801	2149.9838522634254	838.8862152560669	1793.3659754161133	0.0013150091363012704	1.404893993484184	0.0011722272868157477	0.5579020731990681	0.0010445238285960135	0.546047289181505	0.019979169219565534	-18226.838057203156	-458.8508297237386
712000	-19415.76404540846	-1196.8341161037254	-18218.929929304737	2212.88408160719	418.9416247425845	423.1987955878469	417.1493589830751	318.92598029608206	454.3250976741797	473.7907349343406	452.80040798339377	879.1860301155566	968.4707322619743	537.6418826238234	550.2804055988481	2144.5950332408756	821.9241598790683	1723.4615633907258	0.0011751183085224584	1.424601237973737	0.0011030876444185539	0.5384569569829369	9.980527312849234E-4	0.5177107228908782	0.014650106060343785	-18218.929929304737	-459.95981580607145
713000	-19425.925952652386	-1199.6821104630776	-18226.24384218931	2468.749813887424	419.1778964160124	423.4374681897581	417.3846198673972	322.5979733519191	454.5813246632589	474.05794001301075	453.055775088987	879.6818671064917	1048.8299191740161	547.3084775808476	550.5907487698454	2130.854688599513	754.6552713897213	1859.4993944966795	0.0012916697675491625	1.2327164852750654	0.0011283419691210299	0.5046740113619795	0.001025439444466001	0.5263750768225105	0.03468446360400491	-18226.24384218931	-461.02283779810017
714000	-19421.418560341215	-1198.6090567168342	-18222.80950362438	2261.215493863836	418.5729929873398	422.82641789696726	416.78230426394646	322.1324416007655	453.9253315771481	455.66039706572974	452.4019834790895	799.2848020863491	985.1490443894758	546.5186726377412	536.4589474498908	2091.752046281063	753.5662503200691	1816.8919223096043	0.0013865589833804595	1.2327164852750654	0.0010745820404063728	0.5231744229719526	9.81249834510613E-4	0.5145566842508992	-0.036161737526989354	-18222.80950362438	-461.79882114472844
715000	-19428.878253210358	-1198.1530790660354	-18230.72517414432	2279.6619293616445	418.7781387916166	423.0336483371108	416.98657243807384	322.2903211580303	454.1478038311829	455.883719688544	452.62370912864674	755.4239327303195	1134.4944469890359	546.7865255917754	540.9335837486899	2279.6619293616445	753.9355788651203	2106.6365693746475	0.0012175604355616828	1.2327164852750654	0.0010246381575436273	0.6055923206784967	8.984473232783533E-4	0.5860547161638782	-0.12400394312731144	-18230.72517414432	-461.91489018629096
716000	-19421.691616522417	-1198.0805643909407	-18223.611052131477	2414.738088925121	419.56217815382684	423.8256548940736	417.76725761721883	322.8937153528094	454.9980625278102	456.73722837898805	453.4711144045058	756.8382427039136	988.7257895500887	550.0184981408165	541.9463233898377	2414.738088925121	733.4677019361098	1772.4011362275974	0.0011950441537432145	1.2327164852750654	0.0011282250858450375	0.6160420476801868	0.0010311014147460552	0.5797038694519279	-0.07519007643000306	-18223.611052131477	-461.1263787959447
717000	-19424.388672635814	-1196.5125634975204	-18227.876109138295	2428.187747800552	419.661315761454	423.9257999111057	417.8659711062358	322.9700113397327	455.10557321810285	456.84515001371454	453.5782642949175	757.0170746784079	988.959413824342	550.1484610423732	542.0743789314494	2428.187747800552	798.7122469113052	1533.383761526422	0.001482510865023855	1.2327164852750654	0.001138738049095696	0.4779143413703191	0.0010331555619398764	0.44832163476255926	-0.11668390494104318	-18227.876109138295	-459.41025532736364
718000	-19430.601175033626	-1196.005888277212	-18234.595286756412	2520.842315636153	418.99698946246355	423.2547229089509	417.20448684825647	322.4587479369362	454.385138453804	456.12196148924994	452.8602472695101	755.8187122546967	984.497588975064	549.2775728349233	541.2162720428512	2520.842315636153	780.0342600686411	1749.1041346039547	0.0012644320573281212	1.2327164852750654	0.0011551807759527693	0.6058138031947683	0.0010050212482857932	0.604042935834191	-0.1900284526704705	-18234.595286756412	-459.47499326538514
719000	-19420.923084286056	-1196.3868072071755	-18224.53627707888	2558.533335564652	419.08471153965166	423.34333639402837	417.29183364338616	322.5262585680097	454.48026946713105	456.2174561274436	452.9550590284618	768.7597741862655	984.7037054285553	549.3925707247737	538.559308148374	2558.533335564652	750.79843869438	1820.7375446622416	0.0012722588882957359	1.2327164852750654	0.0010667523904492038	0.5540245101880445	9.603152622523655E-4	0.5357718598516907	-0.10243061568557707	-18224.53627707888	-460.0896439506987
720000	-19416.13483242959	-1198.2051600057791	-18217.929672423812	2493.7501220475233	419.5936750528466	423.85747185601446	417.79861976998666	322.91795526592864	455.0322196296076	457.8234660464988	453.50515687697447	769.6934056567032	865.4691180486133	550.0597885096743	539.2133693202359	2493.7501220475233	716.9039932507128	2035.372130396537	0.0010760781423086942	1.4068477160716517	0.0011618498108697886	0.5630092788570417	0.0010688622282426553	0.5409000907237091	-0.13135578559836844	-18217.929672423812	-461.5538911182384
721000	-19429.70054676564	-1200.403736370308	-18229.296810395335	2597.9528666209526	419.1185388439867	423.37750744222956	417.32551623180916	322.55229195363364	454.51695379840396	457.30503948547636	452.9916202491648	627.0997609284154	873.7128327972008	559.7559009194969	538.6027790961742	2597.9528666209526	682.4383357427891	2033.0673315991435	0.0013067037203931273	1.4068477160716517	0.0010583522538364018	0.5056404713112644	9.982386915406121E-4	0.46044092581693724	-0.17755568255348078	-18229.296810395335	-462.02273544893234
722000	-19420.858869832387	-1196.4396231590204	-18224.419246673366	2463.2203890742876	418.84049500002214	423.09663819234606	417.04866188163504	322.3383102973181	462.553154394703	457.0016626618369	452.6911049540763	733.4714235238816	909.1644829565136	535.714773608448	538.2454692346662	2397.5563349409863	686.3926765627006	2064.544700113837	0.0014546315704818034	1.4068477160716517	0.0012053847892227743	0.5205397378908522	0.0011403354245501322	0.4884923779275926	-0.1921980951405588	-18224.419246673366	-461.45834684162645
723000	-19415.052826498155	-1196.1911563947128	-18218.86167010344	2353.5094443355856	419.8309273561849	424.0971350527305	418.03485708900604	323.1005438825622	463.64695410133737	458.0823347528209	453.76158386680316	722.8077792624607	905.8238301359987	536.9815786375466	543.1071514872594	2034.7405811676551	634.6060394493321	2034.7405811676551	0.001229746904372944	1.5950975456233292	0.0010400513314730412	0.5936859584369755	0.0010042871907545103	0.5491681543555275	-0.11698612352400406	-18218.86167010344	-460.5888869143339
724000	-19416.53098126179	-1194.1201567180788	-18222.41082454371	2411.4692582435546	418.8290492151895	423.0850760985611	417.03726506278485	322.32950165778345	462.5405140603942	456.98917403487405	452.6787341230684	716.4921864066307	808.6094519419853	535.7001339637536	540.9588143633093	2144.624460270189	633.0916252467583	2144.624460270189	0.001208965304696664	1.5950975456233292	0.0011268864523949606	0.6304994987245693	0.0010681152128680564	0.5752402805091238	-0.1590272323517401	-18222.41082454371	-458.9339739762125
725000	-19418.53236977795	-1194.3573336692107	-18224.17503610874	2735.850984490828	419.09705155871694	423.3558018090111	417.3041208708634	322.5357554073602	462.83648670598035	458.7072465817811	452.968396365545	658.021461493399	957.411622810138	536.0429203382881	541.3049656875139	2032.941609045665	699.4427224389711	2032.941609045665	0.0011310981082350217	1.268297179109143	0.0010294832087974356	0.5717651401850731	0.0010128361876439562	0.5314274884686832	-0.1231958923344369	-18224.17503610874	-459.46316795487394
726000	-19421.110826461445	-1194.3827539691047	-18226.72807249234	2425.0780233571577	419.09275900749384	423.35146563805	417.29984668351756	322.53245187361733	462.83174615884525	458.70254832789215	452.96375689114024	628.1340638535933	935.3040041840129	536.0374299830478	541.2994214364059	2015.2707628796916	713.7650752680769	1630.7316621317702	0.0013246301550435718	1.268297179109143	0.0010548845391198422	0.6154718957341256	9.712637217698766E-4	0.578345772836033	-0.10568116842530223	-18226.72807249234	-459.48729799060555
727000	-19410.25679339741	-1192.400119566493	-18217.856673830916	1978.4620209292414	420.61762439770763	418.76574087160344	418.8181885776992	315.5795806263876	464.51575547668995	450.1903033979708	454.61186161511665	645.84914999841	925.992946207327	537.9877975503045	543.2689347141966	1677.6516441463668	704.9394293309442	1560.3519639287504	0.0011884659027121712	1.268297179109143	0.001081197922666781	0.537510904931078	0.0010349250392996208	0.5332117754803914	-0.15567270850517628	-18217.856673830916	-458.3701789327954
728000	-19425.88068218035	-1193.0044866596486	-18232.8761955207	2562.3753572279493	420.72042366575096	418.8680875379013	418.9205480622564	315.65670851646183	464.6292834814329	450.3003302513053	454.72296910065	659.3413131835206	926.2192595892727	538.1192821781387	543.4017100559794	1678.061663487085	687.686102757617	1678.061663487085	0.001331093885875347	1.268297179109143	0.0011647836529446757	0.5860420998269045	0.0011093582673344258	0.6034295651861343	-0.22996878943536478	-18232.8761955207	-458.8888119811468
729000	-19426.489226958754	-1190.809103085439	-18235.680123873317	2000.8432249858727	420.28306228268724	418.89748600118645	418.48505774615074	315.3285664847363	464.1462764900803	450.8972768521724	454.25026025294574	715.2673058417097	953.7651098457425	537.559878402453	542.8368149139787	1511.4205408791195	686.7026502050586	1511.4205408791195	0.0011949904728411906	1.517935683519451	0.001099584842135865	0.493004656331414	0.0010796383010935708	0.5023272321532375	-0.12295135599707929	-18235.680123873317	-457.19461372361155
730000	-19425.569701378634	-1196.9525434160444	-18228.617157962588	2128.0439442963384	423.18067022846407	421.7855412021513	421.3702694935099	317.5025740567141	480.87938119397904	454.00595205083454	457.38205232739	652.2219813638579	960.3407670841843	541.2660419735704	546.5793599016635	1717.3564638934529	656.5705221141975	1717.3564638934529	0.0013029100594892673	1.517935683519451	0.0010990569341370387	0.5280048566058622	0.0010336473861051083	0.5412536560801181	-0.18136924875489568	-18228.617157962588	-457.02032815549245
731000	-19408.186843080555	-1189.9999406267773	-18218.186902453777	1936.5900399856255	420.652627513712	419.26583286091676	418.85304194757515	315.60584264687486	478.0066516441023	451.2937619148424	454.64969367636655	638.0887218136795	858.8396322149856	538.0325680216168	543.3141446731718	1583.9126545197985	652.648229717771	1583.9126545197985	0.0015384509706644419	1.517935683519451	0.0011944455211947407	0.5723010012101778	0.001132686565547552	0.6066762098242953	-0.1751289019361579	-18218.186902453777	-455.0552632931624
732000	-19410.608716746003	-1192.3503839783161	-18218.258332767688	1973.143253847722	420.5310164806665	419.144622751387	418.7319511762501	315.51460072884294	477.8684595138102	451.16329250373263	454.51825406252505	717.0109078071462	926.8866730312465	537.8770223477528	543.1570720909974	1732.6145744446892	682.5176581853168	1732.6145744446892	0.0016401299579707233	1.517935683519451	0.0011645647599551488	0.6186885998517972	0.0011031155503845801	0.6438178220220349	-0.19356721417548178	-18218.258332767688	-457.5305187616019
733000	-19406.50995551219	-1193.8044278166287	-18212.70552769556	1905.8428916908604	421.8945623366103	420.5036733112641	420.0896636740246	316.53763734077705	479.417918488583	452.62616162334183	455.9920014378421	719.3357714050537	929.8920458394597	539.6210553823848	544.918225360914	1766.1303239106555	654.5206023247055	1692.6964394422716	0.001570037723267679	1.517935683519451	0.0012189716610525492	0.623162506685719	0.0011663723192797445	0.6472729006968848	-0.15070352863382772	-18212.70552769556	-456.8087656881753
734000	-19409.97948375239	-1192.1538592131258	-18217.825624539266	2137.6611174078116	420.4244351788036	419.038392823484	418.62582583771626	315.43463526711827	477.74734634845925	451.0489476179017	454.4030588799109	720.5917062281072	884.6415259661846	537.7407003381095	543.0194118814271	2072.6245911043366	662.3744293621921	1686.5798138360879	0.001506615228649746	1.2462146216120873	0.0011546575995183585	0.6521557852413459	0.0010682138380942261	0.6983303172169021	-0.16380620634390877	-18217.825624539266	-457.4272266649518
735000	-19413.205709006306	-1192.4683359531095	-18220.737373053198	2098.1553925591816	420.53949305502687	419.1530713804375	418.3420177545223	315.5209605046266	477.8780918295557	451.17238652782993	454.52741571202944	595.3497312947804	823.5371348778242	537.8878642462049	543.1680204185416	1797.0885205180432	681.407404228353	1687.04138142166	0.0015848249832503378	1.2462146216120873	0.0010519583642926203	0.6302136278694945	0.0010195311027268027	0.6759332442108319	-0.1837479733992961	-18220.737373053198	-457.79653477309955
736000	-19424.178572643345	-1193.2356611195553	-18230.94291152379	2256.1561619474633	421.1169409148213	419.7286155278768	418.9164482344269	319.8080065230231	478.53427201221814	468.6576529962321	455.15153279914085	666.3288636187103	824.6679436695069	538.6264445725423	543.9138509911257	1823.5972364418594	644.8098922585993	1823.5972364418594	0.0011587283838266794	1.2462146216120873	0.0011885754784826473	0.597739241482287	0.001132154806331471	0.6935469969175028	-0.06707689534286927	-18230.94291152379	-458.70377499115403
737000	-19404.867096157603	-1190.22814567951	-18214.638950478093	2074.437481329748	419.68395440850185	418.3003532474257	417.49094961570324	318.7197564113917	476.9059044782138	467.06289385078423	453.60273259315784	792.3807294240676	821.8617444391804	541.5082953868699	542.0630083074348	1586.4756930906951	708.5660938765768	1323.838769019253	0.001585747119065325	1.1133598491658967	0.0010717970451122067	0.5794037120015385	0.0010431104564585813	0.655697266395272	-0.07938109276753344	-18214.638950478093	-457.82659768141247
738000	-19410.732402127327	-1193.8542546034275	-18216.8781475239	2214.544706017688	419.28804306552615	417.9057471327964	417.0971070567817	333.5502711480943	476.4560124698783	466.6222873047961	453.17482376997805	791.6332323719669	821.0864362970336	540.9974603306161	541.5516499594634	1652.7967051290334	707.335052647955	1538.503051416471	0.0013649405033603983	1.2805802089098954	0.0011557242967977833	0.5697809063918646	0.0011055278057400973	0.6129059918611834	-0.0942731334893695	-18216.8781475239	-458.3459524720704
739000	-19421.947079696718	-1195.1315870344013	-18226.815492662317	2330.1866492655904	419.71378132703126	418.33008183348693	417.5206206774871	333.8889526700497	476.9397981579927	467.0960879882696	453.6349701176276	792.4370438845386	878.6036242758834	546.5777621215844	542.1015326994607	1695.2405216637862	708.0532691594831	1695.2405216637862	0.0014811035705505956	1.2233263260603413	0.0011386110982318062	0.6043824422506882	0.0010801725505269581	0.6732132830699363	-0.02047982631036052	-18226.815492662317	-458.694263360643
740000	-19412.29435723125	-1192.536756223578	-18219.757601007674	2307.2657884047917	419.4456897439171	418.2905419478725	417.48115730083754	316.56625641711946	476.8947185763822	467.051938818291	453.592093270831	755.9761918372067	847.9385465606904	546.526100471772	542.0502941356443	1683.2156764189738	767.5106637998216	1648.6190212712122	0.001315745403231846	1.2233263260603413	0.0012142090020324685	0.5826083469742842	0.0011564975805511276	0.5762805432015757	-0.09662553238507705	-18219.757601007674	-459.09064139742577
741000	-19420.410369178786	-1197.5857815158788	-18222.824587662908	2480.362044886834	419.14462378949247	417.99030512504277	417.18150143083966	316.33903433698543	476.55241737477513	466.7167024786064	453.26651801801717	792.0011350948892	811.5886510470398	546.1338198831767	541.6612261510627	2051.434999621176	697.0607337099292	1667.6975617747655	8.622894126625976E-4	1.2233263260603413	0.0011052722119939036	0.6132349721188973	0.0010258233266612108	0.6012068342975951	-0.08944635478931164	-18222.824587662908	-464.05490380725087
742000	-19423.40596446831	-1197.227135414726	-18226.178829053584	2491.09757324821	419.54740021785256	418.39197231252876	417.58239139956936	338.8229102960392	477.0103597404941	467.1651932281257	453.70208383196444	657.5709200032795	759.637811641673	546.6586263983849	542.1817347337038	1934.0899024948908	615.7193770817903	1934.0899024948908	0.001413361448320573	1.2233263260603413	0.0010611026250278498	0.5914835702526638	0.001025442696113139	0.5848115410154145	-0.048480436377781176	-18226.178829053584	-459.782297886012
743000	-19411.371888897407	-1200.4781736862494	-18210.893715211158	2697.1427741728585	418.68145893275465	417.5284158180997	416.72050587136675	341.40395592105875	476.02581552998487	466.20096933455153	452.76564765020987	707.0793955525417	707.5188326749217	545.5303289206564	541.0626775118307	2293.4175782573698	614.4485389634441	1645.5472666458709	0.001168106651027507	1.2233263260603413	0.0010983625918144025	0.6924800093961543	0.001045145673818508	0.6753001690135403	-0.02037183708547883	-18210.893715211158	-461.3528120531642
744000	-19406.046841675277	-1198.9633838564955	-18207.083457818782	2598.1741331266926	418.8468727229474	417.6933740609359	416.88514492298117	340.56814080580534	476.21388508189943	466.38515725996325	452.94452751280954	743.8128698932102	698.9461176269422	539.9083853434238	540.1353302141122	2281.881163291663	612.4989151938225	1896.0872550109452	0.0013911232387241992	1.2233263260603413	0.0010240356374977644	0.6174573746870146	0.0010090024107549196	0.601911274660269	-0.09019592140841977	-18207.083457818782	-461.78856210410925
745000	-19419.392301599135	-1197.3281288740397	-18222.064172725095	3067.922797332075	420.0858724951452	418.9289616444019	418.11834166677994	330.2702062376503	477.6225834238451	467.76478103474494	454.2843922771284	673.2365196922883	663.8570538257741	541.5054997305967	541.7331159316958	3067.922797332075	565.439936458392	3067.922797332075	0.0011345705859654087	1.2233263260603413	0.0010891602161030645	0.6419825503243669	9.964635258182543E-4	0.6698789858702879	-0.055735548053895995	-18222.064172725095	-462.3209817273195
746000	-19419.534070880527	-1196.7051976197572	-18222.82887326077	3186.9571343257176	419.3219100071044	418.1671030987925	417.35795730370205	329.6695813059324	476.75398545122175	466.9141103282662	453.4582368233856	656.1757817286452	642.9845316484725	544.819928543669	540.7479274114463	3186.9571343257176	573.9265572422943	3186.9571343257176	0.0012328823775995133	1.2233263260603413	0.0010909790984444273	0.6585060569174808	9.567493940787005E-4	0.6604884689879384	-0.09047239919653975	-18222.82887326077	-461.9479764189844
747000	-19425.537055101224	-1196.5525663672072	-18228.984488734015	3032.4947541972183	419.12933250964284	417.97505595717246	417.1662817698339	329.5181774764592	476.5350317375428	466.699675668997	453.24998189950315	738.0198327467078	738.7379542127627	544.5697149108914	540.4995838831612	3032.4947541972183	610.8772454635028	3032.4947541972183	0.0011227619566565317	1.2233263260603413	0.0011279189241949561	0.5353963233860647	0.0010536527481662516	0.5442739385212991	-0.05693554765375992	-18228.984488734015	-461.76544248939484
748000	-19415.31753352905	-1194.7814546380157	-18220.536078891037	2590.271173117953	419.2079493757018	418.05345631343823	417.24453042282573	329.5799858120093	476.6244162970491	466.7872153925285	453.33499883903556	679.6191449324936	738.8765206606209	544.6718608620721	540.6009663923181	2368.9157447068055	610.9918288411384	2368.9157447068055	0.0014890934569102864	1.2233263260603413	0.0010357382124664063	0.5197184424849605	9.974826298524285E-4	0.514893522688797	0.002962461116273145	-18220.536078891037	-460.0284801753825
749000	-19422.77664100076	-1194.8761698794065	-18227.900471121353	2395.723578626024	419.08045193647416	417.92631000044577	417.1176301356535	329.4797477218817	476.4794562774651	462.39330545652746	475.75985730985735	795.6109653301828	719.4092703608393	544.5062049684215	540.4365486159815	2171.4501047900376	592.2080888908513	1864.0712159503953	0.0011697422421813601	1.2233263260603413	0.0010325891359540585	0.5630953818327088	0.0010176993777624977	0.5589339707423736	-0.05280403427718744	-18227.900471121353	-459.6963303199099
750000	-19433.908933456743	-1196.6128043868594	-18237.296129069884	2736.0383326533074	418.7798859892067	417.62657180776023	416.8184719309595	329.24344370907977	460.409983684489	462.0616753811506	469.58779460898575	728.1410654313029	784.0004649971373	549.162613603371	540.0489456571173	2736.0383326533074	713.669261039134	2617.2445139752444	0.001092889743774393	1.2233263260603413	0.0010821684562176644	0.48023873407663625	0.0010618619805555373	0.4726177919243347	0.05376223788888648	-18237.296129069884	-461.32847621038354
751000	-19436.559601208744	-1197.1652961809677	-18239.394305027778	2861.082562909544	419.73174112064004	418.5758055429459	417.76586891600454	329.99178925257456	461.456460891717	463.1119067591723	472.24926451892196	729.7960752174127	864.4257307626083	550.4108188520902	541.2764362251866	2861.082562909544	700.6645692029025	2861.082562909544	0.0014019127146734011	1.2233263260603413	0.0010198634844688019	0.5447772305913731	9.781312526490594E-4	0.5396192211171679	0.02538271579148929	-18239.394305027778	-461.9097672512444
752000	-19419.405490210018	-1196.5032454231969	-18222.902244786823	3183.08460786617	419.0143684348976	417.86040849194507	417.05185614538186	329.42779307850157	460.6677755761408	462.320392084909	471.44213298695036	722.4342823783403	862.948321866997	549.4700997005497	541.966492735743	3183.08460786617	704.8189285764914	3183.08460786617	0.0014483176758289715	1.3597960116533943	0.0011199634685892664	0.6019132266288635	0.001008707504034298	0.5772059448369946	-0.13450686051766556	-18222.902244786823	-461.40976046891575
753000	-19421.825370496103	-1196.1350906282187	-18225.690279867886	3696.10048057947	420.1053467505363	418.94838226795525	418.13772471177725	324.26438079523933	461.86720593396905	463.5241253232849	472.66961629757844	724.3152683204039	874.3108057723525	550.9007426785082	543.3775987404988	3696.10048057947	775.037271711533	3696.10048057947	0.001216289199764634	1.3597960116533943	0.0010369122630161352	0.5638393188977587	9.460487043323942E-4	0.5472854259615026	-0.07923365354741975	-18225.690279867886	-461.27379844971927
754000	-19427.91091264232	-1195.2429619894517	-18232.66795065287	3580.098335549136	419.3495247465361	418.1946417876027	417.3854427056465	323.68098866273186	461.03624912784613	462.690187512176	471.8192246056293	652.4305753106221	981.89825519687	549.9096034165179	542.3999945543451	3580.098335549136	797.3390450019072	3580.098335549136	0.0011955565772619656	1.4328758596283075	0.001018755657436959	0.5772451228908055	8.974584111478402E-4	0.5746918019311323	-0.049182523884735575	-18232.66795065287	-461.5848372902888
755000	-19432.930139256765	-1195.7234432118998	-18237.206696044865	3554.7901682715656	419.45617232751977	418.30099566258065	417.49159078779644	323.7633061387613	461.1534983383824	462.8078573468393	471.9392161067433	674.0452619353131	849.7778876414825	550.0494546039002	542.5379359228962	3554.7901682715656	695.9315185114888	3554.7901682715656	0.0011320208812319573	1.1985019657764902	0.0010973866442614468	0.5789065652215004	9.83635413945216E-4	0.5883901142377115	-0.059784283259397455	-18237.206696044865	-461.97960423084936
756000	-19418.870080912024	-1195.842478873244	-18223.02760203878	3166.8680691848886	418.6230706656181	417.4701883514666	416.6623910738303	323.12026458590896	460.23757965318185	462.1503155721896	471.0018753994331	699.6757756784461	848.0901037509437	548.9569754726102	541.4603757726805	3166.8680691848886	747.640792377242	3166.8680691848886	0.0012871292304120956	1.1985019657764902	0.0011250058805753176	0.5991752038715489	0.0010164740642920644	0.6017462925220156	-0.013032193933150195	-18223.02760203878	-460.8547604901627
757000	-19433.40757966545	-1195.34856593169	-18238.05901373376	3016.4858096901075	419.50238241406635	418.3470784871695	417.5375844429515	323.7989740616202	461.20430208016836	463.1210556735068	471.99120807505784	701.1454345978183	863.4612400919962	550.1100517164926	542.5977055165455	3016.4858096901075	771.5033977882426	3016.4858096901075	0.0012783199728133826	1.1985019657764902	0.001161627032270423	0.5466181898266669	0.0010261968805123948	0.5457097311357567	-0.056993138766500806	-18238.05901373376	-461.5449396677399
758000	-19436.14021074636	-1193.4302591525352	-18242.709951593824	3038.7389469641535	419.2188462466246	418.06432317452465	417.255376256732	323.58012257477355	460.89258013125607	462.80803821593804	471.6721953976239	703.0249362469197	862.8776379457072	550.5637090870662	542.23097083199	1916.1591983077965	668.4498938200157	1916.1591983077965	0.0014069666608765804	1.1985019657764902	0.0011097506908652494	0.591958019366365	9.502361739167154E-4	0.5532305452745411	-0.03473908117888686	-18242.709951593824	-459.63294829077387
[truncated: 19,242 more rows]
