# Supplementary material for: Algal MIPs, high diversity and conserved motifs
Source: BMC Evol Biol. 2011 Apr 21;11:110. doi: 10.1186/1471-2148-11-110 (PMC3111385; doi:10.1186/1471-2148-11-110)
Supplement: Additional file 7 — Divergence dating XLM-file Full length [file 1471-2148-11-110-S7.XML]

<?xml version="1.0" standalone="yes"?>
<!-- Generated by BEAUTi v1.5.3                                              -->
<!--       by Alexei J. Drummond and Andrew Rambaut                          -->
<!--       Department of Computer Science, University of Auckland and        -->
<!--       Institute of Evolutionary Biology, University of Edinburgh        -->
<!--       http://beast.bio.ed.ac.uk/                                        -->
<beast>
	
	<!-- The list of taxa analyse (can also include dates/ages).                 -->
	<!-- ntax=61                                                                 -->
	<taxa id="taxa">
		<taxon id="Pa_GLPF"/>
		<taxon id="Ec_GLPF"/>
		<taxon id="Pf_AQP"/>
		<taxon id="Ld_AQP1"/>
		<taxon id="Sc_YFL054C"/>
		<taxon id="Cg_03267g"/>
		<taxon id="Hs_AQP3"/>
		<taxon id="Dr_AQP3"/>
		<taxon id="Ce_AQP3"/>
		<taxon id="Ba_GLPII"/>
		<taxon id="Bs_GLPII"/>
		<taxon id="Pp_GIP1_1"/>
		<taxon id="PbcvMT325_GIP1_1"/>
		<taxon id="Cv_GIP1_1"/>
		<taxon id="Cn_GIP1_1"/>
		<taxon id="Mm_AQPM"/>
		<taxon id="Ms_AQPM1"/>
		<taxon id="Ms_AQPM2"/>
		<taxon id="Pp_NIP5_1"/>
		<taxon id="At_NIP5_1"/>
		<taxon id="Ec_AQPZ"/>
		<taxon id="Pa_AQPZ"/>
		<taxon id="Cv_MIPA1_1"/>
		<taxon id="Ol_MIPB1_1"/>
		<taxon id="Or_MIPB1_1"/>
		<taxon id="Pp_XIP1_1"/>
		<taxon id="Pp_XIP1_2"/>
		<taxon id="Pp_SIP1_1"/>
		<taxon id="At_SIP1_1"/>
		<taxon id="Mp_MIPC1_1"/>
		<taxon id="Mr_MIPC1_1"/>
		<taxon id="Hs_AQP12"/>
		<taxon id="Gg_AQP12"/>
		<taxon id="Dr_AQP12"/>
		<taxon id="Cv_MIPD3_1"/>
		<taxon id="Vc_MIPD2_1"/>
		<taxon id="Cr_MIPD2_1"/>
		<taxon id="Vc_MIPD1_1"/>
		<taxon id="Cr_MIPD1_1"/>
		<taxon id="Cv_MIPD1_1"/>
		<taxon id="Cn_MIPD1_1"/>
		<taxon id="Hs_AQP8"/>
		<taxon id="Ss_AQP8"/>
		<taxon id="Rn_AQP8"/>
		<taxon id="Cg_AQY1"/>
		<taxon id="Sc_AQY1"/>
		<taxon id="Pp_TIP6_1"/>
		<taxon id="At_TIP4_1"/>
		<taxon id="Sm_HIP1_2"/>
		<taxon id="Pp_HIP1_1"/>
		<taxon id="Or_MIPE1_1"/>
		<taxon id="Cn_MIPE1_1"/>
		<taxon id="Cn_MIPE1_2"/>
		<taxon id="Cn_MIPE1_3"/>
		<taxon id="Hs_AQP4"/>
		<taxon id="Dr_AQP4"/>
		<taxon id="Dm_AQP4"/>
		<taxon id="Cv_PIP4_1"/>
		<taxon id="Cv_PIP4_2"/>
		<taxon id="Pp_PIP1_1"/>
		<taxon id="At_PIP1_1"/>
	</taxa>
	
	<taxa id="Actinopterygii/Sarcopterygii AQP12">
		<taxon idref="Dr_AQP12"/>
		<taxon idref="Gg_AQP12"/>
		<taxon idref="Hs_AQP12"/>
	</taxa>
	<taxa id="Actinopterygii/Sarcopterygii AQP3">
		<taxon idref="Dr_AQP3"/>
		<taxon idref="Hs_AQP3"/>
	</taxa>
	<taxa id="Actinopterygii/Sarcopterygii AQP4">
		<taxon idref="Dr_AQP4"/>
		<taxon idref="Hs_AQP4"/>
	</taxa>
	<taxa id="Archosauria/Mammalia AQP12">
		<taxon idref="Gg_AQP12"/>
		<taxon idref="Hs_AQP12"/>
	</taxa>
	<taxa id="Bryophyta/Tracheophyta NIP">
		<taxon idref="At_NIP5_1"/>
		<taxon idref="Pp_NIP5_1"/>
	</taxa>
	<taxa id="Bryophyta/Tracheophyta PIP">
		<taxon idref="At_PIP1_1"/>
		<taxon idref="Pp_PIP1_1"/>
	</taxa>
	<taxa id="Bryophyta/Tracheophyta SIP">
		<taxon idref="At_SIP1_1"/>
		<taxon idref="Pp_SIP1_1"/>
	</taxa>
	<taxa id="PIP/aPIP">
		<taxon idref="At_PIP1_1"/>
		<taxon idref="Cv_PIP4_1"/>
		<taxon idref="Cv_PIP4_2"/>
		<taxon idref="Pp_PIP1_1"/>
	</taxa>
	<taxa id="Physcomitrella/virus-algea GIP">
		<taxon idref="Cn_GIP1_1"/>
		<taxon idref="Cv_GIP1_1"/>
		<taxon idref="PbcvMT325_GIP1_1"/>
		<taxon idref="Pp_GIP1_1"/>
	</taxa>
	<taxa id="Protostomia/Deuterostomia AQP3">
		<taxon idref="Ce_AQP3"/>
		<taxon idref="Dr_AQP3"/>
		<taxon idref="Hs_AQP3"/>
	</taxa>
	<taxa id="Protostomia/Deuterostomia AQP4">
		<taxon idref="Dm_AQP4"/>
		<taxon idref="Dr_AQP4"/>
		<taxon idref="Hs_AQP4"/>
	</taxa>
	<taxa id="SIP/MIPC-AQP12">
		<taxon idref="At_SIP1_1"/>
		<taxon idref="Dr_AQP12"/>
		<taxon idref="Gg_AQP12"/>
		<taxon idref="Hs_AQP12"/>
		<taxon idref="Mp_MIPC1_1"/>
		<taxon idref="Mr_MIPC1_1"/>
		<taxon idref="Pp_SIP1_1"/>
	</taxa>
	<taxa id="Virus/algea GIP">
		<taxon idref="Cn_GIP1_1"/>
		<taxon idref="Cv_GIP1_1"/>
		<taxon idref="PbcvMT325_GIP1_1"/>
	</taxa>
	<taxa id="MIPC/AQP12">
		<taxon idref="Dr_AQP12"/>
		<taxon idref="Gg_AQP12"/>
		<taxon idref="Hs_AQP12"/>
		<taxon idref="Mp_MIPC1_1"/>
		<taxon idref="Mr_MIPC1_1"/>
	</taxa>
	
	<!-- The sequence alignment (each sequence refers to a taxon above).         -->
	<!-- ntax=61 nchar=327                                                       -->
	<alignment id="alignment" dataType="amino acid">
		<sequence>
			<taxon idref="Pa_GLPF"/>
			LFGQCLAEFLGTALLIFFGTGCVAALKVAGA-------------------------------------SFGLWEISIIWGVGVSMAIYLSAG--VSGAHLNPAVSIALWLFAGFEG----RKLPFYITAQVAGAFCAAALVYTLYSSLFI-------EFEQAQNIVRGSQDSLALASVFSTYPHP-----------ALSVGQAFLVEVVITAILMAVIMALT--DDGN--------GLPRGPLAPLLIGLLIAVIGSA-----MGPLTGFAMNPARDFGPKLMTYLAGWGPIAF----TGGREIPYFLVPIFAPILGACLGAGGYRV
		</sequence>
		<sequence>
			<taxon idref="Ec_GLPF"/>
			LKGQCIAEFLGTGLLIFFGVGCVAALKVAGA-------------------------------------SFGQWEISVIWGLGVAMAIYLTAG--VSGAHLNPAVTIALWLFACFDK----RKVIPFIVSQVAGAFCAAALVYGLYYNLFF-------NFEQTHHIVRGSVESVDLAGTFSTYPNP-----------HINFVQAFAVEMVITAILMGLILALT--DDGN--------GVPRGPLAPLLIGLLIAVIGAS-----MGPLTGFAMNPARDFGPKVFAWLAGWGNVAF----TGGRDIPYFLVPLFGPIVGAIVGAFAYRK
		</sequence>
		<sequence>
			<taxon idref="Pf_AQP"/>
			YVREFIGEFLGTFVLMFLGEGATANFHTTGL-------------------------------------SGDWYKLCLGWGLAVFFGILVSAK--LSGAHLNLAVSIGLSSINKFDL----KKIPVYFFAQLLGAFVGTSTVYGLYHGFIS--------------------NSKIPQFAWETSRNP-----------SISLTGAFFNELILTGILLLVILVVV--DENIC-------GKFHILKLSSVVGLIILCIGIT-----FGGNTGFALNPSRDLGSRFLSLIA-YGKDTF------TKDNFYFWVPLVAPCVGSVVFCQFYDK
		</sequence>
		<sequence>
			<taxon idref="Ld_AQP1"/>
			WLREYVAEFFGTFFLVTFGTGVIATTVFHAGN------------------------------AASYQSNSSYMAITFGWGFGLTIGLFLSMA--VSGGHLNPAVTLANCVFGAFPW----IKLPGYFLAQFLGGLVGAANTYGLFKSHFD---------DAQKALLPNETMASKYSGIFATYP-------------NVANTYAVWSEVFNTMALMMGILAIT--DPRMT-------PAVN--YKPVAIGLLLFVIGIT-----SGINSSYGLNPARDLSPRILSAML-WGSEPF------TLYSYYFWIPLVAPFVGALLGMFLYVF
		</sequence>
		<sequence>
			<taxon idref="Sc_YFL054C"/>
			HMREPFAEFLGTLVLVIFGVGGNLQATVTKGS------------------------------------GGSYESLSFAWGFGCMLGVYVAGG--ISGGHINPAVTISMAIFRKFPW----KKVPVYIVAQIIGAYFGGAMAYGYFWSSIT------------EFEGGPHIRTTATGACLFTDPKS-----------YVTWRNAFFDEFIGASILVGCLMALL--DDSNA-------PPGNG-MTALIIGFLVAAIGMA-----LGYQTSFTINPARDLGPRIFASMIGYGPHAF-----HLTHWWWTWGAWGGPIAGGIAGALIYDI
		</sequence>
		<sequence>
			<taxon idref="Cg_03267g"/>
			VLKEFLAEFMGTMVMIIFGSAVVIQVLSGGKAQQDSYLAAMDALSQSDLSAGEKMAFENLTKLVSSVSAGTFDDIALGWAAAVVMGYFCAGGSAISGGHLNPIITLANFVYRGFPA----KKIPFYFFGQLFGAYVGGLIAYGYYKKVIS-------------ETFPDHFNSETVVSMFCVVPKP-----------YLSSARQFVSEFLCGAMLVACTFALT--DPYTS-------LSGD--VFPLMLFLLIFMCNSG-----LGYQTGTAMNMARDLGPRMALYTVGFSRKLL-----WTSHHHFFWVPICAPFIGALTGGLVYDI
		</sequence>
		<sequence>
			<taxon idref="Hs_AQP3"/>
			LLRQALAECLGTLILVMFGCGSVAQVVLSRGT------------------------------------HGGFLTINLAFGFAVTLGILIAGQ--VSGAHLNPAVTFAMCFLAREPW----IKLPIYTLAQTLGAFLGAGIVFGLYYDAIW----------HFADNQLFVSGPNGTAGIFATYPSG-----------HLDMINGFFDQFIGTASLIVCVLAIV--DPYNN-------PVPRG-LEAFTVGLVVLVIGTS-----MGFNSGYAVNPARDFGPRLFTALAGWGSAVF------TTGQHWWWVPIVSPLLGSIAGVFVYQL
		</sequence>
		<sequence>
			<taxon idref="Dr_AQP3"/>
			LLRQGLAECLGTLILVMFGCGSLAQLKLSEGS------------------------------------HGLFLTANLAFGFGATLGILVCGQ--VSGGHLNPAVTFALCLLGREKW----RKFPVYFLFQTLGSFLGAAIIFAEYHDAIY--------DYAGESNELLVLGEKETAGIFATYPSK-----------YLTPLNGFFDQVIGTASLIVCILAIV--DPYNN-------PIPQG-LEAFTVGFSVLIIGLS-----MGFNSGYAVNPARDFGPRLFTAMAGWGSEVF------TARDYWFLVPIFAPFIGAVIGVIVYQL
		</sequence>
		<sequence>
			<taxon idref="Ce_AQP3"/>
			LIRAFLAELFCTGFLVFGGECVNAQYVLSQGK------------------------------------NNEWIGISVGWGLVLMLAVLMGSK--ISGAHLNPAVSFFQLTQGKINL----IRFLVYAVAQNIGAFLGAFGVFCVYYDAIN----------VFEGGNRTVTGPTATASIFATYPGP-----------FLGTFNAIVDQIAGTLVLCLGVAAIT--DRRN--------GIPAF-LQPAWIGALLAFLGMS-----LALNAGYAINPARDFAPRLFNLCAGYGWEVF-----SYRNYKWFWIPIICPMIGGVLGAWLYEF
		</sequence>
		<sequence>
			<taxon idref="Ba_GLPII"/>
			-MSAFLGELIGTALLIVLGGGVCAGVSLKKSF----------------------------------AKDSGWIVITMGWGLAVAVAAYVVGS--ISGAHLNPALTIGLAFKGAFPW----GDVPGYIAAQMIGAIIGAVIVYLHYLPHWK-----------------ETEDPGTKLGVFATGPA------------IPNTFANLLSEMIGTFVLVFGILAIG-ANKF------------ADGLNPFIVGFLIVSIGLS-----LGGTTGYAINPARDLGPRIAHFFLPIAGKGG-------SNWKYAWIPVVGPILGGSLAGLFHQV
		</sequence>
		<sequence>
			<taxon idref="Bs_GLPII"/>
			-MTAFWGEVIGTMLLIIFGAGVCAGVNLKKSL----------------------------------SFQSGWIVVVFGWGLGVAMAAYAVGG--ISGAHLNPALTIALAFVGDFPW----KEVPVYIAAQMIGAIIGAVIIYLHYLPHWK-----------------STDDPAAKLGVFSTGPS------------IPHTFANVLSEVIGTFVLVLGILAIG-ANQF------------TEGLNPLIVGFLIVAIGIS-----LGGTTGYAINPARDLGPRIAHAFLPIPGKGS-------SNWKYAWVPVVGPILGGSFGGVFYNA
		</sequence>
		<sequence>
			<taxon idref="Pp_GIP1_1"/>
			EGQVFAAELLGTTTLCVVGLGGIANAVLPGTK----------------------------------GHGIGFLGIAFCFGLGVYLPLQFVGH--ISG-FFNPAVALAAAVVDDITW----KRFVLCLCAEMLGGFLGGFLVWLTYIPHFQPLEFLESSACGPSVKQRIAEDQEVKLIVFCTRPSIA----------KRFWFHCVWAEGSLTFLLTYGAFAIVNRGKLMLNEYAAEKELYKSGIEPALIGLLVFALVLC-----GGGMTGPALNPARDLGPRLVHWLVPIPGKGR-------SEWGYSWVPVVAPCLGAIVGALFANA
		</sequence>
		<sequence>
			<taxon idref="PbcvMT325_GIP1_1"/>
			LLQIFASEAISSFLAILIGLSVVANDHLLKTK----------------------------------GHGVGFGFIAFGFGMAFAIPLVMFGF--VSA-HLNPAMCLALFILDKIDA----VEMGVSMAGEFLGMFLGAVAMYCMYFPHFM-------NDIEVANDEVFVKDQKRKLAVFATGPAV-----------KIHFIHTLLVEVLCTTILIACALGVY-SRHTQITNKD--DFLMYRSIEGITIGWLVFVLVLG-----MGGVTSIAANPARDFSPRLAHFILPINNKGP-------SNWSYSWIPIVAPFVGGVIGAYAFKL
		</sequence>
		<sequence>
			<taxon idref="Cv_GIP1_1"/>
			LGARCGTEALATGLMVFLGEGCLANELLSNTK----------------------------------GQGMGFGWTAFGFGFAFFVSLAIWNG--VSA-HMNPAFVLGLWLIGEVDA----ADFFALSAAELGGAMVGALLVWIHYLPHFK--------------TLPEPPGHGTHDSLLRSRDSLPR---------DALNHENAAQEFLAMAVLFVGAKLID-GRGAALTGEL---AALWGPMKAFYVGLFIVVLLLG-----TAGPTGNAINPARDFGPRLMHWVLPIAGKGP-------SEWGYAWVPVTANFVGGLVGGALYKK
		</sequence>
		<sequence>
			<taxon idref="Cn_GIP1_1"/>
			LAAECGSEMIGTCLVIYLGESIIANELLSKTK----------------------------------GARMGWLAVALGFGLSFGVVIMMFGY--ISA-HLNPATCLALWVAGKISF----THFLALSGAEFAGAFVGACLVFLHYLPHFK--------------TVPEPMASTADDMLLRTRDALSP---------EALNIASYDTRRQAPRDFKGVAATIK-DAINDVRWR-----ALFQGYEGMWVGFYVFVVILG-----LGGPTGIAANPARDFSPRLAHALLPIAGKGP-------SEWYYSWIPFFAPLCGGALAGGFFLA
		</sequence>
		<sequence>
			<taxon idref="Mm_AQPM"/>
			LTKRCIAEFIGTFILVFFGAGSAAVTLMIASGGTSPNPFNIGIG--------------------LLGELGDWVAIGLAFGFAIAASIYALGN--ISGCHINPAVTIGLWSVKKFPG----REVVPYIIAQLLGAAFGSFIFLQCAGIGA-----------------------ATVGGLGATAPFP-----------GISYSQAMLAEVVGTFLLIITIMGIA-VDERAPK-----------GFAGIIIGLTVAGIITT-----LGNISGSSLNPARTFGPYLNDMIFAGTN-----------LWNYYPIYVIGPIVGAVLAALTYQY
		</sequence>
		<sequence>
			<taxon idref="Ms_AQPM1"/>
			DMKKIMAEIVGTFILVFFGTASVVLTLFINDGQTFPSIYNIGIT------------------------LPDWIGIGLAFGLALVVAIHALGP--ISGAHFNPAVTIGLWAGKKFPG----KDVIPYVIAQFIGAIIASAALLAISGPKA-----------------------STIGALGGVGPFG-----------DISIIGMFIVEFLGTALLMYVIMATA-VDKNAPS-----------IDAALDIGLVLAGIVIA-----LGNFTGCGINPARAFSPMLFNFFVSGAN-----------AFIYYPIYFIAPIVGAIVAVYLYDY
		</sequence>
		<sequence>
			<taxon idref="Ms_AQPM2"/>
			EFRKILSEVIGTYTLVFFGTLSVVVTLLIAQGVETTNIFNIGIG--------------------ALGGVGDWLSIGFAFAMPLIAAIYAFAR--ISGAHFNPAVTIGLWSIKKFPT----KDVIPYIVSQIIGSLLATFTIVAILGKQA-----------------------STIGVLGSVAPFG-----------DVTLLGVFIAEFLGTFLLMYAIMAVA-VDKNAQP-----------GFAALIIGLVILGIVVA-----IGNISGSGINPARSLTPMIGNLIVAGTPI----------DLLVLAVYIIAPILGAICGAQLYEY
		</sequence>
		<sequence>
			<taxon idref="Pp_NIP5_1"/>
			LIQKLVAEIISTFILVFTGCGAVMVNEISNG-------------------------------------KVTSVGVSLAFGLVVTIMIYAVGH--ISGAHMNPAVTLAFAVARHFPW----TQVPLYAAAQCIGSITASFMLRWILHPAA---------------------------YEGATLP-------------TGSDVQSFLLEIVITFILMFVIAAVS-TDTRAC-----------GELAGIAVGSAVALNALM-----AGSISGASMNPARSLGPATASG-----------------NYHSLWVYMAGPTIGALMGMLTYNC
		</sequence>
		<sequence>
			<taxon idref="At_NIP5_1"/>
			LTRKLGAEFVGTFILIFTATAGPIVNQKYD-------------------------------------GAETLIGNAACAGLAVMIIILSTGH--ISGAHLNPSLTIAFAALRHFPW----AHVPAYIAAQVSASICASFALKGVFHPFMSG-----------------------------GVTIP---SVS--------LGQAFALEFIITFILLFVVTAVA-TDTRAV-----------GELAGIAVGATVMLNILV-----AGPSTGGSMNPVRTLGPAVASG-----------------NYRSLWVYLVAPTLGAISGAAVYTG
		</sequence>
		<sequence>
			<taxon idref="Ec_AQPZ"/>
			MFRKLAAECFGTFWLVFGGCGSAVLAAGFPEL------------------------------------GIGFAGVALAFGLTVLTMAFAVGH--ISGGHFNPAVTIGLWAGGRFPA----KEVVGYVIAQVVGGIVAAALLYLIASGKTGFD--------------------AAASGFASNGYGEHSPG-------GYSMLSALVVELVLSAGFLLVIHGAT--DKFAPA-----------GFAPIAIGLALTLIHLI-----SIPVTNTSVNPARSTAVAIFQGGW---------------ALEQLWFFWVVPIVGGIIGGLIYRT
		</sequence>
		<sequence>
			<taxon idref="Pa_AQPZ"/>
			-MKQYGAEFFGTFWLVLGGCGSAVLAAGVPEL------------------------------------GIGYLGVALAFGLSVLTMAYAIGP--ISGAHLNPAVSVGLWVGGRFPA----SQLLPYVVAQVLGGLAAGGVLYLIASGKAGFD---------------------LAAGFASNGYGEHSPG-------GYSLQAALVSEVVLTGMFLLIILGAT--SKRAPQ-----------GFAPIAIGLTLTLIHLI-----SIPVTNTSVNPARSTAVALYVGDW---------------AVSQLWLFWVAPILGAVLGALAYRL
		</sequence>
		<sequence>
			<taxon idref="Cv_MIPA1_1"/>
			EKKKVFCEFVTQAAFNFCSCSIVAAAAMNAGG----------------------------------NALLSTGLVMAAHMVLLPLLIFTFGP--VSGAHFNPMVTATFVATKAMAL----KLGVAYIIAQVLGGVVGAAAAFSSLPAA-----------------------LQTAAYAGINAVPA-----------DHTVLQAFMGEVYASFVFISVLFGTV-VDKRGWGR-----------LGPIAVGLIVPLLMFL-----EGSVSSMCINPARAFGPALVSG-----------------VWDNHWIYWTAPFLGGVPAGLIYSK
		</sequence>
		<sequence>
			<taxon idref="Ol_MIPB1_1"/>
			NARGCIIEFVATMTYVALCVPVQMMYGN-----------------------------------------GFTT--AVTYGVVVTLLTYAFRK--ETVAQMNPSVSVTFMATGKITV----EQMIGNIVSQIAGALIGVCWTCVWVAGG-----------------------NDPTGYVGATLGYWG----------QANAGRVFFCETVANWLFLVTIVQATHPSLKQS-----------AFFSSIFIGFAYYVCLLF-----TGSVSGGMINAARSFASACAGSIRIKGRAAPGAVVSTKILWDRHWIAWVAPMAGGAAAIVVDFF
		</sequence>
		<sequence>
			<taxon idref="Or_MIPB1_1"/>
			STRGCIIEFIATMTYVALCVPSQMRYGA-----------------------------------------GFST--AMVYGTVAALLTYAFRK--ETVVQMNPSVSVAFMATGKITV----EQMVANVVSQLAGALIGVCWTCIWLTGS-----------------------NDTSGYVGATRGVWG----------DTSVGRIFFAEAIANWLFLVTVIQATHPSLKQS-----------AFFSSIFIGLAYFIAFMF-----TGYISGGMINAARCFASSVAGTIRVKGRATPGEIVSTKVLWDRHWIAWIAPMAGGAAAIIADFF
		</sequence>
		<sequence>
			<taxon idref="Pp_XIP1_1"/>
			VWRAGVFECVASFAATFVGILCTISTLEA-------------------------------------EFSHPVAVIACLQGLVLSLCIFAAAP--ATGGHVNPCITWTEMLTGHISP----VRGVLYIIGQILGSIVGSFMAKIVVGNA-----------------------LATQYNLGGCYLQSRVSATSGMM--GLGTGRALVLEIVLAFFVLFISYSVA-LDPPRLPR---TGYTLAPFMIGGIVGLCIFAGAGL-----FSGYGGAGINPGRCIGPAVVLG---------------GSMWTGHWVFWVGPGLSGALMAALYRN
		</sequence>
		<sequence>
			<taxon idref="Pp_XIP1_2"/>
			VWRAAAVEFVATAGLTFLSIGAYQQGKS-----------------------------------------ISVAAHVFIQALIYSLVILAATP--ISGAHLNPSITFTTFLTGQATL----VRTILYVVAQLLGGILGALGMWALTTHE-----------------------MRREYSLGGCLLQKLPVEGTDLGLSTLSNKQGLVAETVFTIIMLFVVYGIG-FDSRNVVV---TFLISSPFIIGGIFGILIFISQGV--------GYTTAMNPARCFGPAILHH---------------NKLWGPLYIFIFGPLIAAGIVAIFQHI
		</sequence>
		<sequence>
			<taxon idref="Pp_SIP1_1"/>
			LARKAVADASITFLWVFAMASLGAVSTSIAPSLGLDG-----------------------------PGKGKMYIVFSLVSFLIFFFSFLGQA--LGGASWNPTTIVAFSFAGVSNDDL--FTLGVRLPAQMVGAVGGALTIWEVMPKK-----------------------YKHTLGGPKLKV---------------PLETGVAAETILTFTITLIVMWAILRGPRNK------------ISRTFIIIGATIALVIA-----GGAYTGPAMNPANAFGWAFVSNK--------------HTSWEHFAVYWAGPMIGTICAVLTFNL
		</sequence>
		<sequence>
			<taxon idref="At_SIP1_1"/>
			VLKSAIGDMLMTFSWVVLSATFGIQTAAIISAGDFQA-----------------------------ITWAPLVILTSLIFVYVSIFTVI-----FGSASFNPTGSAAFYVAGVPGD--TLFSLAIRLPAQAIGAAGGALAIMEFIPEKYKH----------------------------MIGG-P-SLQVD--------VHTGAIAETILSFGITFAVLLIILRGPRRL------------LAKTFLLALATISFVVA-----GSKYTGPAMNPAIAFGWAYMYS--------------SHNTWDHIYVYWISSFVGALSAALLFRS
		</sequence>
		<sequence>
			<taxon idref="Mp_MIPC1_1"/>
			FMNTLGVEAAATRRFLPAAMTAGVDAQT-----------------------------------------LTLT--LLFLHLCFFFSPFYVKK--SAGAVNNPTVYVLFWLIGDVAF----GAMAIGVAATVVGQTAGLFAYASAMRAFPL---------------------PGHAAITRGVTA-------------AGGAFNGALSEGVVAFANFLFAAVAL-PLAP--------------TALAPALGAAFYCACLV---YERCAYSCGFMNPAVVFATHAVAGDVLS-----------RESLRQCAIYTVGAFGGAAATAVLARA
		</sequence>
		<sequence>
			<taxon idref="Mr_MIPC1_1"/>
			CMNNIAVEIALATPLIERVTGVAPDHTQ-----------------------------------------LLLT--FVFINLCFFFGPFYSRV--SGGACNNPTVYFLFWLLGEIPG----GAAAVGFVCTIVGTAVGTIAYGLLLDALPM----------------------AGYAGINAVKA-------------AAGPVHGALAEAAVAFTNFLFAGAIQ-PMFG--------------DVMAPYAGAFFYVLTVM---VERCEYSCGFMNPAVVLATHAWDGDLTS-----------KASVMECATYFIGAMGGAAAVAGVNAL
		</sequence>
		<sequence>
			<taxon idref="Hs_AQP12"/>
			AYEVFAREAVGAVQLGACFLEMRTLVEL--------------------------------------GPWAGDFGPDLLLTLLFLLFLAHGVT--LDGASANPTVSLQEFLMAEESL----PGTLLKLAAQGLGMQAACTLTRLCWAWELSDLHLLQS--------------LMAQSCSSALRT---------------SVPHGALVEAACAFCFHLTLLHLR-HSPP--------------AYSGPAVALLVTVTAYT-----AGPFTSAFFNPALAASVTFACSG--------------HTLLEYVQVYWLGPLTGMVLAVLLHQG
		</sequence>
		<sequence>
			<taxon idref="Gg_AQP12"/>
			LLVCLTAELAGSLQLCSGCLELRMLLEI--------------------------------------GPW-GGLSPDVVLTLLFLLFVVHAAC--ANGAASNPTVSLQEFLLFECSL----VATVAKLLAQCVGTGMGWALTKLYWSWELTQLHLIQN--------------LMASECSSSIRT---------------SPHLGALVEAACSFFFHLILLRVR-RSPA--------------VCRVPVLAATVTFLTYV-----AAPATGAFFNPALATASTFLCAG--------------SSLQDYIQVYWLGPLAGMLAALLLYQG
		</sequence>
		<sequence>
			<taxon idref="Dr_AQP12"/>
			RRWTVLLELVSAFALCACRLEVDTIAEV--------------------------------------GQWAGALGPDVAVTMLFLSIAVHTAV--MQDVSGNPAVTLLRLLQRDVSV----VVAVLSIAAQLIGAFLALEVAGRFWAMELSDMHMIKN--------------LMMSECSTSLRV---------------STALGVSTEALAALLLLLLHLVLK-NRSQ--------------MLKVPALSVALTLIAYT-----ANNYTSGYVNPALAYAVTFTCPG--------------HSFLVYSLVYWLGPLIGVFLAVFLYLG
		</sequence>
		<sequence>
			<taxon idref="Cv_MIPD3_1"/>
			LLRAGYAEFLGTLLFQFLVG----FTGT-----------------------------------------D-----PLASGLSYGILVYSTQQ--VSGGHLNPAITLAATLSGHFNY----VTSIVYIIAQIVGAAIGAMLQVALVPGIHWGQQ----------------------PSSPGCYDPNP----------ALTGVETWAWETILTFVLIYVVYATA-IASPGH-----------GSLSPLAIGLTVYVATVAGNALTGGNWTGASLNPARVLAGLIVYGC---------------NLHGIWWIYLLGQIVGAILASAVAAS
		</sequence>
		<sequence>
			<taxon idref="Vc_MIPD2_1"/>
			PCQALVAEFLGTLLFQLYSG----AVAR-----------------------------------------G-----PIETAASFAAIMYLTYN--LSGGHLNPAVSLAGAGTGHVDL----VRGLLYAIVQILGAIAGALIQVGLVYDNDIGHP------------------------SESCFSPPR----------HVTGPELWGWEFISTFFFLAVMYTAV-FVAPGQ-----------GTAAPLAAGLALLAALST----GGFYTGGSPLNPARVIANMIVYRC----------------NISWGWSYLLAQLAAIGAAVAWVWP
		</sequence>
		<sequence>
			<taxon idref="Cr_MIPD2_1"/>
			RHFALLAECLGVLLFQLLAG----SLGP-----------------------------------------G-----PVETATAFAAIMYFVGP--LSGGHLNPLVSLAGAATGHIDL----VRGLCYAVAQILGAILGAILQVWLITDFSFGAP------------------------SDSCLAPPK----------HVSGPQLWGWETLLSFFFLAVMYSSV-FVAPGH-----------GGAAPLAAGLALLAALST----GGFYTGGSPLNPARIFANMVVFRC----------------DAVWGWTYLAAHLAAIGAAVAWVWP
		</sequence>
		<sequence>
			<taxon idref="Vc_MIPD1_1"/>
			FARCLMAEFFGTLLFQMFGG----SAPAK----------------------------------------DTTA--PAANGFALVAVIYAFAN--ISGAHINPAVTFALICTGHMKW----WKGLLYMIAQILGAIFGALIYAGLIPALHLGAG----------------------AGSPGCFGPAA----------GVRNGDVFGWETMMTFLLVMTVYAAA-VAKPGH-----------GNTAPLAIGLSLYAAAIS-----GGPFTGASLNPARTIGPAVVFTC----------------NVGVSFLYIAAELFGAALAAGLSIF
		</sequence>
		<sequence>
			<taxon idref="Cr_MIPD1_1"/>
			FARCLMAEFFGTLLFQMFGG----SAPAK----------------------------------------DTTA--PAANGFALVAVIYAFAN--ISGAHINPAVTFALICTGHMKW----WKGLLYMIAQILGAIFGALIYAALIPALHLGAG----------------------AGSPGCFSPTA----------GVKNGDVFGWEVMMTFLLVMTVYAAA-VAKPGH-----------GNTAPLAIGLSLYAAAIS-----GGPYTGASLNPARTIGPAVVFTC----------------NVGVSFLYIFAEFFGAACAAGLSIF
		</sequence>
		<sequence>
			<taxon idref="Cv_MIPD1_1"/>
			LWAALLAEFIGMAIFQIYGG----SAN------------------------------------------DEVA--AFGNGLTLAVIIYATAN--VSGGHVNPAVTLANCLTGHMSW----GRGGLYMIAQLLGGIFGALIESGLLPDVAVGG-----------------------GSGPGCFTHTKGI--------HTTTGQLWWWETIMTFLLV--VYATA-VTKPGH-----------GNMAPLAIGFTLFASAFV-----GGPSTGAALNPARVLGPALVFHC----------------YWDTAFVYVFAEFFGAAIAAALVLP
		</sequence>
		<sequence>
			<taxon idref="Cn_MIPD1_1"/>
			LYAALAAEFLGMLLFALYGG----EAR------------------------------------------DSAA--AYGNGLALAVLVYATAN--VSGGHLNPAVTLGTIISGHMGW----RRGLLYMAAQFLGGIVGVLFQVALIPEASVAMG----------------------NEGPGCFTHLGGH--------YIRVDQLFGWELLMTLLLVSVVYAVA-ISKPGH-----------GNIGPLAVGYTLFASAFI-----GGPLTGAALNPARVLGPALIYNC----------------YWNTAFVYIIAQYLGGAVAALLALV
		</sequence>
		<sequence>
			<taxon idref="Hs_AQP8"/>
			FVQPCLVELLGSALFIFIGCLSVIENGT----------------------------------------DTGLLQPALAHGLALGLVIATLGN--ISGGHFNPAVSLAAMLIGGLNL----VMLLPYWVSQLLGGMLGAALAKAVSPEER-----------------------------FWNASGAAFVTVQE----QGQVAGALVAEIILTTLLALAVCMGA-INEKTK-----------GPLAPFSIGFAVTVDILA-----GGPVSGGCMNPARAFGPAVVAN-----------------HWNFHWIYWLGPLLAGLLVGLLIRC
		</sequence>
		<sequence>
			<taxon idref="Ss_AQP8"/>
			YLQPCLVELLGSALFIFIGCLSVIENRP----------------------------------------DTGLLQPALAHGLALGLVIATLGN--ISGGHFNPAVSLAAMLVGGLHL----TMLLPYWISQLCGGLIGAALAKAVSPEER-----------------------------FWNASGAAFVTVQE----PGQVVGAVVAEIILTTLLVLAVCMGA-INKKTQ-----------GPLAPFSIGFSVTVDILA-----GGAVSGACMNPARAFGPAVVAS-----------------YWDFHWIYWLGPLLASLVVGGLIRF
		</sequence>
		<sequence>
			<taxon idref="Rn_AQP8"/>
			YIQPCVVELLGSALFIFIGCLSVIENSP----------------------------------------NTGLLQPALAHGLALGLIIATLGN--ISGGHFNPAVSLAVTLVGGLKT----MLLIPYWVSQLFGGMIGAALAKVVSPEER-----------------------------FWNASGAAFAIVQE----QEQVAEALGVEIVMTMLLVLAVCMGA-VNEKTM-----------GPLAPFSIGFSVIVDILA-----GGGISGACMNPARAFGPAVMAG-----------------YWDFHWIYWLGPLLAGLFVGLLIRL
		</sequence>
		<sequence>
			<taxon idref="Cg_AQY1"/>
			HVIAFFGELVGTFMFLWCAYVIANIANHDVLLDVYPDG----------------------------SHPGQLIMIALGFGFSVMFSIWCFAG--VSGGALNPAVSLSLALSRTITP----MRCIVMWVAQMLGGMAAGGAASGMTPGPV----------------------------LYANTLGN-----------GCSRTRGLFLEMFGTTILCLTVLMTA-VEKGES-----------NFMCALPIGISLFIGHLA-----LTGYTGTGVNPARSFGAALAAR----------------SFPVYHWIYWIGPLLGAILAWFVWQV
		</sequence>
		<sequence>
			<taxon idref="Sc_AQY1"/>
			HFIAAVGEFCGTFMFLWCAYVICNVANHDVALVAAPDG----------------------------SHPGQLIMIAIGFGFSVMFSIWCFAG--VSGGALNPAMSLSLCLARAVSP----TRCVVMWVSQIVAGMAAGGAASAMTPGEV----------------------------LFANSLGL-----------GCSRTRGLFLEMFGTAILCLTVLMTA-VEKRET-----------NFMAALPIGISLFIAHVA-----LTAYTGTGVNPARSLGAAVAAR----------------YFPHYHWIYWIGTLLGSILAWSVWQL
		</sequence>
		<sequence>
			<taxon idref="Pp_TIP6_1"/>
			AIKGAVAEFISLFLFVFIGVGSVMAYEKIHVG---------------------------------DLDAAGLLMIAIAHGLAIAVLVAATAN--ISGGHVNPAVSLGLALAGKITI----IRLVLYWVAQLLGAVAGAWVLKAVTTGED----------------------------VARHAIGA-----------NMTGFSAMLMEIVLTFTLMFVVFATA-VDPNKG---------TVGVIAPLAIGFTVLAQIFV-----GAPFSGASMNPGRSFGPAVVAW-----------------DFKNHWVYWVGPLVGAALAALIYDG
		</sequence>
		<sequence>
			<taxon idref="At_TIP4_1"/>
			CIKALIVEFITTFLFVFAGVGSAMATD-SLVGN----------------------------------TLVGLFAVAVAHAFVVAVMISAG-H--ISGGHLNPAVTLGLLLGGHISV----FRAFLYWIDQLLASSAACFLLSYLTGG----------------------------MGTPVHTLAS-----------GVSYTQGIIWEIILTFSLLFTVYATI-VDPKKG---------SLDGFGPLLTGFVVGANILA-----GGAFSGASMNPARSFGPALVSG-----------------NWTDHWVYWVGPLIGGGLAGFIYEN
		</sequence>
		<sequence>
			<taxon idref="Sm_HIP1_2"/>
			QWRAAGAEFLGTLLFVYLGCGSVIASGIEKYI---------------------------AGMLGPGMTAARLVAIALGHGLAIAFLAGATGA--ISGGHLNPAVTLAFVVAGKETL----LRAGLYVGAQLFGAIMGAAILRWSTPGPWVGA-------------------------LGAHDLSN-----------GVYPGQGFIMEFMLTFVLVFVIFGVA-VDRRGP-----------GVIAPLPIGFAVLVDHLV-----GVPFTGASMNPARSFGPAVVSG----------------AWSASFWIYWFGPCFGAAAASALYK-
		</sequence>
		<sequence>
			<taxon idref="Pp_HIP1_1"/>
			QWRAAAAEFIGTMLFVYLGCGSVIASGICSLKLVV------------------------AGMISRDMTCARLVVIAVAHGLAICCLAAATGA--ISGGHLNPAVTLAFVVAGKETL----IRAGLYIGAQLFGAIIGAWLIQSSTPGYLQRG-------------------------LGSHDIDK-----------NVFDSQGLLMEIVLTFMLIFVVFGVA-VDRRGP-----------GVIAPIPIGFAVLVDHLV-----GVPYTGASMNPARSFGPALVSG----------------HWGRSHIIYWFGPCFGASLASAIYRL
		</sequence>
		<sequence>
			<taxon idref="Or_MIPE1_1"/>
			NCQAAAAELLATFLFVFTCVGTVMN-GV-----------------------------------------DA-QQIAWTFGVTISTLVYSFAH--YSGAQINPAVSFALALNDNLSW----VQFAMNGVAQLVGSTIACAFLALLIEGSEDDG---------------------GFGSVGSNLIRP-----------NSTTAQAWFGEAIMTALLCIVVLQVA-INPQTEA---------NRAQCAIAIGFAVYICHSV-----LMTIDGCSVNPARSFGSAVVASIRARKRAAPP--VSSHSIWKNIWVFAIGPFTGSVIAVAFSFV
		</sequence>
		<sequence>
			<taxon idref="Cn_MIPE1_1"/>
			SVKAVVAECVATCLFVYIGTGAATNFSALQT------------------------------------PEDWGTTTALAFGFAITVLAYATSH--LSGGQMNPAVSLGLALSGTLGP----LQAAANMLAQLVGAILGSSFLYATVPHAAAST-------------------------LGSNAIAR-----------GVSTGNAFVGEAVMTFVLVSVVLETA-ANRKSTA----------RAQAPLAIGFAVFCAHAV-----MLPIDGCSINPARSLGPAIVSG----------------TWPGSFWIFMWAAHATPIVPAISTLG
		</sequence>
		<sequence>
			<taxon idref="Cn_MIPE1_2"/>
			SLRAVLAELIGMTLFGECTGERSGPVMPPRPPSCCRPA--------------------------GPKEPPLTGLLLTAAGMSIMALAYGIGH--VSGCHLNAAVTISLLLSGNCCL----LQGIANICAQLSGSLLAAGFLYGTVPDPTVS-------------------------SLGSNALSP-----------GFTKGQALLGEMVMTCFLCYVVHMTA-VDVRSVA---------QKGLAPLAIGMTVFLGHAV-----LLAVDGCSINPTRSFGPAAISG-----------------TWDNFWIFVVGPIVGAMFSGDPTSG
		</sequence>
		<sequence>
			<taxon idref="Cn_MIPE1_3"/>
			NPRHVIAELVGMTLFVFIGTGAAGTTNQIVAAVYDNL----------------------------TINASFGIVTALAFGMAIMVAAFSIGH--VSGCHLNPAVTVSLVLSGNCGL----GQGVANMIAQFAGATLGSLLLWGTSSMRDGG--------------------------LGANSIGD-----------SFTVGNAILGEIVMTFVL----------------------------------------GHAV-----LIPLDGCSINPARSFGPALVAN-----------------KWTDYWVFVVGPLAGAVLSVPFFYL
		</sequence>
		<sequence>
			<taxon idref="Hs_AQP4"/>
			FWKAVTAEFLAMLIFVLLSLGSTINWGGTE-----------------------------------KPLPVDMVLISLCFGLSIATMVQCFGH--ISGGHINPAVTVAMVCTRKISI----AKSVFYIAAQCLGAIIGAGILYLVTPPSVV-------------------------GGLGVTMVHG-----------NLTAGHGLLVELIITFQLVFTIFASC--DSKRTDVT---------GSIALAIGFSVAIGHLF-----AINYTGASMNPARSFGPAVIMG-----------------NWENHWIYWVGPIIGAVLAGGLYEY
		</sequence>
		<sequence>
			<taxon idref="Dr_AQP4"/>
			FWRAVSGEFLAMIIFVLLSLGSTINWGAKQE----------------------------------NPPPADLVLISLCFGLSIATLVQCFGH--ISGAHINPAVTVAMVATRKLSL----AKGVFYLLAQCLGAVVGAAILYGVTPASVR-------------------------GGMGVTSVNE-----------EISAGHAIVIELIITFELVFTVFATC--DPKRNDLK---------GSAALAIGLSVCIGHLF-----AIPYTGASMNPARSFGPAVIMV-----------------KWQDHWVYWVGPLIGGILAAAVYEY
		</sequence>
		<sequence>
			<taxon idref="Dm_AQP4"/>
			IWRMLLGELVGTFFLIFVGVGSTTS-G-------------------------------------------SVPQIAFTFGLTVATIAQGLGH--LSGCHINPAVTLGFLIVGEISI----LKAAFYIIVQCVGAIAGAAVIKVALDGVAG-------------------------GDLGVSSFDP-----------SLNCAQAVLIEALITFILVFVVKAVS--DPGRQDIK---------GSAPLAVGLAIAAGHLC-----AIKLSGASMNPARSFGPAVVQG-----------------VWTYHWVYWVGPIAGGLLAGIIYRL
		</sequence>
		<sequence>
			<taxon idref="Cv_PIP4_1"/>
			ALQALFAEFFSTLFFVFLATSSLSDDGVCCAAVPG----------------------------SCFLASTNLLNIAMSFGGAIAVLVYAAAS--FSGGHLNPAVSVAFWLAGKISA----LRAVLYIVCQCLGACAGSALVLAIDHNGFKA------------------------ALGASNRLNT-----------GINPANAWGAETILTCVLVFVVFAAT--DTQRSATS-----GHLSVLAPFSIGLAVFLAHLV-----AVPIDGCSINPARSFGTAAVAH-----------------EWTHQWIFWVGPIGGGILAAAIYG-
		</sequence>
		<sequence>
			<taxon idref="Cv_PIP4_2"/>
			SSQAVVAEYAVTTMFLFFTIGTVLGDVAAGFG-------------------------------TCFLGTSNVLNIAIAFGFSIFVLVYCAAS--FSGGHINPAVTFGMFVARKISV----LRAVLYMVAQCLGACTGAGLVRAIDDDGWRA------------------------AGGGANALSP-----------GFGEAAGWGLETILTMALVFTVFAAT--DSERATDT-----AHLPVLAPFAIGMVVFLCHLV-----AIPLDGCSINPARSFGAAAVSG-----------------SWDNQWVFWVGPLSGAVLAAAIYEL
		</sequence>
		<sequence>
			<taxon idref="Pp_PIP1_1"/>
			FWRAGIAEFIATLLFLYITIQTVMGHKRSADP----------------------------------CLGVGIQGIAWAFGGMIFALVYCTAG--ISGGHINPAVTFGLFLARKVSL----NRALFYMIMQCLGAMCGAEIVKGFQPNFYQ------------------------EQGGGSNSVAH-----------GYTKGDGLGAEIVGTFVLVYTVFSAT--DAKRNARD-----SHVPVLAPLPIGFAVFLVHLA-----TIPITGTGINPARSLGAAVVFNK-------------QNNAWADHWIFWIGPMLGAALAAAYHTL
		</sequence>
		<sequence>
			<taxon idref="At_PIP1_1"/>
			FWRAGIAEFIATFLFLYITVLTVMGVK--RSPNM--------------------------------CASVGIQGIAWAFGGMIFALVYCTAG--ISGGHINPAVTFGLFLARKLSL----TRALYYIVMQCLGAICGAGVVKGFQPK-QYQ------------------------ALGGGANTVA--HGYT--------KGSGLGAEIIGTFVLVYTVFSAT--DAKRNARD-----SHVPILAPLPIGFAVFLVHLA-----TIPITGTGINPARSLGAAIIYN--------------KDHSWDDHWVFWVGPFIGAALAALYHVV
		</sequence>
	</alignment>
	
	
	<!-- The unique patterns from 1 to end                                       -->
	<!-- npatterns=320                                                           -->
	<patterns id="patterns" from="1">
		<alignment idref="alignment"/>
	</patterns>
	
	<!-- A prior on the distribution node heights defined given                  -->
	<!-- a Yule speciation process (a pure birth process).                       -->
	<yuleModel id="yule" units="substitutions">
		<birthRate>
			<parameter id="yule.birthRate" value="1.0" lower="0.0" upper="Infinity"/>
		</birthRate>
	</yuleModel>
	<!-- This is a simple constant population size coalescent model              -->
	<!-- that is used to generate an initial tree for the chain.                 -->
	<constantSize id="initialDemo" units="substitutions">
		<populationSize>
			<parameter id="initialDemo.popSize" value="100.0"/>
		</populationSize>
	</constantSize>
	
	<!-- Construct a rough-and-ready UPGMA tree as an starting tree              -->
	<newick id="startingTree" rootHeight="2200.0">
		((((Ec_AQPZ:274.9178303553727,Pa_AQPZ:274.9178303553727):1381.6716893187604,((Pp_NIP5_1:466.1038607041599,At_NIP5_1:466.1038607041599):1121.0403190919042,((((Pf_AQP:871.0617044459437,(((Dr_AQP3:418.94053037706914,Hs_AQP3:418.94053037706914):138.66764203561888,Ce_AQP3:557.608172412688):237.81436824408104,(Ld_AQP1:656.0643929014932,(Sc_YFL054C:484.25365839105547,Cg_03267g:484.25365839105547):171.81073451043778):139.3581477552758):75.63916378917475):124.77554138128755,(Pa_GLPF:220.0204196006705,Ec_GLPF:220.0204196006705):775.8168262265608):226.6156913901999,(((PbcvMT325_GIP1_1:548.8345783737162,(Cv_GIP1_1:326.75404709299545,Cn_GIP1_1:326.75404709299545):222.08053128072083):182.3957128757013,Pp_GIP1_1:731.2302912494175):224.2139712424223,(Ba_GLPII:193.83784000895758,Bs_GLPII:193.83784000895758):761.6064224828823):267.0086747255914):212.59175817460755,(Mm_AQPM:714.8402198702479,(Ms_AQPM1:354.6032841088453,Ms_AQPM2:354.6032841088453):360.23693576140266):720.2044755217909):152.09948440402536):69.44533987806881):185.7484791897184,(((((Or_MIPE1_1:629.6134918440407,(Ol_MIPB1_1:147.14676980750562,Or_MIPB1_1:147.14676980750562):482.4667220365351):224.86234529561625,Cn_MIPE1_1:854.475837139657):199.55077079854266,(Cn_MIPE1_3:621.9977538707318,Cn_MIPE1_2:621.9977538707318):432.0288540674678):430.4289785020469,((((Sm_HIP1_2:249.1682697405991,Pp_HIP1_1:249.1682697405991):833.4039892858119,((Pp_TIP6_1:597.5990981831668,At_TIP4_1:597.5990981831668):252.25180304481364,(Rn_AQP8:157.1665791857448,(Hs_AQP8:85.70029122532912,Ss_AQP8:85.70029122532912):71.4662879604157):692.6843220422356):232.72135779843052):174.08126333914424,((Cv_MIPD3_1:768.1301174109597,((Vc_MIPD2_1:198.28917151130258,Cr_MIPD2_1:198.28917151130258):424.96576750115116,((Cv_MIPD1_1:271.2494607399028,Cn_MIPD1_1:271.2494607399028):205.22785999442436,(Vc_MIPD1_1:33.4762202098718,Cr_MIPD1_1:33.4762202098718):443.00110052445535):146.77761827812662):144.8751783985059):317.911959454609,(Pp_XIP1_1:620.677286157151,Pp_XIP1_2:620.677286157151):465.3647907084177):170.61144549998653):90.94464783869739,(((Cg_AQY1:145.7983810995307,Sc_AQY1:145.7983810995307):881.7066437516912,((Pp_PIP1_1:463.3190672474528,At_PIP1_1:463.3190672474528):321.7313956724985,(Cv_PIP4_1:376.48445877027865,Cv_PIP4_2:376.48445877027865):408.5660041496726):242.45456193127075):154.53984609031863,((Hs_AQP4:418.9307463523297,Dr_AQP4:418.9307463523297):140.18154604800935,Dm_AQP4:559.112292400339):622.9325785412016):165.55329926271202):136.85741623599392):52.12810100308775,Cv_MIPA1_1:1536.5836874433344):305.75431142051707):363.4519095695273,((Pp_SIP1_1:466.3816606474516,At_SIP1_1:466.3816606474516):1013.8640758478629,(((Hs_AQP12:320.67643339317755,Gg_AQP12:320.67643339317755):98.40036700882467,Dr_AQP12:419.0768004020022):811.2290855962482,(Mp_MIPC1_1:432.8178340450508,Mr_MIPC1_1:432.8178340450508):797.4880519531996):249.93985049706407):725.5441719380642);
	</newick>
	
	<!-- Generate a tree model                                                   -->
	<treeModel id="treeModel">
		<newick idref="startingTree"/>
		<rootHeight>
			<parameter id="treeModel.rootHeight"/>
		</rootHeight>
		<nodeHeights internalNodes="true">
			<parameter id="treeModel.internalNodeHeights"/>
		</nodeHeights>
		<nodeHeights internalNodes="true" rootNode="true">
			<parameter id="treeModel.allInternalNodeHeights"/>
		</nodeHeights>
	</treeModel>
	
	<!-- Generate a speciation likelihood for Yule or Birth Death                -->
	<speciationLikelihood id="speciation">
		<model>
			<yuleModel idref="yule"/>
		</model>
		<speciesTree>
			<treeModel idref="treeModel"/>
		</speciesTree>
	</speciationLikelihood>
	
	<!-- The uncorrelated relaxed clock (Drummond, Ho, Phillips & Rambaut, 2006) -->
	<discretizedBranchRates id="branchRates">
		<treeModel idref="treeModel"/>
		<distribution>
			<logNormalDistributionModel meanInRealSpace="true">
				<mean>
					<parameter id="ucld.mean" value="5.6E-11" lower="0.0" upper="Infinity"/>
				</mean>
				<stdev>
					<parameter id="ucld.stdev" value="0.1" lower="0.0" upper="Infinity"/>
				</stdev>
			</logNormalDistributionModel>
		</distribution>
		<rateCategories>
			<parameter id="branchRates.categories" dimension="120"/>
		</rateCategories>
	</discretizedBranchRates>
	
	<rateStatistic id="meanRate" name="meanRate" mode="mean" internal="true" external="true">
		<treeModel idref="treeModel"/>
		<discretizedBranchRates idref="branchRates"/>
	</rateStatistic>
	
	<rateStatistic id="coefficientOfVariation" name="coefficientOfVariation" mode="coefficientOfVariation" internal="true" external="true">
		<treeModel idref="treeModel"/>
		<discretizedBranchRates idref="branchRates"/>
	</rateStatistic>
	
	<rateCovarianceStatistic id="covariance" name="covariance">
		<treeModel idref="treeModel"/>
		<discretizedBranchRates idref="branchRates"/>
	</rateCovarianceStatistic>
	
	<!-- The JTT substitution model                                              -->
	<aminoAcidModel id="aa" type="JTT"/>
	
	<!-- site model                                                              -->
	<siteModel id="siteModel">
		<substitutionModel>
			<aminoAcidModel idref="aa"/>
		</substitutionModel>
		<gammaShape gammaCategories="4">
			<parameter id="alpha" value="0.5" lower="0.0" upper="1000.0"/>
		</gammaShape>
	</siteModel>
	
	<treeLikelihood id="treeLikelihood" useAmbiguities="false">
		<patterns idref="patterns"/>
		<treeModel idref="treeModel"/>
		<siteModel idref="siteModel"/>
		<discretizedBranchRates idref="branchRates"/>
	</treeLikelihood>
	
	
	<tmrcaStatistic id="tmrca(Actinopterygii/Sarcopterygii AQP12)">
		<mrca>
			<taxa idref="Actinopterygii/Sarcopterygii AQP12"/>
		</mrca>
		<treeModel idref="treeModel"/>
	</tmrcaStatistic>
	<tmrcaStatistic id="tmrca(Actinopterygii/Sarcopterygii AQP3)">
		<mrca>
			<taxa idref="Actinopterygii/Sarcopterygii AQP3"/>
		</mrca>
		<treeModel idref="treeModel"/>
	</tmrcaStatistic>
	<tmrcaStatistic id="tmrca(Actinopterygii/Sarcopterygii AQP4)">
		<mrca>
			<taxa idref="Actinopterygii/Sarcopterygii AQP4"/>
		</mrca>
		<treeModel idref="treeModel"/>
	</tmrcaStatistic>
	<tmrcaStatistic id="tmrca(Archosauria/Mammalia AQP12)">
		<mrca>
			<taxa idref="Archosauria/Mammalia AQP12"/>
		</mrca>
		<treeModel idref="treeModel"/>
	</tmrcaStatistic>
	<tmrcaStatistic id="tmrca(Bryophyta/Tracheophyta NIP)">
		<mrca>
			<taxa idref="Bryophyta/Tracheophyta NIP"/>
		</mrca>
		<treeModel idref="treeModel"/>
	</tmrcaStatistic>
	<tmrcaStatistic id="tmrca(Bryophyta/Tracheophyta PIP)">
		<mrca>
			<taxa idref="Bryophyta/Tracheophyta PIP"/>
		</mrca>
		<treeModel idref="treeModel"/>
	</tmrcaStatistic>
	<tmrcaStatistic id="tmrca(Bryophyta/Tracheophyta SIP)">
		<mrca>
			<taxa idref="Bryophyta/Tracheophyta SIP"/>
		</mrca>
		<treeModel idref="treeModel"/>
	</tmrcaStatistic>
	<tmrcaStatistic id="tmrca(PIP/aPIP)">
		<mrca>
			<taxa idref="PIP/aPIP"/>
		</mrca>
		<treeModel idref="treeModel"/>
	</tmrcaStatistic>
	<tmrcaStatistic id="tmrca(Physcomitrella/virus-algea GIP)">
		<mrca>
			<taxa idref="Physcomitrella/virus-algea GIP"/>
		</mrca>
		<treeModel idref="treeModel"/>
	</tmrcaStatistic>
	<tmrcaStatistic id="tmrca(Protostomia/Deuterostomia AQP3)">
		<mrca>
			<taxa idref="Protostomia/Deuterostomia AQP3"/>
		</mrca>
		<treeModel idref="treeModel"/>
	</tmrcaStatistic>
	<tmrcaStatistic id="tmrca(Protostomia/Deuterostomia AQP4)">
		<mrca>
			<taxa idref="Protostomia/Deuterostomia AQP4"/>
		</mrca>
		<treeModel idref="treeModel"/>
	</tmrcaStatistic>
	<tmrcaStatistic id="tmrca(SIP/MIPC-AQP12)">
		<mrca>
			<taxa idref="SIP/MIPC-AQP12"/>
		</mrca>
		<treeModel idref="treeModel"/>
	</tmrcaStatistic>
	<tmrcaStatistic id="tmrca(Virus/algea GIP)">
		<mrca>
			<taxa idref="Virus/algea GIP"/>
		</mrca>
		<treeModel idref="treeModel"/>
	</tmrcaStatistic>
	<tmrcaStatistic id="tmrca(MIPC/AQP12)">
		<mrca>
			<taxa idref="MIPC/AQP12"/>
		</mrca>
		<treeModel idref="treeModel"/>
	</tmrcaStatistic>
	<!-- Define operators                                                        -->
	<operators id="operators">
		<scaleOperator scaleFactor="0.75" weight="0.1">
			<parameter idref="alpha"/>
		</scaleOperator>
		<scaleOperator scaleFactor="0.75" weight="3">
			<parameter idref="ucld.mean"/>
		</scaleOperator>
		<scaleOperator scaleFactor="0.75" weight="3">
			<parameter idref="ucld.stdev"/>
		</scaleOperator>
		<subtreeSlide size="1.2E9" gaussian="true" weight="15">
			<treeModel idref="treeModel"/>
		</subtreeSlide>
		<narrowExchange weight="15">
			<treeModel idref="treeModel"/>
		</narrowExchange>
		<wideExchange weight="3">
			<treeModel idref="treeModel"/>
		</wideExchange>
		<wilsonBalding weight="3">
			<treeModel idref="treeModel"/>
		</wilsonBalding>
		<scaleOperator scaleFactor="0.75" weight="3">
			<parameter idref="treeModel.rootHeight"/>
		</scaleOperator>
		<uniformOperator weight="30">
			<parameter idref="treeModel.internalNodeHeights"/>
		</uniformOperator>
		<scaleOperator scaleFactor="0.75" weight="3">
			<parameter idref="yule.birthRate"/>
		</scaleOperator>
		<upDownOperator scaleFactor="0.75" weight="3">
			<up>
				<parameter idref="ucld.mean"/>
			</up>
			<down>
				<parameter idref="treeModel.allInternalNodeHeights"/>
			</down>
		</upDownOperator>
		<swapOperator size="1" weight="10" autoOptimize="false">
			<parameter idref="branchRates.categories"/>
		</swapOperator>
		<randomWalkIntegerOperator windowSize="1" weight="10">
			<parameter idref="branchRates.categories"/>
		</randomWalkIntegerOperator>
		<uniformIntegerOperator weight="10">
			<parameter idref="branchRates.categories"/>
		</uniformIntegerOperator>
	</operators>
	
	<!-- Define MCMC                                                             -->
	<mcmc id="mcmc" chainLength="20000000" autoOptimize="true" operatorAnalysis="100309_dating_trimmed_short_3_AA_100415_fulllength.ops.txt">
		<posterior id="posterior">
			<prior id="prior">
				<logNormalPrior mean="2.875" stdev="0.5" offset="416.0" meanInRealSpace="true">
					<statistic idref="tmrca(Actinopterygii/Sarcopterygii AQP12)"/>
				</logNormalPrior>
				<logNormalPrior mean="2.875" stdev="0.5" offset="416.0" meanInRealSpace="true">
					<statistic idref="tmrca(Actinopterygii/Sarcopterygii AQP3)"/>
				</logNormalPrior>
				<logNormalPrior mean="2.875" stdev="0.5" offset="416.0" meanInRealSpace="true">
					<statistic idref="tmrca(Actinopterygii/Sarcopterygii AQP4)"/>
				</logNormalPrior>
				<logNormalPrior mean="9.05" stdev="0.5" offset="312.3" meanInRealSpace="true">
					<statistic idref="tmrca(Archosauria/Mammalia AQP12)"/>
				</logNormalPrior>
				<logNormalPrior mean="23.5" stdev="0.5" offset="443.0" meanInRealSpace="true">
					<statistic idref="tmrca(Bryophyta/Tracheophyta NIP)"/>
				</logNormalPrior>
				<logNormalPrior mean="23.5" stdev="0.5" offset="443.0" meanInRealSpace="true">
					<statistic idref="tmrca(Bryophyta/Tracheophyta PIP)"/>
				</logNormalPrior>
				<logNormalPrior mean="23.5" stdev="0.5" offset="443.0" meanInRealSpace="true">
					<statistic idref="tmrca(Bryophyta/Tracheophyta SIP)"/>
				</logNormalPrior>
				<logNormalPrior mean="10.15" stdev="0.5" offset="531.5" meanInRealSpace="true">
					<statistic idref="tmrca(Protostomia/Deuterostomia AQP3)"/>
				</logNormalPrior>
				<logNormalPrior mean="10.15" stdev="0.5" offset="531.5" meanInRealSpace="true">
					<statistic idref="tmrca(Protostomia/Deuterostomia AQP4)"/>
				</logNormalPrior>
				<uniformPrior lower="0.0" upper="1.7976931348623157E308">
					<parameter idref="treeModel.rootHeight"/>
				</uniformPrior>
				<speciationLikelihood idref="speciation"/>
				
			</prior>
			<likelihood id="likelihood">
				<treeLikelihood idref="treeLikelihood"/>
			</likelihood>
		</posterior>
		<operators idref="operators"/>
		<!-- write log to screen                                                     -->
		<log id="screenLog" logEvery="50000">
			<column label="Posterior" dp="4" width="12">
				<posterior idref="posterior"/>
			</column>
			<column label="Prior" dp="4" width="12">
				<prior idref="prior"/>
			</column>
			<column label="Likelihood" dp="4" width="12">
				<likelihood idref="likelihood"/>
			</column>
			<column label="rootHeight" sf="6" width="12">
				<parameter idref="treeModel.rootHeight"/>
			</column>
			<column label="ucld.mean" sf="6" width="12">
				<parameter idref="ucld.mean"/>
			</column>
		</log>
		<!-- write log to file                                                       -->
		<log id="fileLog" logEvery="1000" fileName="100309_dating_trimmed_short_3_AA_100415_fulllength.log.txt">
			<posterior idref="posterior"/>
			<prior idref="prior"/>
			<likelihood idref="likelihood"/>
			<parameter idref="treeModel.rootHeight"/>
			<tmrcaStatistic idref="tmrca(Actinopterygii/Sarcopterygii AQP12)"/>
			<tmrcaStatistic idref="tmrca(Actinopterygii/Sarcopterygii AQP3)"/>
			<tmrcaStatistic idref="tmrca(Actinopterygii/Sarcopterygii AQP4)"/>
			<tmrcaStatistic idref="tmrca(Archosauria/Mammalia AQP12)"/>
			<tmrcaStatistic idref="tmrca(Bryophyta/Tracheophyta NIP)"/>
			<tmrcaStatistic idref="tmrca(Bryophyta/Tracheophyta PIP)"/>
			<tmrcaStatistic idref="tmrca(Bryophyta/Tracheophyta SIP)"/>
			<tmrcaStatistic idref="tmrca(PIP/aPIP)"/>
			<tmrcaStatistic idref="tmrca(Physcomitrella/virus-algea GIP)"/>
			<tmrcaStatistic idref="tmrca(Protostomia/Deuterostomia AQP3)"/>
			<tmrcaStatistic idref="tmrca(Protostomia/Deuterostomia AQP4)"/>
			<tmrcaStatistic idref="tmrca(SIP/MIPC-AQP12)"/>
			<tmrcaStatistic idref="tmrca(Virus/algea GIP)"/>
			<tmrcaStatistic idref="tmrca(MIPC/AQP12)"/>
			<parameter idref="yule.birthRate"/>
			<parameter idref="alpha"/>
			<parameter idref="ucld.mean"/>
			<parameter idref="ucld.stdev"/>
			<rateStatistic idref="meanRate"/>
			<rateStatistic idref="coefficientOfVariation"/>
			<rateCovarianceStatistic idref="covariance"/>
			<treeLikelihood idref="treeLikelihood"/>
			<speciationLikelihood idref="speciation"/>
			
		</log>
		<!-- write tree log to file                                                  -->
		<logTree id="treeFileLog" logEvery="1000" nexusFormat="true" fileName="100309_dating_trimmed_short_3_AA_100415_fulllength.(time).trees" sortTranslationTable="true">
			<treeModel idref="treeModel"/>
			<discretizedBranchRates idref="branchRates"/>
			<posterior idref="posterior"/>
		</logTree>
		<logTree id="substTreeFileLog" logEvery="1000" nexusFormat="true" fileName="100309_dating_trimmed_short_3_AA_100415_fulllength.(subst).trees" branchLengths="substitutions">
			<treeModel idref="treeModel"/>
			<discretizedBranchRates idref="branchRates"/>
		</logTree>
	</mcmc>
	
	<report>
		<property name="timer">
			<mcmc idref="mcmc"/>
		</property>
	</report>
	
</beast>
